# Supplementary material for: Triclinic polymorph of bis­[2-methyl-3-(pyridin-2-yl)imidazo[1,5-a]pyridin-2-ium] tetra­chloridocadmium(II)
Source: Acta Crystallogr E Crystallogr Commun. 2024 Oct 4;80(Pt 11):1125–9. doi: 10.1107/S2056989024009654 (PMC11660487; doi:10.1107/S2056989024009654)
Supplement: Supplementary file 1 [file e-80-01125-sup1.cif]

##############################################################################
#                                                                            #
# This CIF contains the data in a paper accepted for publication in          #
# Acta Crystallographica Section E. It conforms to the requirements of       #
# Notes for Authors for Acta Crystallographica Section E, and has been       #
# peer reviewed under the auspices of the IUCr Commission on Journals.       #
#                                                                            #
# Full details of the Crystallographic Information File format               #
# are given in the paper "The Crystallographic Information File (CIF):       #
# a New Standard Archive File for Crystallography" by S. R. Hall, F. H.      #
# Allen and I. D. Brown [Acta Cryst. (1991), A47, 655-685].                  #
#                                                                            #
# The current version of the core CIF dictionary is obtainable from          #
# ftp://ftp.iucr.org/pub/cif_core.dic.                                       #
#                                                                            #
# Software is freely available for graphical display of the structure(s)     #
# in this CIF. For information consult the CIF software page                 #
# http://www.iucr.org/resources/cif/software.                                #
#                                                                            #
# This file may be used for bona fide research purposes within the           #
# scientific community so long as proper attribution is given to the journal # 
# article from which it was obtained.                                        #
#                                                                            #
##############################################################################
data_I
_audit_creation_method
;
Olex2 1.5
(compiled 2024.02.16 svn.r378c4104 for OlexSys, GUI svn.r6928)
;
_journal_date_recd_electronic     2024-07-11
_journal_date_accepted     2024-09-30
_journal_name_full     'Acta Crystallographica, Section E'
_journal_year     2024
_journal_volume     80
_journal_issue      1
_journal_page_first     0
_journal_page_last     0
_journal_paper_category     GM
_journal_paper_doi     10.1107/S2056989024009654
_journal_coeditor_code     EJ2007
_publ_contact_author_name     'Olga Yu. Vassilyeva'
_publ_contact_author_address
;
Department of Chemistry, Taras Shevchenko National University of Kyiv,
 Volodymyrska str. 64/13, 01601 Kyiv, Ukraine
;
_publ_contact_author_email     'vassilyeva@univ.kiev.ua'
_publ_contact_author_fax     ?
_publ_contact_author_phone     ?
_publ_section_title
;
Triclinic polymorph of
bis[2-methyl-3-(pyridin-2-yl)imidazo[1,5-<i>a</i>]pyridin-2-ium]
tetrachloridocadmium(II)
;
_publ_section_title_footnote     .
loop_
    _publ_author_name
    _publ_author_footnote
    _publ_author_address
    'Vassilyeva, Olga Yu.' .
;
Department of Chemistry, Taras Shevchenko National University of Kyiv,
Volodymyrska str. 64/13, 01601 Kyiv, Ukraine
;
    'Buvaylo, Elena A.' .
;
Department of Chemistry, Taras Shevchenko National University of Kyiv,
Volodymyrska str. 64/13, 01601 Kyiv, Ukraine
;
    'Kokozay, Vladimir N.' .
;
Department of Chemistry, Taras Shevchenko National University of Kyiv,
Volodymyrska str. 64/13, 01601 Kyiv, Ukraine
;
    'Goreshnik, Evgeny A.' .
;
Department of Inorganic Chemistry and Technology, Jo\<zef Stefan Institute,
 Jamova 39, 1000 Ljubljana, Slovenia
;
_publ_section_synopsis
;
The photoluminescent properties of the monoclinic and triclinic polymorphs in
the solid state are strictly comparable, presumably because the spatial
organization of both polymorphs is quite similar.
;
_chemical_name_systematic
;
Bis[2-methyl-3-(pyridin-2-yl)imidazo[1,5-<i>a</i>]pyridin-2-ium]
tetrachloridocadmium(II)
;
_chemical_name_common     ?
_chemical_formula_moiety     '2(C13 H12 N3 +), Cd Cl4 2-'
_chemical_formula_sum     'C26 H24 Cd Cl4 N6'
_chemical_formula_iupac     '(C13 H12 N3)2 [Cd Cl4]'
_chemical_formula_weight     674.71
_chemical_melting_point     ?
_space_group_crystal_system     triclinic
_space_group_name_H-M_alt     'P -1'
_space_group_name_Hall     '-P 1'
loop_
    _space_group_symop_operation_xyz
    'x, y, z'
    '-x, -y, -z'
_cell_length_a     9.6288(3)
_cell_length_b     11.5103(4)
_cell_length_c     13.0302(5)
_cell_angle_alpha     78.734(3)
_cell_angle_beta     81.153(3)
_cell_angle_gamma     77.708(3)
_cell_volume     1374.33(9)
_cell_formula_units_Z     2
_cell_measurement_reflns_used     12802
_cell_measurement_theta_min     2.5240
_cell_measurement_theta_max     28.4600
_cell_measurement_temperature     149.99(10)
_exptl_crystal_description     irregular
_exptl_crystal_colour     yellow
_exptl_crystal_size_max     0.435
_exptl_crystal_size_mid     0.268
_exptl_crystal_size_min     0.201
_exptl_crystal_density_diffrn     1.630
_exptl_crystal_density_meas     ?
_exptl_crystal_density_method     ?
_exptl_crystal_F_000     676
loop_
    _exptl_crystal_face_index_h
    _exptl_crystal_face_index_k
    _exptl_crystal_face_index_l
    _exptl_crystal_face_perp_dist
    -3 -16 1 0.0636
    -2 13 -7 0.1260
    9 -3 13 0.1439
    11 7 13 0.1716
    -9 3 12 0.1746
    13 5 1 0.0982
    0 -8 -17 0.2081
    10 -2 -10 0.1352
    -13 -8 -7 0.1907
    7 -11 2 0.0527
    -10 6 -6 0.1834
    1 11 -10 0.1044
    -8 -15 0 0.1006
    0 -10 12 0.1173
    7 -1 16 0.1706
    -5 1 16 0.1610
    -13 -8 -2 0.1388
    2 16 4 0.1374
    2 -15 0 0.0371
_exptl_absorpt_coefficient_mu     1.211
_exptl_absorpt_correction_type     analytical
_exptl_absorpt_process_details
;
(CrysAlisPro; Rigaku OD, 2023)
;
_exptl_absorpt_correction_T_min     0.713
_exptl_absorpt_correction_T_max     0.852
_diffrn_ambient_temperature     149.99(10)
_diffrn_source     'fine-focus sealed X-ray tube'
_diffrn_radiation_type     'Mo K\a'
_diffrn_radiation_wavelength     0.71073
_diffrn_radiation_monochromator     graphite
_diffrn_measurement_device_type     'New Gemini, Dual, Cu at home/near, Atlas'
_diffrn_measurement_device     'four-circle diffractometer'
_diffrn_measurement_method     '\w scans'
_diffrn_detector     'CCD plate'
_diffrn_detector_area_resol_mean     10.6426
_diffrn_reflns_number     23842
_diffrn_reflns_av_R_equivalents     0.0498
_diffrn_reflns_av_unetI/netI     0.0482
_diffrn_reflns_theta_min     2.226
_diffrn_reflns_theta_max     28.865
_diffrn_reflns_theta_full     26.000
_diffrn_measured_fraction_theta_max     0.860
_diffrn_measured_fraction_theta_full     0.993
_diffrn_reflns_limit_h_min     -13
_diffrn_reflns_limit_h_max     12
_diffrn_reflns_limit_k_min     -14
_diffrn_reflns_limit_k_max     15
_diffrn_reflns_limit_l_min     -17
_diffrn_reflns_limit_l_max     16
_diffrn_radiation_probe     x-ray
_refine_special_details
;
1. Fixed Uiso
 At 1.2 times of:
  All C(H) groups
 At 1.5 times of:
  All C(H,H,H) groups
2.a Aromatic/amide H refined with riding coordinates:
 C3(H3), C5(H5), C6(H6), C7(H7), C8(H8), C10(H10), C11(H11), C12(H12),
 C13(H13), C15(H15), C18(H18), C19(H19), C20(H20), C21(H21), C23(H23), C24(H24),
  C25(H25), C26(H26)
2.b Idealised Me refined as rotating group:
 C4(H4A,H4B,H4C), C17(H17A,H17B,H17C)
;
_reflns_number_total     6206
_reflns_number_gt     5235
_reflns_threshold_expression     'I > 2\s(I)'
_refine_ls_structure_factor_coef     Fsqd
_refine_ls_matrix_type     full
_refine_ls_R_factor_all     0.0438
_refine_ls_R_factor_gt     0.0313
_refine_ls_wR_factor_gt     0.0589
_refine_ls_wR_factor_ref     0.0649
_refine_ls_goodness_of_fit_ref     1.092
_refine_ls_restrained_S_all     1.092
_refine_ls_number_reflns     6206
_refine_ls_number_parameters     336
_refine_ls_number_restraints     0
_refine_ls_hydrogen_treatment     constr
_refine_ls_weighting_scheme     calc
_refine_ls_weighting_details
              'w=1/[\s^2^(Fo^2^)+(0.0175P)^2^+0.5190P] where P=(Fo^2^+2Fc^2^)/3'
_atom_sites_solution_hydrogens     geom
_atom_sites_solution_primary     dual
_atom_sites_solution_secondary     ?
_refine_ls_shift/su_max     0.001
_refine_ls_shift/su_mean     0.000
_refine_diff_density_max     0.667
_refine_diff_density_min     -0.541
_refine_ls_extinction_method     none
_refine_ls_extinction_coef     .
loop_
    _atom_type_symbol
    _atom_type_description
    _atom_type_scat_dispersion_real
    _atom_type_scat_dispersion_imag
    _atom_type_scat_source
    'C' 'C' 0.0033 0.0016
                         'International Tables Vol C Tables 4.2.6.8 and 6.1.1.4'
    'H' 'H' 0.0000 0.0000
                         'International Tables Vol C Tables 4.2.6.8 and 6.1.1.4'
    'Cd' 'Cd' -0.8075 1.2024
                         'International Tables Vol C Tables 4.2.6.8 and 6.1.1.4'
    'Cl' 'Cl' 0.1484 0.1585
                         'International Tables Vol C Tables 4.2.6.8 and 6.1.1.4'
    'N' 'N' 0.0061 0.0033
                         'International Tables Vol C Tables 4.2.6.8 and 6.1.1.4'
_computing_data_collection
;
CrysAlisPro (Rigaku OD, 2023)
;
_computing_cell_refinement
;
CrysAlisPro (Rigaku OD, 2023)
;
_computing_data_reduction
;
CrysAlisPro (Rigaku OD, 2023)
;
_computing_structure_solution
;
<i>SHELXT2014/4</i> (Sheldrick, 2015a)
;
_computing_structure_refinement
;
<i>SHELXL2016/6</i> (Sheldrick, 2015b)
;
_computing_molecular_graphics
;
Mercury (Macrae <i>et al.</i>,  2020)
;
_computing_publication_material
;
Olex2 1.5 (Dolomanov <i>et al.</i>,  2009)
;
loop_
    _atom_site_type_symbol
    _atom_site_label
    _atom_site_fract_x
    _atom_site_fract_y
    _atom_site_fract_z
    _atom_site_U_iso_or_equiv
    _atom_site_adp_type
    _atom_site_calc_flag
    _atom_site_occupancy
    _atom_site_disorder_assembly
    _atom_site_disorder_group
    Cd Cd1 0.55171(2) 0.71231(2) 0.76703(2) 0.01848(6) Uani d 1 . .
    Cl Cl1 0.46428(8) 0.71615(6) 0.59977(5) 0.03304(17) Uani d 1 . .
    Cl Cl2 0.63522(6) 0.50197(5) 0.84357(5) 0.02149(13) Uani d 1 . .
    Cl Cl3 0.37442(6) 0.81359(5) 0.89287(5) 0.02465(14) Uani d 1 . .
    Cl Cl4 0.73342(7) 0.84425(5) 0.73399(5) 0.02646(15) Uani d 1 . .
    N N1 0.2818(2) 0.23733(16) 0.94071(16) 0.0168(4) Uani d 1 . .
    N N2 0.1226(2) 0.39279(17) 0.88997(16) 0.0181(4) Uani d 1 . .
    N N3 0.1461(2) 0.09936(16) 0.83280(16) 0.0187(4) Uani d 1 . .
    C C1 0.1543(2) 0.2704(2) 0.90398(19) 0.0169(5) Uani d 1 . .
    C C2 0.2345(3) 0.4354(2) 0.9184(2) 0.0196(5) Uani d 1 . .
    C C3 0.3324(3) 0.3361(2) 0.95090(19) 0.0188(5) Uani d 1 . .
    H H3 0.420091 0.335580 0.976096 0.023 Uiso calc 1 . .
    C C4 0.3592(3) 0.1135(2) 0.9694(2) 0.0238(6) Uani d 1 . .
    H H4A 0.404112 0.081565 0.905313 0.036 Uiso calc 1 . .
    H H4B 0.292051 0.062933 1.008614 0.036 Uiso calc 1 . .
    H H4C 0.433169 0.113245 1.013424 0.036 Uiso calc 1 . .
    C C5 0.2286(3) 0.5618(2) 0.9053(2) 0.0223(6) Uani d 1 . .
    H H5 0.303810 0.592783 0.923318 0.027 Uiso calc 1 . .
    C C6 0.1138(3) 0.6367(2) 0.8666(2) 0.0262(6) Uani d 1 . .
    H H6 0.108142 0.721477 0.857448 0.031 Uiso calc 1 . .
    C C7 0.0009(3) 0.5911(2) 0.8392(2) 0.0256(6) Uani d 1 . .
    H H7 -0.079016 0.645928 0.812363 0.031 Uiso calc 1 . .
    C C8 0.0050(3) 0.4727(2) 0.8504(2) 0.0251(6) Uani d 1 . .
    H H8 -0.071002 0.443354 0.831666 0.030 Uiso calc 1 . .
    C C9 0.0679(2) 0.1897(2) 0.87987(19) 0.0167(5) Uani d 1 . .
    C C10 -0.0786(3) 0.2061(2) 0.9062(2) 0.0232(6) Uani d 1 . .
    H H10 -0.128823 0.270389 0.941296 0.028 Uiso calc 1 . .
    C C11 -0.1499(3) 0.1252(2) 0.8796(2) 0.0284(6) Uani d 1 . .
    H H11 -0.250913 0.134240 0.894811 0.034 Uiso calc 1 . .
    C C12 -0.0721(3) 0.0318(2) 0.8310(2) 0.0297(6) Uani d 1 . .
    H H12 -0.118633 -0.024474 0.811981 0.036 Uiso calc 1 . .
    C C13 0.0742(3) 0.0213(2) 0.8105(2) 0.0242(6) Uani d 1 . .
    H H13 0.127099 -0.044787 0.778788 0.029 Uiso calc 1 . .
    N N4 0.2726(2) 0.08422(17) 0.58031(17) 0.0225(5) Uani d 1 . .
    N N5 0.3173(2) 0.23872(17) 0.63174(16) 0.0183(4) Uani d 1 . .
    N N6 0.0130(2) 0.34248(19) 0.63388(17) 0.0285(5) Uani d 1 . .
    C C14 0.2197(3) 0.2002(2) 0.5887(2) 0.0210(5) Uani d 1 . .
    C C15 0.4022(3) 0.0479(2) 0.6177(2) 0.0240(6) Uani d 1 . .
    H H15 0.460532 -0.030079 0.620321 0.029 Uiso calc 1 . .
    C C16 0.4329(3) 0.1443(2) 0.65074(19) 0.0203(5) Uani d 1 . .
    C C17 0.2027(3) 0.0022(2) 0.5410(2) 0.0327(7) Uani d 1 . .
    H H17A 0.214666 0.017799 0.463828 0.049 Uiso calc 1 . .
    H H17B 0.100473 0.015804 0.567009 0.049 Uiso calc 1 . .
    H H17C 0.246445 -0.081565 0.566185 0.049 Uiso calc 1 . .
    C C18 0.5494(3) 0.1647(2) 0.6946(2) 0.0262(6) Uani d 1 . .
    H H18 0.628307 0.101148 0.709293 0.031 Uiso calc 1 . .
    C C19 0.5467(3) 0.2756(2) 0.7152(2) 0.0275(6) Uani d 1 . .
    H H19 0.624016 0.289983 0.745308 0.033 Uiso calc 1 . .
    C C20 0.4292(3) 0.3712(2) 0.6923(2) 0.0258(6) Uani d 1 . .
    H H20 0.430482 0.449280 0.705267 0.031 Uiso calc 1 . .
    C C21 0.3161(3) 0.3527(2) 0.6525(2) 0.0217(5) Uani d 1 . .
    H H21 0.237135 0.416540 0.638813 0.026 Uiso calc 1 . .
    C C22 0.0784(3) 0.2703(2) 0.5643(2) 0.0222(5) Uani d 1 . .
    C C23 0.0180(3) 0.2607(2) 0.4770(2) 0.0317(6) Uani d 1 . .
    H H23 0.069903 0.212218 0.427328 0.038 Uiso calc 1 . .
    C C24 -0.1193(3) 0.3230(3) 0.4639(2) 0.0376(7) Uani d 1 . .
    H H24 -0.164382 0.316423 0.405925 0.045 Uiso calc 1 . .
    C C25 -0.1891(3) 0.3942(3) 0.5354(2) 0.0367(7) Uani d 1 . .
    H H25 -0.284419 0.436304 0.529123 0.044 Uiso calc 1 . .
    C C26 -0.1179(3) 0.4039(3) 0.6174(2) 0.0369(7) Uani d 1 . .
    H H26 -0.165158 0.457220 0.664470 0.044 Uiso calc 1 . .
loop_
    _atom_site_aniso_label
    _atom_site_aniso_U_11
    _atom_site_aniso_U_22
    _atom_site_aniso_U_33
    _atom_site_aniso_U_12
    _atom_site_aniso_U_13
    _atom_site_aniso_U_23
    Cd1 0.01851(10) 0.01593(10) 0.02228(11) -0.00275(7) -0.00489(7) -0.00489(7)
    Cl1 0.0463(4) 0.0322(4) 0.0245(4) -0.0092(3) -0.0153(3) -0.0035(3)
    Cl2 0.0204(3) 0.0156(3) 0.0287(4) -0.0012(2) -0.0057(3) -0.0044(3)
    Cl3 0.0189(3) 0.0210(3) 0.0350(4) 0.0002(2) -0.0018(3) -0.0122(3)
    Cl4 0.0227(3) 0.0189(3) 0.0393(4) -0.0075(2) -0.0048(3) -0.0040(3)
    N1 0.0156(11) 0.0138(9) 0.0216(11) -0.0020(8) -0.0046(8) -0.0037(8)
    N2 0.0142(10) 0.0168(10) 0.0255(12) -0.0008(8) -0.0058(9) -0.0079(9)
    N3 0.0222(11) 0.0131(10) 0.0214(12) -0.0042(8) -0.0026(9) -0.0036(9)
    C1 0.0153(13) 0.0165(11) 0.0203(13) -0.0031(9) -0.0019(10) -0.0063(10)
    C2 0.0176(13) 0.0195(12) 0.0255(14) -0.0041(10) -0.0053(10) -0.0097(11)
    C3 0.0175(13) 0.0157(12) 0.0260(14) -0.0053(10) -0.0075(10) -0.0040(11)
    C4 0.0248(14) 0.0130(11) 0.0331(16) 0.0000(10) -0.0101(12) -0.0011(11)
    C5 0.0265(14) 0.0181(12) 0.0253(15) -0.0093(11) -0.0030(11) -0.0051(11)
    C6 0.0342(16) 0.0144(12) 0.0304(16) -0.0003(11) -0.0064(12) -0.0068(11)
    C7 0.0240(14) 0.0220(13) 0.0285(15) 0.0053(11) -0.0078(11) -0.0058(11)
    C8 0.0199(14) 0.0255(14) 0.0321(16) -0.0016(11) -0.0103(11) -0.0077(12)
    C9 0.0192(13) 0.0172(12) 0.0152(13) -0.0077(10) -0.0037(10) -0.0003(10)
    C10 0.0194(14) 0.0278(14) 0.0250(15) -0.0070(11) -0.0013(11) -0.0091(12)
    C11 0.0197(14) 0.0370(16) 0.0322(16) -0.0156(12) -0.0021(12) -0.0044(13)
    C12 0.0358(17) 0.0301(15) 0.0313(16) -0.0214(13) -0.0083(13) -0.0050(13)
    C13 0.0356(16) 0.0161(12) 0.0242(15) -0.0082(11) -0.0054(12) -0.0059(11)
    N4 0.0279(12) 0.0167(10) 0.0235(12) -0.0037(9) -0.0035(9) -0.0051(9)
    N5 0.0217(11) 0.0153(10) 0.0168(11) -0.0033(8) 0.0008(8) -0.0021(8)
    N6 0.0257(13) 0.0306(12) 0.0241(13) 0.0019(10) -0.0006(10) -0.0026(10)
    C14 0.0237(14) 0.0206(12) 0.0182(14) -0.0035(10) -0.0023(10) -0.0029(11)
    C15 0.0253(15) 0.0188(12) 0.0246(15) 0.0017(10) -0.0019(11) -0.0031(11)
    C16 0.0236(14) 0.0160(12) 0.0184(13) -0.0007(10) 0.0007(10) -0.0012(10)
    C17 0.0463(18) 0.0232(14) 0.0331(17) -0.0091(12) -0.0103(14) -0.0090(12)
    C18 0.0233(14) 0.0266(14) 0.0266(15) -0.0001(11) -0.0022(11) -0.0053(12)
    C19 0.0257(15) 0.0318(15) 0.0267(15) -0.0109(12) -0.0018(11) -0.0039(12)
    C20 0.0300(15) 0.0211(13) 0.0271(15) -0.0090(11) 0.0031(12) -0.0066(11)
    C21 0.0259(14) 0.0133(12) 0.0236(14) -0.0019(10) 0.0017(11) -0.0028(10)
    C22 0.0232(14) 0.0192(12) 0.0219(14) -0.0038(10) -0.0020(11) 0.0010(11)
    C23 0.0366(17) 0.0300(15) 0.0280(16) -0.0036(12) -0.0081(13) -0.0033(13)
    C24 0.0360(18) 0.0420(17) 0.0339(18) -0.0085(14) -0.0133(14) 0.0042(14)
    C25 0.0230(15) 0.0453(18) 0.0331(18) -0.0020(13) -0.0030(13) 0.0095(14)
    C26 0.0288(16) 0.0429(17) 0.0296(17) 0.0052(13) 0.0033(13) -0.0018(14)
_geom_special_details
;
 All esds (except the esd in the dihedral angle between two l.s. planes)
 are estimated using the full covariance matrix.  The cell esds are taken
 into account individually in the estimation of esds in distances, angles
 and torsion angles; correlations between esds in cell parameters are only
 used when they are defined by crystal symmetry.  An approximate (isotropic)
 treatment of cell esds is used for estimating esds involving l.s. planes.
;
loop_
    _geom_bond_atom_site_label_1
    _geom_bond_atom_site_label_2
    _geom_bond_site_symmetry_2
    _geom_bond_distance
    _geom_bond_publ_flag
    Cd1 Cl1 . 2.4436(7) y
    Cd1 Cl2 . 2.4448(6) y
    Cd1 Cl3 . 2.4496(7) y
    Cd1 Cl4 . 2.4895(6) y
    N1 C1 . 1.339(3) ?
    N1 C3 . 1.365(3) ?
    N1 C4 . 1.467(3) ?
    N2 C1 . 1.359(3) ?
    N2 C2 . 1.400(3) ?
    N2 C8 . 1.395(3) ?
    N3 C9 . 1.341(3) ?
    N3 C13 . 1.341(3) ?
    C1 C9 . 1.475(3) ?
    C2 C3 . 1.360(3) ?
    C2 C5 . 1.421(3) ?
    C3 H3 . 0.9500 ?
    C4 H4A . 0.9800 ?
    C4 H4B . 0.9800 ?
    C4 H4C . 0.9800 ?
    C5 H5 . 0.9500 ?
    C5 C6 . 1.348(3) ?
    C6 H6 . 0.9500 ?
    C6 C7 . 1.421(4) ?
    C7 H7 . 0.9500 ?
    C7 C8 . 1.334(3) ?
    C8 H8 . 0.9500 ?
    C9 C10 . 1.381(3) ?
    C10 H10 . 0.9500 ?
    C10 C11 . 1.389(3) ?
    C11 H11 . 0.9500 ?
    C11 C12 . 1.377(4) ?
    C12 H12 . 0.9500 ?
    C12 C13 . 1.376(4) ?
    C13 H13 . 0.9500 ?
    N4 C14 . 1.343(3) ?
    N4 C15 . 1.361(3) ?
    N4 C17 . 1.474(3) ?
    N5 C14 . 1.353(3) ?
    N5 C16 . 1.395(3) ?
    N5 C21 . 1.388(3) ?
    N6 C22 . 1.344(3) ?
    N6 C26 . 1.333(3) ?
    C14 C22 . 1.473(3) ?
    C15 H15 . 0.9500 ?
    C15 C16 . 1.367(3) ?
    C16 C18 . 1.414(3) ?
    C17 H17A . 0.9800 ?
    C17 H17B . 0.9800 ?
    C17 H17C . 0.9800 ?
    C18 H18 . 0.9500 ?
    C18 C19 . 1.350(4) ?
    C19 H19 . 0.9500 ?
    C19 C20 . 1.424(4) ?
    C20 H20 . 0.9500 ?
    C20 C21 . 1.347(3) ?
    C21 H21 . 0.9500 ?
    C22 C23 . 1.387(4) ?
    C23 H23 . 0.9500 ?
    C23 C24 . 1.382(4) ?
    C24 H24 . 0.9500 ?
    C24 C25 . 1.364(4) ?
    C25 H25 . 0.9500 ?
    C25 C26 . 1.389(4) ?
    C26 H26 . 0.9500 ?
loop_
    _geom_angle_atom_site_label_1
    _geom_angle_atom_site_label_2
    _geom_angle_atom_site_label_3
    _geom_angle_site_symmetry_1
    _geom_angle_site_symmetry_3
    _geom_angle
    _geom_angle_publ_flag
    Cl1 Cd1 Cl2 . . 108.30(2) y
    Cl1 Cd1 Cl3 . . 113.98(2) y
    Cl1 Cd1 Cl4 . . 108.24(2) y
    Cl2 Cd1 Cl3 . . 110.40(2) y
    Cl2 Cd1 Cl4 . . 115.56(2) y
    Cl3 Cd1 Cl4 . . 100.36(2) y
    C1 N1 C3 . . 110.67(19) ?
    C1 N1 C4 . . 126.46(19) ?
    C3 N1 C4 . . 122.86(19) ?
    C1 N2 C2 . . 109.13(19) ?
    C1 N2 C8 . . 130.01(19) ?
    C8 N2 C2 . . 120.81(19) ?
    C9 N3 C13 . . 116.4(2) ?
    N1 C1 N2 . . 106.48(18) ?
    N1 C1 C9 . . 126.6(2) ?
    N2 C1 C9 . . 126.9(2) ?
    N2 C2 C5 . . 119.3(2) ?
    C3 C2 N2 . . 106.19(19) ?
    C3 C2 C5 . . 134.5(2) ?
    N1 C3 H3 . . 126.2 ?
    C2 C3 N1 . . 107.5(2) ?
    C2 C3 H3 . . 126.2 ?
    N1 C4 H4A . . 109.5 ?
    N1 C4 H4B . . 109.5 ?
    N1 C4 H4C . . 109.5 ?
    H4A C4 H4B . . 109.5 ?
    H4A C4 H4C . . 109.5 ?
    H4B C4 H4C . . 109.5 ?
    C2 C5 H5 . . 120.8 ?
    C6 C5 C2 . . 118.5(2) ?
    C6 C5 H5 . . 120.8 ?
    C5 C6 H6 . . 119.5 ?
    C5 C6 C7 . . 121.1(2) ?
    C7 C6 H6 . . 119.5 ?
    C6 C7 H7 . . 119.4 ?
    C8 C7 C6 . . 121.3(2) ?
    C8 C7 H7 . . 119.4 ?
    N2 C8 H8 . . 120.5 ?
    C7 C8 N2 . . 119.0(2) ?
    C7 C8 H8 . . 120.5 ?
    N3 C9 C1 . . 113.4(2) ?
    N3 C9 C10 . . 124.4(2) ?
    C10 C9 C1 . . 122.2(2) ?
    C9 C10 H10 . . 121.2 ?
    C9 C10 C11 . . 117.6(2) ?
    C11 C10 H10 . . 121.2 ?
    C10 C11 H11 . . 120.4 ?
    C12 C11 C10 . . 119.1(2) ?
    C12 C11 H11 . . 120.4 ?
    C11 C12 H12 . . 120.6 ?
    C13 C12 C11 . . 118.9(2) ?
    C13 C12 H12 . . 120.6 ?
    N3 C13 C12 . . 123.6(2) ?
    N3 C13 H13 . . 118.2 ?
    C12 C13 H13 . . 118.2 ?
    C14 N4 C15 . . 110.5(2) ?
    C14 N4 C17 . . 126.9(2) ?
    C15 N4 C17 . . 122.6(2) ?
    C14 N5 C16 . . 109.32(19) ?
    C14 N5 C21 . . 129.3(2) ?
    C21 N5 C16 . . 121.3(2) ?
    C26 N6 C22 . . 116.7(2) ?
    N4 C14 N5 . . 106.7(2) ?
    N4 C14 C22 . . 127.3(2) ?
    N5 C14 C22 . . 125.9(2) ?
    N4 C15 H15 . . 126.3 ?
    N4 C15 C16 . . 107.5(2) ?
    C16 C15 H15 . . 126.3 ?
    N5 C16 C18 . . 119.2(2) ?
    C15 C16 N5 . . 106.1(2) ?
    C15 C16 C18 . . 134.8(2) ?
    N4 C17 H17A . . 109.5 ?
    N4 C17 H17B . . 109.5 ?
    N4 C17 H17C . . 109.5 ?
    H17A C17 H17B . . 109.5 ?
    H17A C17 H17C . . 109.5 ?
    H17B C17 H17C . . 109.5 ?
    C16 C18 H18 . . 120.5 ?
    C19 C18 C16 . . 119.1(2) ?
    C19 C18 H18 . . 120.5 ?
    C18 C19 H19 . . 119.7 ?
    C18 C19 C20 . . 120.6(2) ?
    C20 C19 H19 . . 119.7 ?
    C19 C20 H20 . . 119.4 ?
    C21 C20 C19 . . 121.1(2) ?
    C21 C20 H20 . . 119.4 ?
    N5 C21 H21 . . 120.6 ?
    C20 C21 N5 . . 118.7(2) ?
    C20 C21 H21 . . 120.6 ?
    N6 C22 C14 . . 114.6(2) ?
    N6 C22 C23 . . 123.2(2) ?
    C23 C22 C14 . . 122.3(2) ?
    C22 C23 H23 . . 120.7 ?
    C24 C23 C22 . . 118.6(3) ?
    C24 C23 H23 . . 120.7 ?
    C23 C24 H24 . . 120.5 ?
    C25 C24 C23 . . 119.1(3) ?
    C25 C24 H24 . . 120.5 ?
    C24 C25 H25 . . 120.7 ?
    C24 C25 C26 . . 118.7(3) ?
    C26 C25 H25 . . 120.7 ?
    N6 C26 C25 . . 123.7(3) ?
    N6 C26 H26 . . 118.1 ?
    C25 C26 H26 . . 118.1 ?
loop_
    _geom_torsion_atom_site_label_1
    _geom_torsion_atom_site_label_2
    _geom_torsion_atom_site_label_3
    _geom_torsion_atom_site_label_4
    _geom_torsion_site_symmetry_1
    _geom_torsion_site_symmetry_2
    _geom_torsion_site_symmetry_3
    _geom_torsion_site_symmetry_4
    _geom_torsion
    _geom_torsion_publ_flag
    N1 C1 C9 N3 . . . . -40.5(3) ?
    N1 C1 C9 C10 . . . . 138.2(3) ?
    N2 C1 C9 N3 . . . . 137.1(2) ?
    N2 C1 C9 C10 . . . . -44.3(4) ?
    N2 C2 C3 N1 . . . . 0.9(3) ?
    N2 C2 C5 C6 . . . . 0.7(4) ?
    N3 C9 C10 C11 . . . . -1.7(4) ?
    C1 N1 C3 C2 . . . . -0.7(3) ?
    C1 N2 C2 C3 . . . . -0.8(3) ?
    C1 N2 C2 C5 . . . . 176.8(2) ?
    C1 N2 C8 C7 . . . . -176.7(3) ?
    C1 C9 C10 C11 . . . . 179.8(2) ?
    C2 N2 C1 N1 . . . . 0.4(3) ?
    C2 N2 C1 C9 . . . . -177.6(2) ?
    C2 N2 C8 C7 . . . . 0.5(4) ?
    C2 C5 C6 C7 . . . . -0.1(4) ?
    C3 N1 C1 N2 . . . . 0.2(3) ?
    C3 N1 C1 C9 . . . . 178.2(2) ?
    C3 C2 C5 C6 . . . . 177.5(3) ?
    C4 N1 C1 N2 . . . . 178.9(2) ?
    C4 N1 C1 C9 . . . . -3.1(4) ?
    C4 N1 C3 C2 . . . . -179.5(2) ?
    C5 C2 C3 N1 . . . . -176.2(3) ?
    C5 C6 C7 C8 . . . . -0.3(4) ?
    C6 C7 C8 N2 . . . . 0.1(4) ?
    C8 N2 C1 N1 . . . . 177.8(2) ?
    C8 N2 C1 C9 . . . . -0.2(4) ?
    C8 N2 C2 C3 . . . . -178.5(2) ?
    C8 N2 C2 C5 . . . . -0.9(4) ?
    C9 N3 C13 C12 . . . . 1.6(4) ?
    C9 C10 C11 C12 . . . . 1.5(4) ?
    C10 C11 C12 C13 . . . . 0.2(4) ?
    C11 C12 C13 N3 . . . . -1.8(4) ?
    C13 N3 C9 C1 . . . . 178.8(2) ?
    C13 N3 C9 C10 . . . . 0.2(4) ?
    N4 C14 C22 N6 . . . . 138.5(3) ?
    N4 C14 C22 C23 . . . . -40.7(4) ?
    N4 C15 C16 N5 . . . . 0.0(3) ?
    N4 C15 C16 C18 . . . . -178.8(3) ?
    N5 C14 C22 N6 . . . . -36.2(4) ?
    N5 C14 C22 C23 . . . . 144.6(3) ?
    N5 C16 C18 C19 . . . . -1.1(4) ?
    N6 C22 C23 C24 . . . . -3.7(4) ?
    C14 N4 C15 C16 . . . . -0.2(3) ?
    C14 N5 C16 C15 . . . . 0.1(3) ?
    C14 N5 C16 C18 . . . . 179.2(2) ?
    C14 N5 C21 C20 . . . . -177.3(2) ?
    C14 C22 C23 C24 . . . . 175.4(2) ?
    C15 N4 C14 N5 . . . . 0.2(3) ?
    C15 N4 C14 C22 . . . . -175.3(2) ?
    C15 C16 C18 C19 . . . . 177.6(3) ?
    C16 N5 C14 N4 . . . . -0.2(3) ?
    C16 N5 C14 C22 . . . . 175.4(2) ?
    C16 N5 C21 C20 . . . . -0.4(4) ?
    C16 C18 C19 C20 . . . . -0.6(4) ?
    C17 N4 C14 N5 . . . . 177.9(2) ?
    C17 N4 C14 C22 . . . . 2.3(4) ?
    C17 N4 C15 C16 . . . . -177.9(2) ?
    C18 C19 C20 C21 . . . . 2.0(4) ?
    C19 C20 C21 N5 . . . . -1.4(4) ?
    C21 N5 C14 N4 . . . . 177.0(2) ?
    C21 N5 C14 C22 . . . . -7.4(4) ?
    C21 N5 C16 C15 . . . . -177.4(2) ?
    C21 N5 C16 C18 . . . . 1.7(3) ?
    C22 N6 C26 C25 . . . . 1.8(4) ?
    C22 C23 C24 C25 . . . . 1.7(4) ?
    C23 C24 C25 C26 . . . . 1.7(4) ?
    C24 C25 C26 N6 . . . . -3.6(5) ?
    C26 N6 C22 C14 . . . . -177.2(2) ?
    C26 N6 C22 C23 . . . . 1.9(4) ?
loop_
    _geom_hbond_atom_site_label_D
    _geom_hbond_atom_site_label_H
    _geom_hbond_atom_site_label_A
    _geom_hbond_site_symmetry_A
    _geom_hbond_distance_DH
    _geom_hbond_distance_HA
    _geom_hbond_distance_DA
    _geom_hbond_angle_DHA
    C4 H4C Cl3 2_667 0.98 2.72 3.664(3) 162
    C5 H5 Cl3 . 0.95 2.71 3.446(2) 135
    C7 H7 Cl4 1_455 0.95 2.72 3.651(3) 166
    C8 H8 Cl2 1_455 0.95 2.75 3.518(3) 138
    C12 H12 Cl4 1_445 0.95 2.70 3.644(2) 171
    C17 H17A Cl4 2_666 0.98 2.79 3.695(3) 155
    C17 H17C Cl1 1_545 0.98 2.80 3.721(3) 158
    C23 H23 Cl4 2_666 0.95 2.69 3.576(3) 156
    C26 H26 Cl2 1_455 0.95 2.84 3.689(3) 149
_shelx_space_group_comment
;
The symmetry employed for this shelxl refinement is uniquely defined
by the following loop, which should always be used as a source of
symmetry information in preference to the above space-group names.
They are only intended as comments.
;
_shelx_estimated_absorpt_T_min     0.618
_shelx_estimated_absorpt_T_max     0.794
_shelx_hkl_file
;
 -13  -5  -3   49.86   15.96
 -12  -7  -7  186.00   25.96
 -12  -7  -6   35.53   10.95
 -12  -7  -5  325.17   32.86
 -12  -6  -7   -7.01    7.40
 -12  -6  -6  156.62   23.92
 -12  -6  -5    9.99    6.71
 -12  -6  -4  186.11   25.14
 -12  -6  -3   89.99   17.82
 -12  -6  -2   47.31   12.85
 -12  -5  -7   18.87   10.13
 -12  -5  -6    0.08    3.57
 -12  -5  -5   88.48   18.46
 -12  -5  -4    8.01    6.64
 -12  -5  -3  124.33   21.41
 -12  -5  -2   59.56   13.55
 -12  -5  -1   53.88   13.46
 -12  -5   0   52.38   14.25
 -12  -5   1  113.17   19.18
 -12  -4  -6  125.17   22.89
 -12  -4  -5   -2.55    5.68
 -12  -4  -4   85.50   18.20
 -12  -4  -3   38.52   12.89
 -12  -4  -2   10.88    7.75
 -12  -4  -1  -13.45    7.72
 -12  -4   0   78.69   17.40
 -12  -4   1  -28.99   10.72
 -12  -4   2  133.12   23.40
 -12  -4   3   64.21   15.14
 -12  -3  -5   88.17   18.93
 -12  -3  -4   -0.04    4.24
 -12  -3  -3    1.96    5.89
 -12  -3  -2   -3.25    6.05
 -12  -3  -1   11.04    9.48
 -12  -3   0    0.08    6.71
 -12  -3   1  107.48   20.19
 -12  -3   2   -1.11    3.10
 -12  -3   3   27.02   10.88
 -12  -3   4   29.86   13.20
 -12  -2  -4   31.16   12.32
 -12  -2  -3   -5.68    7.83
 -12  -2  -2   51.29   14.58
 -12  -2  -1   17.29    9.76
 -12  -2   0   58.58   15.97
 -12  -2   1   10.24    7.71
 -12  -2   2   93.30   20.53
 -12  -2   3    8.02    7.39
 -11  -8  -5   64.36   14.05
 -11  -7  -7   26.47   10.20
 -11  -7  -6  161.73   22.33
 -11  -7  -5    5.79    4.91
 -11  -7  -4   71.56   13.55
 -11  -7  -3   34.97   11.04
 -11  -7  -2  169.49   21.17
 -11  -6  -8   32.54   11.88
 -11  -6  -7   -2.04    5.49
 -11  -6  -6   96.15   16.97
 -11  -6  -5   -9.06    6.11
 -11  -6  -4  237.45   26.94
 -11  -6  -3  180.65   22.93
 -11  -6  -2   -1.51    5.42
 -11  -6  -1  306.01   29.58
 -11  -6   0    4.97    5.43
 -11  -6   1   16.44    7.40
 -11  -5  -9   25.09   10.02
 -11  -5  -8    7.73    8.84
 -11  -5  -7   14.51    9.55
 -11  -5  -6   43.39   13.06
 -11  -5  -5  126.38   20.15
 -11  -5  -4    6.30    6.87
 -11  -5  -3   77.75   16.37
 -11  -5  -2  199.09   24.59
 -11  -5  -1   15.94    7.54
 -11  -5   0  185.88   24.23
 -11  -5   1   14.32    7.78
 -11  -5   2    5.85    6.24
 -11  -5   3   12.47    8.93
 -11  -4  -9   -1.44    4.65
 -11  -4  -8   58.54   14.99
 -11  -4  -7    7.15    7.57
 -11  -4  -6   61.57   15.71
 -11  -4  -5   29.85   11.20
 -11  -4  -4   61.85   14.68
 -11  -4  -3   13.40    6.94
 -11  -4  -2  124.11   20.75
 -11  -4  -1   -6.10    5.96
 -11  -4   0  111.07   20.02
 -11  -4   1   36.50   11.75
 -11  -4   2   15.58    8.91
 -11  -4   3  141.68   22.26
 -11  -4   4   17.74    8.60
 -11  -4   5   49.70   13.87
 -11  -3  -8  109.36   21.94
 -11  -3  -7  277.24   33.03
 -11  -3  -6   85.49   17.87
 -11  -3  -5  212.74   28.32
 -11  -3  -4    0.40    5.10
 -11  -3  -3   21.55    8.77
 -11  -3  -2    0.21    4.99
 -11  -3  -1   25.81   10.50
 -11  -3   0   33.49   11.69
 -11  -3   1  189.66   26.47
 -11  -3   2   16.54    8.12
 -11  -3   3   95.42   18.79
 -11  -3   4  190.29   26.48
 -11  -3   5   15.78    8.22
 -11  -3   6   58.52   15.51
 -11  -2  -7  220.73   29.92
 -11  -2  -6  472.47   44.32
 -11  -2  -5    1.15    6.41
 -11  -2  -4  185.57   27.07
 -11  -2  -3   -0.30    3.45
 -11  -2  -2   28.59   11.29
 -11  -2  -1   16.92   10.21
 -11  -2   0  132.47   22.68
 -11  -2   1    8.92    7.17
 -11  -2   2   26.87   11.03
 -11  -2   3   -3.12    6.46
 -11  -2   4   79.10   17.60
 -11  -2   5   -4.93    6.95
 -11  -2   6  116.19   21.95
 -11  -1  -7  104.76   20.79
 -11  -1  -6  402.05   41.46
 -11  -1  -5   86.99   19.05
 -11  -1  -4   84.93   18.62
 -11  -1  -3  185.70   27.53
 -11  -1  -2   13.49    8.68
 -11  -1  -1  177.24   26.77
 -11  -1   0   80.34   19.10
 -11  -1   1  232.62   30.47
 -11  -1   2    7.95    8.04
 -11  -1   3   23.29   10.92
 -11  -1   4   -4.68    7.27
 -11  -1   5   -5.80    6.32
 -11   0  -5   59.02   17.23
 -11   0  -4   58.82   16.35
 -11   0  -3   98.39   20.32
 -11   0  -2   94.14   21.02
 -11   0  -1  150.62   25.24
 -11   0   0  433.40   43.55
 -11   0   1    7.02    7.55
 -11   0   2  212.14   30.52
 -11   0   3    4.00    5.33
 -11   0   4  101.58   22.07
 -11   1  -4    4.40    7.55
 -11   1  -3    3.34    7.32
 -11   1  -2  133.56   24.66
 -11   1  -1  164.41   27.04
 -11   1   0  145.17   25.04
 -11   1   1  273.44   35.57
 -11   1   2   23.70   11.78
 -10 -11  -3   79.99   15.54
 -10 -11  -2   16.61    7.98
 -10 -11  -1    2.19    4.68
 -10 -11   0  125.74   20.15
 -10 -11   1   -3.23    6.10
 -10 -10  -4   -9.25    6.61
 -10 -10  -3  113.70   17.74
 -10 -10  -2   80.33   15.18
 -10 -10  -1  207.50   24.82
 -10 -10   0   26.60    8.96
 -10 -10   1  130.80   19.39
 -10 -10   2   72.90   15.10
 -10 -10   3   29.36    9.95
 -10  -9  -4  119.65   17.10
 -10  -9  -3   42.87   11.02
 -10  -9  -2  304.06   27.12
 -10  -9  -1   11.76    6.97
 -10  -9   0  315.11   28.70
 -10  -9   1   88.99   15.65
 -10  -9   2   80.36   14.82
 -10  -9   3  194.42   23.87
 -10  -9   4   67.78   14.01
 -10  -8  -5   10.60    5.19
 -10  -8  -4    0.44    2.88
 -10  -8  -3   59.80   11.15
 -10  -8  -3   44.16    9.27
 -10  -8  -2    0.41    3.73
 -10  -8  -2  -15.91    6.17
 -10  -8  -1  252.11   23.41
 -10  -8   0   -3.48    3.99
 -10  -8   1  291.69   26.26
 -10  -8   2   48.22   10.47
 -10  -8   3  130.50   18.39
 -10  -8   4  138.50   19.39
 -10  -8   5   10.93    7.52
 -10  -7  -6  207.57   23.63
 -10  -7  -5    6.90    5.44
 -10  -7  -4    9.84    5.82
 -10  -7  -3   27.61    8.71
 -10  -7  -3   -7.24    4.01
 -10  -7  -2  168.65   19.14
 -10  -7  -2  146.31   15.47
 -10  -7  -1   12.03    6.37
 -10  -7  -1   -9.49    4.44
 -10  -7   0  353.42   26.38
 -10  -7   0  326.73   27.07
 -10  -7   1   25.63    7.96
 -10  -7   1   34.10    8.72
 -10  -7   2   17.17    5.93
 -10  -7   3   -2.57    2.94
 -10  -7   4   52.89   11.47
 -10  -7   5   40.28   10.32
 -10  -6  -8  228.14   26.91
 -10  -6  -7   84.91   15.96
 -10  -6  -6   54.38   12.89
 -10  -6  -5    2.54    4.56
 -10  -6  -4   67.40   13.12
 -10  -6  -3  140.66   19.04
 -10  -6  -2   40.42   10.19
 -10  -6  -1   89.93   14.47
 -10  -6   0   22.11    7.75
 -10  -6   0    2.43    2.83
 -10  -6   1   10.64    5.74
 -10  -6   1    9.51    4.27
 -10  -6   2   33.78    9.01
 -10  -6   2   28.29    7.28
 -10  -6   3  110.99   15.15
 -10  -6   3  102.82   15.73
 -10  -6   4    1.78    2.87
 -10  -6   5  137.60   18.42
 -10  -5  -9  105.73   19.69
 -10  -5  -8   -5.00    6.23
 -10  -5  -7  219.99   26.32
 -10  -5  -6    1.01    5.25
 -10  -5  -5  253.44   27.04
 -10  -5  -4    5.49    7.46
 -10  -5  -3   54.00   12.52
 -10  -5  -2  166.64   21.01
 -10  -5  -1   86.99   15.21
 -10  -5   0  369.28   22.08
 -10  -5   0  326.98   30.42
 -10  -5   1    7.77    5.91
 -10  -5   2   -1.16    4.12
 -10  -5   2    4.26    2.52
 -10  -5   3   10.58    6.72
 -10  -5   3   17.38    5.96
 -10  -5   4   27.88    9.26
 -10  -5   4   21.98    6.76
 -10  -5   5   -3.02    4.07
 -10  -5   5   -7.64    5.07
 -10  -4 -13   67.86   13.67
 -10  -4 -12  238.14   23.62
 -10  -4 -11   30.23    8.78
 -10  -4 -10  212.51   29.46
 -10  -4  -9   27.50   10.12
 -10  -4  -8  128.43   21.76
 -10  -4  -7    4.34    5.29
 -10  -4  -6  217.39   26.39
 -10  -4  -5   91.88   17.08
 -10  -4  -4  287.24   29.53
 -10  -4  -3   33.37   10.54
 -10  -4  -2  228.92   25.83
 -10  -4  -1   58.72   12.92
 -10  -4   0   56.51   13.78
 -10  -4   1   14.03    7.21
 -10  -4   2  108.38   17.56
 -10  -4   3   65.25   13.91
 -10  -4   4    1.24    3.00
 -10  -4   5   36.89   11.21
 -10  -4   6   11.39    6.43
 -10  -4   7   29.25   11.47
 -10  -3 -12   77.50   13.65
 -10  -3 -11  362.67   30.30
 -10  -3 -10   -7.52    4.82
 -10  -3 -10   -5.34    6.34
 -10  -3  -9  113.40   22.00
 -10  -3  -9  122.35   16.74
 -10  -3  -8    9.47    7.97
 -10  -3  -7  218.91   27.76
 -10  -3  -6   30.53   11.34
 -10  -3  -5  124.82   20.46
 -10  -3  -4    1.38    6.35
 -10  -3  -4    4.96    2.62
 -10  -3  -3  244.16   27.83
 -10  -3  -3  279.88   23.86
 -10  -3  -2    8.89    7.11
 -10  -3  -1  323.37   32.24
 -10  -3   0   11.64    7.06
 -10  -3   1  153.16   21.73
 -10  -3   2   28.32    9.56
 -10  -3   3  103.51   18.68
 -10  -3   4  255.80   29.58
 -10  -3   5   18.63    7.25
 -10  -3   6  129.10   21.41
 -10  -3   7   10.17    6.37
 -10  -3   8   -0.97    7.07
 -10  -2 -11  125.98   17.76
 -10  -2 -10   82.47   13.90
 -10  -2  -9    0.50    4.46
 -10  -2  -9  -10.51    8.56
 -10  -2  -8  216.98   28.90
 -10  -2  -8  232.12   23.26
 -10  -2  -7   23.69   10.73
 -10  -2  -6  560.91   45.86
 -10  -2  -5    3.98    6.36
 -10  -2  -4  297.85   32.09
 -10  -2  -3  134.28   21.22
 -10  -2  -3  151.29   16.28
 -10  -2  -2   48.76   13.23
 -10  -2  -2   56.71   10.43
 -10  -2  -1   20.89    9.90
 -10  -2  -1   21.05    7.10
 -10  -2   0  249.33   29.19
 -10  -2   1    2.24    5.78
 -10  -2   2  435.61   39.53
 -10  -2   3   44.01   13.23
 -10  -2   4  193.88   26.60
 -10  -2   5   51.13   13.54
 -10  -2   6    7.20    7.10
 -10  -2   7    1.85    7.96
 -10  -2   8    0.52    2.83
 -10  -2   9   29.52   12.03
 -10  -1 -10    9.30    7.14
 -10  -1  -9   32.70    9.19
 -10  -1  -9   43.29   14.62
 -10  -1  -8   90.10   14.38
 -10  -1  -8  112.62   21.06
 -10  -1  -7  160.82   25.43
 -10  -1  -7  196.67   21.30
 -10  -1  -6  162.02   24.15
 -10  -1  -6  146.81   18.49
 -10  -1  -5  321.45   34.52
 -10  -1  -4   -3.89    6.67
 -10  -1  -3  391.40   37.96
 -10  -1  -3  445.46   27.50
 -10  -1  -2  163.10   24.39
 -10  -1  -2  213.50   18.52
 -10  -1  -1   80.92   16.99
 -10  -1  -1   93.17   12.96
 -10  -1   0   18.17    8.90
 -10  -1   0   38.40    8.36
 -10  -1   1   75.31   16.44
 -10  -1   2   26.46   11.03
 -10  -1   3  192.96   26.97
 -10  -1   4  201.87   27.92
 -10  -1   5  103.60   20.32
 -10  -1   6  175.59   26.87
 -10  -1   7  121.22   23.34
 -10  -1   8    9.23    9.39
 -10   0  -9   -1.23    3.48
 -10   0  -8   30.36   12.79
 -10   0  -8   10.17    5.86
 -10   0  -7   86.12   19.28
 -10   0  -7   77.38   13.86
 -10   0  -6   83.56   18.29
 -10   0  -6   93.02   14.62
 -10   0  -5   74.06   18.01
 -10   0  -5   79.04   13.81
 -10   0  -4  103.91   19.87
 -10   0  -3   -6.17    7.10
 -10   0  -2  284.91   33.07
 -10   0  -1    2.53    3.74
 -10   0  -1    3.16    6.19
 -10   0   0  374.81   27.32
 -10   0   0  351.48   36.74
 -10   0   1   95.58   19.11
 -10   0   2  237.11   30.36
 -10   0   3   50.08   14.80
 -10   0   4  152.22   24.88
 -10   0   5    0.59    6.03
 -10   0   6  136.84   23.96
 -10   0   7   20.37   10.07
 -10   1  -8  159.60   20.64
 -10   1  -7   -2.85    8.01
 -10   1  -7   -3.60    4.78
 -10   1  -6  133.22   23.75
 -10   1  -6  133.07   18.01
 -10   1  -5   25.15   11.03
 -10   1  -5   41.32   10.27
 -10   1  -4    0.92    8.79
 -10   1  -3    7.43    7.70
 -10   1  -2   37.85   13.61
 -10   1  -1  192.83   27.55
 -10   1   0   62.16   16.40
 -10   1   1  282.42   34.12
 -10   1   2   18.35    9.16
 -10   1   3   34.07   12.36
 -10   1   4   92.49   20.32
 -10   1   5   52.88   16.01
 -10   1   6    5.54   10.48
 -10   2  -6   61.16   16.37
 -10   2  -6   69.03   13.62
 -10   2  -5   37.69   12.61
 -10   2  -5   26.91    8.80
 -10   2  -4    6.98    6.77
 -10   2  -4    4.94    5.84
 -10   2  -3   16.74    9.50
 -10   2  -2   -7.50    7.70
 -10   2  -1  137.92   24.28
 -10   2   0   63.72   17.29
 -10   2   1   75.34   17.74
 -10   2   2  266.63   33.81
 -10   2   3   22.01   11.00
 -10   2   4   94.17   20.15
 -10   2   5    1.36    6.50
 -10   3  -5    7.34    7.48
 -10   3  -5   -3.82    4.59
 -10   3  -4   53.40   15.53
 -10   3  -4   51.53   12.14
 -10   3  -3    5.58    6.39
 -10   3  -3    2.88    5.68
 -10   3  -2  150.73   25.36
 -10   3  -1   53.29   16.67
 -10   3   0   21.19   10.74
 -10   3   1   28.47   12.20
 -10   3   2   -0.73    7.10
 -10   3   3   -3.48    7.73
 -10   4  -3  272.84   27.75
 -10   4  -2   30.87   13.15
 -10   4  -1  174.19   27.74
 -10   4   0   40.93   16.79
 -10   4   1   65.45   18.54
  -9 -13  -6    8.25    7.75
  -9 -13  -5  -36.54   12.30
  -9 -13  -4  132.59   22.43
  -9 -12  -8  129.38   21.97
  -9 -12  -7   93.79   19.28
  -9 -12  -6   94.57   18.51
  -9 -12  -5   22.64    9.95
  -9 -12  -4   69.11   17.65
  -9 -12  -3    1.83    4.35
  -9 -12  -2   59.32   15.71
  -9 -12  -1   52.73   13.24
  -9 -12   0   50.02   13.78
  -9 -12   1   60.90   14.87
  -9 -11  -7    9.22    5.86
  -9 -11  -6  237.57   28.07
  -9 -11  -5  186.05   24.31
  -9 -11  -4   94.67   17.32
  -9 -11  -3  448.78   38.45
  -9 -11  -2    2.00    3.47
  -9 -11  -1  134.64   20.92
  -9 -11   0    7.09    6.30
  -9 -11   1   44.24   13.11
  -9 -11   2   96.89   17.74
  -9 -11   3  199.36   25.93
  -9 -10  -7  298.47   29.51
  -9 -10  -6  -13.57    7.62
  -9 -10  -5  349.62   32.15
  -9 -10  -4  315.20   30.12
  -9 -10  -3   30.22    8.96
  -9 -10  -2  426.91   35.58
  -9 -10  -1   11.48    7.12
  -9 -10   0   44.38   11.28
  -9 -10   1   40.08   10.58
  -9 -10   2   30.97    9.86
  -9 -10   3   -6.54    6.42
  -9 -10   4  191.02   24.97
  -9  -9  -6  101.06   15.64
  -9  -9  -5   -4.61    5.09
  -9  -9  -4  137.71   18.73
  -9  -9  -3  122.18   17.09
  -9  -9  -2   82.15   14.59
  -9  -9  -1  201.92   22.56
  -9  -9   0   18.64    6.97
  -9  -9   1  240.29   25.29
  -9  -9   2   85.36   14.73
  -9  -9   3  301.23   29.66
  -9  -9   4   27.77    9.16
  -9  -9   5   55.55   13.68
  -9  -9   6   -7.03    5.39
  -9  -8  -6   14.07    6.09
  -9  -8  -5    3.30    5.24
  -9  -8  -4   13.74    6.04
  -9  -8  -4    7.51    4.79
  -9  -8  -3    0.55    3.35
  -9  -8  -3    0.16    2.92
  -9  -8  -2   -2.69    3.65
  -9  -8  -2   -0.21    3.59
  -9  -8  -1  392.57   25.65
  -9  -8  -1  352.70   28.35
  -9  -8   0   13.11    4.51
  -9  -8   0   24.22    7.42
  -9  -8   1  144.79   18.14
  -9  -8   2  174.58   20.59
  -9  -8   3    5.42    4.67
  -9  -8   4  331.09   30.55
  -9  -8   5   -2.76    2.98
  -9  -8   6   79.39   15.85
  -9  -8   7  -10.57    7.50
  -9  -7  -6  130.18   17.64
  -9  -7  -5    1.80    3.56
  -9  -7  -5    2.21    2.26
  -9  -7  -4   61.90   11.36
  -9  -7  -4   53.00    9.68
  -9  -7  -3    1.77    3.60
  -9  -7  -3   10.92    4.53
  -9  -7  -2    8.09    5.26
  -9  -7  -2    7.46    4.12
  -9  -7  -1   31.16    7.48
  -9  -7  -1   23.75    7.55
  -9  -7   0  279.72   22.49
  -9  -7   0  284.58   23.85
  -9  -7   1   -1.88    3.45
  -9  -7   1   14.36    5.80
  -9  -7   2   65.76   10.50
  -9  -7   2   64.69   11.73
  -9  -7   3  237.25   23.51
  -9  -7   4    0.02    3.74
  -9  -7   5   57.12   12.34
  -9  -7   6   50.16   12.17
  -9  -7   7  118.44   18.88
  -9  -7   8   13.05    8.16
  -9  -6  -7  465.82   36.25
  -9  -6  -6  183.25   21.87
  -9  -6  -5  217.81   22.80
  -9  -6  -4    0.22    4.33
  -9  -6  -3   16.87    6.37
  -9  -6  -2    0.27    3.64
  -9  -6  -1   64.71   11.62
  -9  -6   0   -2.11    3.25
  -9  -6   0    5.59    3.40
  -9  -6   1   29.11    8.18
  -9  -6   1   55.86    9.85
  -9  -6   2   10.51    5.56
  -9  -6   2    8.66    4.25
  -9  -6   3   63.48   11.79
  -9  -6   3   62.60   11.12
  -9  -6   4   19.19    7.75
  -9  -6   4   11.42    5.62
  -9  -6   5   62.11   11.85
  -9  -6   5   72.84   13.32
  -9  -6   6    0.95    4.13
  -9  -6   7  110.78   17.45
  -9  -6   8   56.35   13.53
  -9  -5 -13  151.33   17.51
  -9  -5 -12   -8.86    5.05
  -9  -5  -8  132.14   20.68
  -9  -5  -7  245.35   26.25
  -9  -5  -6    0.40    3.88
  -9  -5  -5   98.48   15.81
  -9  -5  -4  186.16   21.28
  -9  -5  -3  122.67   17.12
  -9  -5  -3  145.84   12.10
  -9  -5  -2  523.15   36.59
  -9  -5  -2  594.37   28.37
  -9  -5  -1  208.62   22.03
  -9  -5  -1  253.46   17.47
  -9  -5   0  211.55   21.96
  -9  -5   1    1.14    4.95
  -9  -5   2   -1.70    3.15
  -9  -5   2    3.71    3.18
  -9  -5   3    8.89    5.63
  -9  -5   3    4.85    3.12
  -9  -5   4   30.33    9.13
  -9  -5   4   31.58    8.44
  -9  -5   5   83.19   14.93
  -9  -5   5   72.59   12.15
  -9  -5   6  138.58   19.52
  -9  -5   6  157.92   19.73
  -9  -5   7   37.08   11.62
  -9  -5   7   54.33   12.06
  -9  -5   8   18.65    7.42
  -9  -5   9  113.28   18.38
  -9  -4 -14  162.46   19.27
  -9  -4 -13    0.02    3.94
  -9  -4 -12  152.30   18.14
  -9  -4 -11    3.16    3.89
  -9  -4 -10   85.48   13.18
  -9  -4  -9  119.04   20.07
  -9  -4  -9  156.06   17.25
  -9  -4  -8  166.98   22.86
  -9  -4  -7   76.01   15.43
  -9  -4  -6  200.44   23.99
  -9  -4  -5    9.26    6.24
  -9  -4  -4  955.41   47.79
  -9  -4  -4  795.49   49.90
  -9  -4  -3   75.81   12.40
  -9  -4  -3   41.41   10.61
  -9  -4  -2  258.03   23.08
  -9  -4  -2  200.37   22.88
  -9  -4  -2  236.49   13.07
  -9  -4  -1 1057.13   39.07
  -9  -4  -1  954.89   54.53
  -9  -4   0   31.17    9.30
  -9  -4   0   24.64    5.10
  -9  -4   1  171.26   14.40
  -9  -4   1  144.36   19.30
  -9  -4   2    7.73    5.77
  -9  -4   3   24.88    8.58
  -9  -4   3   45.06    8.34
  -9  -4   4    5.73    6.27
  -9  -4   4    9.18    4.68
  -9  -4   5  174.23   18.85
  -9  -4   5  145.78   20.13
  -9  -4   6   22.23    9.09
  -9  -4   6   20.45    7.16
  -9  -4   7   17.16    8.92
  -9  -4   7    3.99    3.85
  -9  -4   8    2.88    5.71
  -9  -4   8    1.89    5.08
  -9  -4   9   40.14   10.44
  -9  -4  10   -3.54    4.66
  -9  -3 -14    4.68    4.31
  -9  -3 -13   22.10    7.31
  -9  -3 -12  176.88   19.72
  -9  -3 -11  145.37   17.92
  -9  -3 -10    9.23    4.84
  -9  -3 -10   12.11    8.70
  -9  -3  -9  454.38   40.12
  -9  -3  -9  415.95   30.06
  -9  -3  -8  181.00   24.30
  -9  -3  -8  158.99   17.71
  -9  -3  -7  288.75   30.31
  -9  -3  -6   25.19    8.86
  -9  -3  -5   15.21    8.20
  -9  -3  -4   74.69   11.13
  -9  -3  -4   57.44   13.31
  -9  -3  -3  246.85   20.99
  -9  -3  -3  199.30   23.32
  -9  -3  -2  199.86   19.55
  -9  -3  -2  173.30   21.84
  -9  -3  -1  432.38   29.88
  -9  -3  -1  369.58   32.65
  -9  -3   0  239.03   13.04
  -9  -3   0  235.06   25.20
  -9  -3   1   60.74    7.08
  -9  -3   1   68.02   13.74
  -9  -3   2  224.76   16.69
  -9  -3   2  217.87   24.82
  -9  -3   3   35.57   11.05
  -9  -3   4  207.71   18.56
  -9  -3   4  185.63   23.76
  -9  -3   5   53.14   13.26
  -9  -3   5   54.02    9.83
  -9  -3   6  153.85   18.20
  -9  -3   6  140.18   21.71
  -9  -3   7  -15.18    8.09
  -9  -3   7   -3.06    4.23
  -9  -3   8   71.20   16.23
  -9  -3   8   86.43   14.78
  -9  -3   9    2.04    5.96
  -9  -3   9   22.18    7.57
  -9  -3  10   21.31    9.97
  -9  -3  10   39.30   10.86
  -9  -2 -13   78.90   14.30
  -9  -2 -12   43.21   10.47
  -9  -2 -11   51.40   11.27
  -9  -2 -11   66.58   16.27
  -9  -2 -10  137.89   23.06
  -9  -2 -10  144.87   17.77
  -9  -2  -9   84.96   13.29
  -9  -2  -9   84.63   17.37
  -9  -2  -8  140.60   22.03
  -9  -2  -8  141.31   16.74
  -9  -2  -7   12.60    7.79
  -9  -2  -7   13.69    6.08
  -9  -2  -6   34.13   11.01
  -9  -2  -6   41.48    9.30
  -9  -2  -5    7.92    6.02
  -9  -2  -4  322.35   22.50
  -9  -2  -4  268.69   28.47
  -9  -2  -3  492.14   29.65
  -9  -2  -3  416.42   35.86
  -9  -2  -2  191.15   17.73
  -9  -2  -2  171.21   23.20
  -9  -2  -1  413.34   27.86
  -9  -2  -1  305.96   30.57
  -9  -2   0  140.38   16.29
  -9  -2   0   87.77   15.86
  -9  -2   1    5.21    6.05
  -9  -2   1    0.49    1.13
  -9  -2   2  299.01   18.02
  -9  -2   2  290.51   29.91
  -9  -2   3  198.76   24.69
  -9  -2   4  131.83   13.99
  -9  -2   4  176.12   23.52
  -9  -2   5  824.49   41.62
  -9  -2   5  648.24   49.16
  -9  -2   6    4.44    5.99
  -9  -2   6   12.29    5.63
  -9  -2   7   54.21   14.93
  -9  -2   7   52.37   10.45
  -9  -2   8   24.18   10.35
  -9  -2   8   20.97    7.31
  -9  -2   9   36.50   11.62
  -9  -2   9   -1.72    5.02
  -9  -2  10   -7.74    7.07
  -9  -2  10    3.82    4.77
  -9  -1 -12   69.14   13.11
  -9  -1 -11    1.99    3.61
  -9  -1 -11    6.45    6.81
  -9  -1 -10   21.10    7.00
  -9  -1 -10   10.31    9.34
  -9  -1  -9   26.85    8.37
  -9  -1  -9   20.42    9.84
  -9  -1  -8   90.85   14.09
  -9  -1  -8   88.49   17.87
  -9  -1  -7  235.81   28.43
  -9  -1  -7  222.75   21.75
  -9  -1  -6    6.68    4.25
  -9  -1  -6    3.87    6.29
  -9  -1  -5  265.36   23.34
  -9  -1  -5  275.04   29.83
  -9  -1  -4   -3.59    5.51
  -9  -1  -3  231.58   27.20
  -9  -1  -2   82.14   16.17
  -9  -1  -2  100.97   12.01
  -9  -1  -1  177.20   23.42
  -9  -1  -1  211.89   18.90
  -9  -1   0  159.58   22.55
  -9  -1   0  179.51   17.89
  -9  -1   1    1.96    6.60
  -9  -1   1    2.79    3.24
  -9  -1   2  105.21   18.62
  -9  -1   2   93.64    8.43
  -9  -1   2  100.19    9.09
  -9  -1   3    4.93    6.46
  -9  -1   3   21.05    4.77
  -9  -1   4  245.91   29.07
  -9  -1   5  240.09   19.95
  -9  -1   5  221.91   28.23
  -9  -1   6  171.35   17.51
  -9  -1   6  160.86   16.73
  -9  -1   6  122.32   21.89
  -9  -1   7   18.37   10.07
  -9  -1   7   31.78    8.27
  -9  -1   8  207.51   29.25
  -9  -1   9    8.77    8.62
  -9  -1  10   91.06   20.17
  -9   0 -11   53.77   11.89
  -9   0 -10   33.33    8.89
  -9   0 -10   33.38   12.74
  -9   0  -9   11.46    5.66
  -9   0  -9   17.41    9.75
  -9   0  -8   20.09    7.05
  -9   0  -8   31.27   10.80
  -9   0  -7  215.28   27.69
  -9   0  -7  199.06   20.94
  -9   0  -6   37.14    8.83
  -9   0  -6   34.31    8.52
  -9   0  -5  105.26   19.14
  -9   0  -5  107.46   15.07
  -9   0  -4  141.75   21.54
  -9   0  -4  153.98   17.64
  -9   0  -3  119.95   20.38
  -9   0  -3  153.79   13.19
  -9   0  -2   97.42   18.20
  -9   0  -1   86.68   16.93
  -9   0  -1  121.14   13.34
  -9   0   0  248.55   29.00
  -9   0   0  299.80   22.76
  -9   0   1    6.01    8.58
  -9   0   2  266.97   13.66
  -9   0   2  245.04   13.09
  -9   0   3  112.84   10.41
  -9   0   3   89.49   18.47
  -9   0   4   34.96   12.55
  -9   0   5   74.65   16.78
  -9   0   6    9.43    8.22
  -9   0   6   18.53    5.53
  -9   0   7   40.85   13.88
  -9   0   8   41.92   14.18
  -9   0   9  133.92   24.40
  -9   1 -10   64.31   12.66
  -9   1 -10   44.90   14.30
  -9   1  -9   51.98   11.95
  -9   1  -9   30.49   12.04
  -9   1  -8   74.06   13.88
  -9   1  -8   67.64   16.97
  -9   1  -7   19.85    7.46
  -9   1  -7   19.72    9.23
  -9   1  -6  182.88   25.79
  -9   1  -6  190.05   20.85
  -9   1  -5   44.31    9.66
  -9   1  -5   41.82   13.34
  -9   1  -4    4.99    4.65
  -9   1  -4   -5.30    6.72
  -9   1  -3  123.93   10.56
  -9   1  -3   92.85   19.51
  -9   1  -3  109.14   15.29
  -9   1  -2  140.71   12.64
  -9   1  -2  102.87   18.98
  -9   1  -1   98.08   18.26
  -9   1   0  285.27   21.41
  -9   1   0  217.22   27.90
  -9   1   1  132.82   21.73
  -9   1   2   88.68    6.61
  -9   1   2  115.83   21.16
  -9   1   3   98.50   19.28
  -9   1   4  518.58   45.37
  -9   1   5   12.74    8.86
  -9   1   6    1.65    6.06
  -9   1   7    6.83    6.45
  -9   1   8    9.59    6.73
  -9   2  -9  163.51   25.53
  -9   2  -9  152.24   19.79
  -9   2  -8   89.06   15.32
  -9   2  -8   87.70   19.22
  -9   2  -7  260.99   32.51
  -9   2  -7  266.46   25.73
  -9   2  -6   64.73   16.08
  -9   2  -6  101.67   15.67
  -9   2  -5   82.84   18.12
  -9   2  -5   81.18   13.43
  -9   2  -4    6.72    8.00
  -9   2  -4    6.09    4.98
  -9   2  -3   34.93   12.38
  -9   2  -3   33.79    9.17
  -9   2  -2   35.57    5.78
  -9   2  -2   25.72   10.71
  -9   2  -1   26.51   11.43
  -9   2   0  116.73   20.97
  -9   2   1  157.69   24.26
  -9   2   2  325.89   35.50
  -9   2   3   -4.23    7.56
  -9   2   4  112.50   21.05
  -9   2   5   44.24   13.50
  -9   2   6   -1.13    7.00
  -9   2   7   24.40   13.38
  -9   2   8   67.79   19.18
  -9   3  -8  514.25   48.22
  -9   3  -8  650.42   43.53
  -9   3  -7   80.40   19.56
  -9   3  -7   90.63   15.02
  -9   3  -6  345.61   37.91
  -9   3  -6  390.33   31.92
  -9   3  -5  192.64   27.82
  -9   3  -5  208.36   22.48
  -9   3  -4    2.08    5.65
  -9   3  -4    4.06    4.12
  -9   3  -3   26.01   12.72
  -9   3  -3   14.11    5.93
  -9   3  -2   49.75   14.45
  -9   3  -2   60.14   11.61
  -9   3  -1   24.80   10.59
  -9   3   0  414.47   40.42
  -9   3   1  101.20   20.61
  -9   3   2   12.44    8.74
  -9   3   3  130.54   23.97
  -9   3   4   29.78   12.76
  -9   3   5  174.65   27.66
  -9   3   6    8.19    7.67
  -9   3   7   33.92   12.21
  -9   4  -7  394.71   41.81
  -9   4  -7  412.52   34.39
  -9   4  -6   21.58   11.38
  -9   4  -6   26.28    8.98
  -9   4  -5  159.44   25.84
  -9   4  -5  163.07   20.48
  -9   4  -4   99.44   20.25
  -9   4  -4  124.30   17.83
  -9   4  -3  165.77   25.77
  -9   4  -3  198.44   22.01
  -9   4  -2  169.79   26.51
  -9   4  -2  217.45   22.84
  -9   4  -1  206.65   29.11
  -9   4   0   42.75   13.68
  -9   4   1   88.53   18.66
  -9   4   2   37.71   13.46
  -9   4   3  -15.01    9.63
  -9   4   4   44.92   14.35
  -9   4   5   53.72   16.39
  -9   5  -5    2.14    5.93
  -9   5  -5   -5.35    5.39
  -9   5  -4  124.64   23.32
  -9   5  -4  146.41   19.59
  -9   5  -3   -5.00    7.94
  -9   5  -3   11.83    6.81
  -9   5  -2  284.32   35.20
  -9   5  -2  371.49   30.67
  -9   5  -1  192.06   28.87
  -9   5  -1  234.25   24.12
  -9   5   0  110.35   21.49
  -9   5   1  170.53   27.62
  -9   5   2   -4.30    7.44
  -9   5   3   -0.41    6.22
  -9   5   4  139.34   24.80
  -9   6  -3  125.29   23.73
  -9   6  -3  130.91   18.76
  -9   6  -2   18.41    9.99
  -9   6  -2   15.74    6.81
  -9   6  -1  423.74   43.49
  -9   6  -1  463.11   35.48
  -9   6   0   63.89   17.69
  -9   6   1   61.86   16.82
  -9   7  -1   14.68    6.77
  -8 -13  -7  171.55   26.54
  -8 -13  -6   35.97   11.59
  -8 -13  -5   66.67   16.35
  -8 -13  -4   28.22   12.67
  -8 -13  -3  344.58   37.22
  -8 -13  -2   -2.64    6.72
  -8 -12  -8  240.88   30.36
  -8 -12  -7   -9.55    8.49
  -8 -12  -6   34.74   11.07
  -8 -12  -5  -21.43    9.51
  -8 -12  -4  108.41   18.79
  -8 -12  -3   -2.23    5.77
  -8 -12  -2  486.70   42.26
  -8 -12  -1    0.35    5.56
  -8 -12   0  264.52   30.30
  -8 -12   1   35.26   12.24
  -8 -11  -8    6.36    6.10
  -8 -11  -7  177.76   24.16
  -8 -11  -6    0.10    3.88
  -8 -11  -5   81.41   16.47
  -8 -11  -4   -6.37    6.26
  -8 -11  -3  237.87   27.25
  -8 -11  -2   15.37    7.21
  -8 -11  -1  231.17   27.08
  -8 -11   0    8.55    5.75
  -8 -11   1  112.50   18.84
  -8 -11   2  -16.69    8.21
  -8 -11   3  264.14   29.54
  -8 -10  -7  116.38   18.34
  -8 -10  -6   -2.30    7.00
  -8 -10  -5   23.46    9.17
  -8 -10  -4  205.87   23.84
  -8 -10  -3    0.33    3.62
  -8 -10  -2  298.25   29.12
  -8 -10  -1    8.69    6.03
  -8 -10   0    0.73    4.36
  -8 -10   1   13.33    7.08
  -8 -10   2   43.94   11.38
  -8 -10   3   13.57    6.50
  -8 -10   4  419.88   37.44
  -8 -10   5   10.19    6.60
  -8  -9  -7   43.58   10.71
  -8  -9  -6  262.45   25.96
  -8  -9  -5   -0.88    4.96
  -8  -9  -4  109.75   16.45
  -8  -9  -3  249.43   24.43
  -8  -9  -2   10.69    5.75
  -8  -9  -1  361.74   30.41
  -8  -9   0    6.92    4.88
  -8  -9   0    5.18    4.54
  -8  -9   1  125.63   16.90
  -8  -9   1  109.91   16.99
  -8  -9   2   -8.90    5.60
  -8  -9   3  121.81   18.22
  -8  -9   4    3.81    4.29
  -8  -9   5  108.15   17.78
  -8  -9   6    4.72    4.75
  -8  -8  -6  131.55   16.65
  -8  -8  -5  214.95   21.60
  -8  -8  -4   86.63   13.47
  -8  -8  -3  222.67   21.57
  -8  -8  -2   21.79    5.82
  -8  -8  -2   15.70    6.27
  -8  -8  -1  208.46   21.18
  -8  -8  -1  216.10   22.14
  -8  -8  -1  208.77   16.08
  -8  -8   0    6.41    5.29
  -8  -8   0   -3.10    4.54
  -8  -8   0    2.02    2.13
  -8  -8   1    4.88    4.21
  -8  -8   1    6.92    4.92
  -8  -8   1    4.77    2.43
  -8  -8   2  211.76   22.34
  -8  -8   3   96.54   15.27
  -8  -8   4   35.59   10.40
  -8  -8   5    3.71    4.74
  -8  -8   6    8.16    6.94
  -8  -8   7   29.63    9.53
  -8  -7  -6  228.11   20.72
  -8  -7  -5   24.76    6.94
  -8  -7  -5   16.70    5.90
  -8  -7  -4   99.80   13.16
  -8  -7  -4   76.25   11.41
  -8  -7  -3   72.43   10.83
  -8  -7  -3   66.12   10.75
  -8  -7  -2   75.69   10.75
  -8  -7  -2   71.25   11.42
  -8  -7  -1   24.30    6.83
  -8  -7  -1   15.03    7.32
  -8  -7   0  227.86   21.04
  -8  -7   0  227.41   23.52
  -8  -7   0  220.14   17.97
  -8  -7   1   19.44    6.17
  -8  -7   1   19.62    8.01
  -8  -7   1   25.82    6.24
  -8  -7   2  369.49   23.96
  -8  -7   2  390.70   29.67
  -8  -7   3  455.69   27.42
  -8  -7   3  453.87   33.37
  -8  -7   4    9.13    3.81
  -8  -7   4   -4.27    4.49
  -8  -7   5  124.24   17.84
  -8  -7   6   11.55    6.50
  -8  -7   7    6.48    5.96
  -8  -7   8   18.59    8.09
  -8  -6  -6   45.34   10.53
  -8  -6  -5  322.05   26.36
  -8  -6  -4   11.69    5.73
  -8  -6  -3   84.57   12.30
  -8  -6  -2  116.49   16.60
  -8  -6  -2   77.93   11.60
  -8  -6  -1  721.37   44.76
  -8  -6  -1  712.44   38.53
  -8  -6   0    3.20    3.59
  -8  -6   0    5.42    5.81
  -8  -6   0    8.00    3.87
  -8  -6   1  306.61   23.64
  -8  -6   1  315.67   23.70
  -8  -6   2   97.36   13.53
  -8  -6   2  102.83   13.18
  -8  -6   3  105.92   14.50
  -8  -6   3  105.98   13.68
  -8  -6   4   88.69   13.88
  -8  -6   4   61.58   10.76
  -8  -6   5  111.65   15.95
  -8  -6   5   99.02   14.27
  -8  -6   6   24.12    8.28
  -8  -6   6   15.03    6.81
  -8  -6   7    3.36    5.47
  -8  -6   8   33.51   10.31
  -8  -6   9  -10.72    6.06
  -8  -5 -13   19.31    6.16
  -8  -5 -12   12.97    5.15
  -8  -5 -11   -2.95    3.56
  -8  -5 -10   11.31    4.68
  -8  -5  -7  217.60   23.54
  -8  -5  -6  546.95   37.74
  -8  -5  -5   29.37    8.80
  -8  -5  -4  805.47   45.19
  -8  -5  -4  845.68   37.37
  -8  -5  -3   17.67    6.21
  -8  -5  -3   32.49    8.03
  -8  -5  -3   19.55    4.84
  -8  -5  -2  775.74   43.48
  -8  -5  -2  850.16   49.63
  -8  -5  -2  804.29   36.68
  -8  -5  -1    0.86    3.43
  -8  -5  -1   -8.10    5.17
  -8  -5  -1    2.33    2.73
  -8  -5   0  146.74   19.60
  -8  -5   0  104.17   14.51
  -8  -5   1   -2.08    3.66
  -8  -5   2  256.82   22.94
  -8  -5   2  256.19   20.79
  -8  -5   3    5.66    4.19
  -8  -5   3   10.48    4.87
  -8  -5   4   36.57    8.77
  -8  -5   4   50.74   10.25
  -8  -5   5   -1.81    4.78
  -8  -5   5   -4.03    4.27
  -8  -5   6  179.23   20.92
  -8  -5   6  174.67   20.54
  -8  -5   7   41.60   10.64
  -8  -5   7   32.88   10.02
  -8  -5   8   89.10   16.56
  -8  -5   8  104.22   17.13
  -8  -5   9  120.36   19.12
  -8  -5  10   12.08    7.11
  -8  -4 -14  193.66   19.95
  -8  -4 -13   19.21    6.29
  -8  -4 -12   14.90    5.83
  -8  -4 -11   29.15    7.69
  -8  -4 -10   14.56    5.95
  -8  -4  -9  183.34   17.44
  -8  -4  -8  264.49   21.23
  -8  -4  -8  266.03   27.42
  -8  -4  -7  454.25   35.51
  -8  -4  -6  145.66   18.82
  -8  -4  -5   28.57    8.61
  -8  -4  -4   70.18   12.94
  -8  -4  -4  102.11   13.53
  -8  -4  -3  255.48   23.97
  -8  -4  -3  303.41   23.62
  -8  -4  -3  267.11   15.25
  -8  -4  -2  314.70   24.24
  -8  -4  -2  263.92   24.01
  -8  -4  -2  300.45   27.82
  -8  -4  -2  280.06   16.20
  -8  -4  -1 1316.37   57.48
  -8  -4  -1 1166.48   44.44
  -8  -4  -1 1245.04   62.82
  -8  -4   0   63.45   11.80
  -8  -4   0   54.67    7.51
  -8  -4   0   83.21   12.41
  -8  -4   1  449.10   32.14
  -8  -4   1  437.00   25.18
  -8  -4   2  293.66   25.90
  -8  -4   3  160.61   19.21
  -8  -4   3  173.05   16.59
  -8  -4   4   -5.44    4.92
  -8  -4   4   -3.72    4.02
  -8  -4   5  313.81   28.53
  -8  -4   5  320.19   25.83
  -8  -4   6   30.22    9.10
  -8  -4   6   36.11    9.12
  -8  -4   7  190.11   23.72
  -8  -4   7  193.28   21.64
  -8  -4   8   32.34    9.34
  -8  -4   8   13.02    7.56
  -8  -4   9   73.63   14.86
  -8  -4   9   69.47   14.85
  -8  -4  10  163.51   22.64
  -8  -4  10   98.09   18.94
  -8  -3 -15  174.26   20.17
  -8  -3 -14    9.04    6.47
  -8  -3 -13  117.43   15.61
  -8  -3 -12   15.35    5.95
  -8  -3 -11  184.19   18.50
  -8  -3 -10   56.51   10.25
  -8  -3  -9   71.64   14.83
  -8  -3  -9   80.73   11.84
  -8  -3  -8   88.06   16.31
  -8  -3  -8   95.58   12.72
  -8  -3  -7   38.83   10.61
  -8  -3  -7   40.91    8.31
  -8  -3  -6   12.98    6.70
  -8  -3  -5   96.67   15.59
  -8  -3  -4   18.18    6.96
  -8  -3  -4   15.41    5.11
  -8  -3  -3  373.51   30.66
  -8  -3  -3  438.61   27.74
  -8  -3  -2  538.09   37.69
  -8  -3  -2  673.33   35.87
  -8  -3  -1   54.18   11.16
  -8  -3  -1   46.73    8.92
  -8  -3  -1   40.44    4.56
  -8  -3   0  851.60   43.12
  -8  -3   0  776.72   31.05
  -8  -3   1    1.40    1.81
  -8  -3   1   13.37    7.32
  -8  -3   1   15.09    5.59
  -8  -3   2  560.04   38.49
  -8  -3   2  558.15   28.96
  -8  -3   3   18.59    7.27
  -8  -3   4  331.23   30.06
  -8  -3   4  358.01   25.03
  -8  -3   5   19.72    8.70
  -8  -3   5   28.64    7.70
  -8  -3   6  163.80   21.85
  -8  -3   6  157.58   18.13
  -8  -3   7   38.37    9.96
  -8  -3   7   50.02   12.31
  -8  -3   8   35.32    9.66
  -8  -3   8   43.11   12.58
  -8  -3   9   18.11    6.68
  -8  -3   9    2.81    5.63
  -8  -3  10  110.00   18.46
  -8  -3  10   81.91   15.80
  -8  -3  10   86.26   17.89
  -8  -3  11  -38.04   12.11
  -8  -3  11   -6.95    6.98
  -8  -2 -15   13.86    6.37
  -8  -2 -14   33.51    9.35
  -8  -2 -13  110.01   15.70
  -8  -2 -12    3.06    3.88
  -8  -2 -11  138.70   16.62
  -8  -2 -10  153.20   24.03
  -8  -2 -10  124.69   15.24
  -8  -2  -9    3.79    3.54
  -8  -2  -9   -1.90    5.73
  -8  -2  -8  936.33   57.34
  -8  -2  -8  910.34   45.85
  -8  -2  -7  296.36   29.68
  -8  -2  -7  290.12   22.98
  -8  -2  -6   50.18   12.00
  -8  -2  -6   37.63    8.24
  -8  -2  -5   21.88    8.26
  -8  -2  -5   16.34    5.70
  -8  -2  -4  131.21   18.34
  -8  -2  -3  130.00   18.00
  -8  -2  -2  372.23   24.50
  -8  -2  -2  352.05   30.44
  -8  -2  -1  252.90   20.21
  -8  -2  -1  184.65   21.88
  -8  -2   0  186.33   17.58
  -8  -2   0  156.24    8.91
  -8  -2   0  141.07   19.25
  -8  -2   1  300.67   16.46
  -8  -2   1  238.41   25.33
  -8  -2   2   22.36    4.66
  -8  -2   2   11.65    6.51
  -8  -2   3  248.78   25.87
  -8  -2   4    8.05    3.84
  -8  -2   4   15.72    7.71
  -8  -2   5  344.87   32.83
  -8  -2   5  388.61   26.48
  -8  -2   6    3.16    5.95
  -8  -2   6   12.76    5.79
  -8  -2   6   12.17    5.92
  -8  -2   7  315.96   26.59
  -8  -2   7  290.70   31.03
  -8  -2   8  104.42   19.49
  -8  -2   8  121.12   17.73
  -8  -2   9   30.84    9.84
  -8  -2   9   30.97   10.95
  -8  -2  10   -2.29    3.29
  -8  -2  11   34.71   11.34
  -8  -1 -14   70.79   13.04
  -8  -1 -13    2.63    4.16
  -8  -1 -12  237.86   23.14
  -8  -1 -11  225.94   22.23
  -8  -1 -10   12.76    5.82
  -8  -1 -10    8.59    8.04
  -8  -1  -9  237.99   28.50
  -8  -1  -9  268.43   19.34
  -8  -1  -9  265.90   23.17
  -8  -1  -8   -1.09    5.42
  -8  -1  -8   -0.30    3.41
  -8  -1  -8    3.31    2.96
  -8  -1  -7  352.53   33.25
  -8  -1  -7  370.87   26.82
  -8  -1  -6   47.65    9.28
  -8  -1  -6   49.64   13.03
  -8  -1  -5  243.55   20.87
  -8  -1  -5  257.46   27.00
  -8  -1  -4  138.88   15.51
  -8  -1  -4  147.14   20.21
  -8  -1  -3   61.38   13.29
  -8  -1  -2   78.51   15.01
  -8  -1  -1    2.91    5.19
  -8  -1  -1    2.72    2.54
  -8  -1   0   23.21    8.64
  -8  -1   0   26.42    6.88
  -8  -1   1    0.41    6.04
  -8  -1   1    0.16    1.16
  -8  -1   1    0.22    0.95
  -8  -1   2   31.18   10.13
  -8  -1   2   37.81    5.47
  -8  -1   3  108.49   10.79
  -8  -1   3  100.34   17.21
  -8  -1   4  557.18   42.80
  -8  -1   4  635.57   31.43
  -8  -1   5    7.12    6.72
  -8  -1   6  605.50   46.06
  -8  -1   6  630.10   36.33
  -8  -1   7   -3.28    4.75
  -8  -1   7   -3.18    6.14
  -8  -1   8   67.14   12.48
  -8  -1   8   41.63   12.73
  -8  -1   9  169.36   24.92
  -8  -1   9  184.64   22.50
  -8  -1  10   84.96   15.47
  -8  -1  11   10.79    7.21
  -8  -1  12   33.64   10.92
  -8   0 -13   81.70   14.53
  -8   0 -12   23.32    8.71
  -8   0 -11   27.21    8.62
  -8   0 -11   27.07   11.79
  -8   0 -10   49.41   10.45
  -8   0 -10   44.40   13.31
  -8   0  -9   66.95   15.50
  -8   0  -9   79.60   12.82
  -8   0  -8   37.14   11.84
  -8   0  -8   45.89    9.73
  -8   0  -8   50.22    7.51
  -8   0  -7  244.21   28.12
  -8   0  -7  280.88   15.98
  -8   0  -7  253.09   22.49
  -8   0  -6  217.55   20.35
  -8   0  -6  223.65   26.72
  -8   0  -5  164.41   17.44
  -8   0  -5  190.53   23.78
  -8   0  -4  561.24   33.50
  -8   0  -4  478.75   38.75
  -8   0  -3  298.54   23.58
  -8   0  -3  330.33   19.37
  -8   0  -3  289.00   29.38
  -8   0  -2  407.03   23.31
  -8   0  -2  350.89   32.36
  -8   0  -1  314.58   30.13
  -8   0   0    6.08    5.41
  -8   0   1    4.32    1.34
  -8   0   1    3.41    1.20
  -8   0   2   51.20    6.43
  -8   0   2   38.00   10.79
  -8   0   2   42.94    5.56
  -8   0   3   11.44    7.56
  -8   0   3    3.38    2.56
  -8   0   3    9.79    3.85
  -8   0   4  221.50   26.60
  -8   0   4  245.03   17.48
  -8   0   5   55.88   14.49
  -8   0   6   -4.66    4.50
  -8   0   6   28.07   10.81
  -8   0   7  147.14   22.75
  -8   0   7  133.37   16.52
  -8   0   8    8.45    5.50
  -8   0   8   13.72    8.98
  -8   0   9  101.68   20.01
  -8   0   9  128.70   18.83
  -8   0  10  -10.51    7.89
  -8   0  11  131.70   20.77
  -8   0  12   53.56   13.50
  -8   1 -12  133.08   18.24
  -8   1 -11   98.44   15.51
  -8   1 -11   95.68   20.22
  -8   1 -10    6.72    4.86
  -8   1 -10    8.68    7.10
  -8   1  -9  187.30   26.32
  -8   1  -9  196.12   21.03
  -8   1  -8   15.15    9.17
  -8   1  -8   19.72    7.01
  -8   1  -7   71.98   15.35
  -8   1  -7   81.11   12.95
  -8   1  -7  101.98    9.90
  -8   1  -6  540.36   34.46
  -8   1  -6  535.75   22.94
  -8   1  -6  467.73   40.48
  -8   1  -5  267.33   29.27
  -8   1  -5  309.45   24.64
  -8   1  -4  192.55   24.64
  -8   1  -4  205.01   19.60
  -8   1  -3 1006.66   61.71
  -8   1  -3 1073.77   52.51
  -8   1  -2   -6.67    3.04
  -8   1  -2    4.09    5.90
  -8   1  -2    3.83    4.14
  -8   1  -1  239.16   27.26
  -8   1  -1  242.11   17.62
  -8   1   0   -3.10    6.90
  -8   1   1    0.44    6.92
  -8   1   1    3.91    1.37
  -8   1   1    2.78    0.88
  -8   1   2   30.74   10.40
  -8   1   2   36.35    4.33
  -8   1   2   35.70    5.04
  -8   1   3  100.96   18.25
  -8   1   3   90.71    9.21
  -8   1   3  121.77   11.60
  -8   1   4   59.87    9.46
  -8   1   4   56.03    8.15
  -8   1   4   71.82   15.92
  -8   1   5   18.52    9.40
  -8   1   5   11.63    5.07
  -8   1   6   60.33   15.44
  -8   1   6   23.84    7.02
  -8   1   6   43.07    9.40
  -8   1   7    8.72    4.26
  -8   1   7   11.30    6.20
  -8   1   8   12.35    6.17
  -8   1   8    1.33    5.15
  -8   1   9   -0.31    3.79
  -8   1   9   46.99   13.13
  -8   1  10  159.63   21.43
  -8   1  11   -4.09    5.68
  -8   1  12  120.54   20.74
  -8   2 -11   74.84   13.94
  -8   2 -11   58.05   14.92
  -8   2 -10  198.04   28.20
  -8   2 -10  210.05   22.94
  -8   2  -9   11.51    5.96
  -8   2  -9   11.69    8.83
  -8   2  -8  171.39   25.17
  -8   2  -8  162.40   19.37
  -8   2  -7  264.29   30.70
  -8   2  -7  296.89   25.78
  -8   2  -6  105.47   18.68
  -8   2  -6  126.10   10.64
  -8   2  -6  104.78   14.92
  -8   2  -5   29.03    8.03
  -8   2  -5   21.91    3.75
  -8   2  -4   82.34   12.84
  -8   2  -4   46.43   12.75
  -8   2  -3    0.83    1.10
  -8   2  -3    3.08    3.67
  -8   2  -3   -1.75    4.99
  -8   2  -2  527.10   43.13
  -8   2  -2  575.22   35.89
  -8   2  -1  159.67   13.11
  -8   2  -1  139.38   21.86
  -8   2   0  510.24   41.77
  -8   2   1   28.45    3.15
  -8   2   1   26.82    2.72
  -8   2   1   20.12    9.77
  -8   2   2  306.70   16.40
  -8   2   2  320.12   16.09
  -8   2   2  299.65   32.30
  -8   2   3   85.83    9.36
  -8   2   3   62.36    7.72
  -8   2   3   56.42   14.32
  -8   2   4  210.89   17.29
  -8   2   4  190.55   15.66
  -8   2   4  224.06   28.31
  -8   2   5  209.83   19.16
  -8   2   5  169.43   25.38
  -8   2   6   37.58    8.75
  -8   2   6   26.70    7.00
  -8   2   6   35.90   12.62
  -8   2   7   10.51    5.20
  -8   2   7   22.54   10.55
  -8   2   8   11.16    5.88
  -8   2   8   -2.11    7.48
  -8   2   9  -12.72    6.80
  -8   2   9  -12.31    8.94
  -8   2  10  114.55   18.07
  -8   2  11  100.08   18.85
  -8   3 -10   94.34   15.97
  -8   3 -10   99.89   20.25
  -8   3  -9  120.09   21.98
  -8   3  -9  127.22   18.45
  -8   3  -8   99.89   19.57
  -8   3  -8  124.72   17.29
  -8   3  -7  159.00   24.39
  -8   3  -7  172.77   20.10
  -8   3  -6  107.85   19.50
  -8   3  -6  146.66   18.25
  -8   3  -5  299.65   32.39
  -8   3  -5  300.26   25.76
  -8   3  -4   25.77   11.40
  -8   3  -4   18.79    6.81
  -8   3  -4   21.61    4.11
  -8   3  -3  327.13   26.49
  -8   3  -3  355.59   15.57
  -8   3  -3  332.89   14.91
  -8   3  -2    1.25    5.41
  -8   3  -2    1.45    0.94
  -8   3  -2   -3.00    4.06
  -8   3  -2    3.64    1.84
  -8   3  -2    2.00    1.22
  -8   3  -1   20.20    8.42
  -8   3  -1   10.96    5.34
  -8   3  -1   11.99    2.31
  -8   3  -1   16.09    2.35
  -8   3   0  308.85   13.83
  -8   3   0  278.07   13.30
  -8   3   0  274.17   30.65
  -8   3   1  618.70   23.74
  -8   3   1  529.24   44.43
  -8   3   1  566.34   24.15
  -8   3   2    9.84    8.35
  -8   3   2    4.43    2.45
  -8   3   2   16.95    3.55
  -8   3   3  907.23   37.25
  -8   3   3  759.76   55.46
  -8   3   3  798.77   36.56
  -8   3   4   10.85    8.74
  -8   3   4    1.76    2.77
  -8   3   5   98.17   19.71
  -8   3   5  100.37   12.63
  -8   3   6    4.83    4.28
  -8   3   6    9.41    9.50
  -8   3   7   90.28   13.84
  -8   3   7   94.28   21.04
  -8   3   8   56.73   11.77
  -8   3   8   30.11   11.10
  -8   3   9   30.93    9.97
  -8   3   9    1.12    7.07
  -8   3  10   31.51   10.79
  -8   4  -9   71.56   16.51
  -8   4  -9   97.34   16.27
  -8   4  -8   22.77   11.40
  -8   4  -8  -14.37    6.75
  -8   4  -7  310.36   34.72
  -8   4  -7  320.33   28.59
  -8   4  -6  185.75   26.73
  -8   4  -6  203.68   22.03
  -8   4  -5   33.88   11.36
  -8   4  -5   19.20    7.94
  -8   4  -4  185.18   26.20
  -8   4  -4  182.40   20.22
  -8   4  -3    7.53    5.35
  -8   4  -3   -0.21    5.79
  -8   4  -2  427.49   15.91
  -8   4  -2  437.85   21.87
  -8   4  -2  410.07   20.44
  -8   4  -2  386.35   29.51
  -8   4  -1  142.95   22.91
  -8   4  -1  208.41   13.67
  -8   4  -1  172.24   12.10
  -8   4  -1  167.61   18.58
  -8   4   0  225.52   12.32
  -8   4   0  190.10   26.07
  -8   4   0  194.51   13.34
  -8   4   1   11.45    6.43
  -8   4   1   14.66    3.85
  -8   4   1    7.83    2.65
  -8   4   2  119.23   11.61
  -8   4   2  109.61   20.88
  -8   4   3    3.29    6.31
  -8   4   4  438.04   42.01
  -8   4   5   -5.20    3.83
  -8   4   5   -6.93    8.35
  -8   4   6  244.09   22.24
  -8   4   6  279.48   34.59
  -8   4   7   -0.36    5.07
  -8   4   7   -3.50    5.73
  -8   4   8  228.82   32.94
  -8   4   8  265.63   26.09
  -8   4   9   59.61   13.41
  -8   5  -8  183.72   27.80
  -8   5  -7    2.19    4.73
  -8   5  -7   -4.38    5.98
  -8   5  -6  164.03   25.22
  -8   5  -6  199.46   22.38
  -8   5  -5   16.10    7.15
  -8   5  -5   23.53    9.93
  -8   5  -4   23.48    8.03
  -8   5  -4   18.54    9.32
  -8   5  -3  162.76   24.77
  -8   5  -3  176.91   20.03
  -8   5  -2   53.62   10.81
  -8   5  -2   62.41   15.34
  -8   5  -1  224.55   28.86
  -8   5  -1  194.84   15.15
  -8   5  -1  207.62   21.25
  -8   5   0   89.45   18.32
  -8   5   0   57.90    8.18
  -8   5   0   75.35   12.74
  -8   5   1  484.90   43.82
  -8   5   2    5.38    6.81
  -8   5   3  118.87   21.40
  -8   5   4    4.11    3.97
  -8   5   4   -1.70    6.47
  -8   5   5   54.39   10.73
  -8   5   5   59.46   17.11
  -8   5   6  222.09   21.71
  -8   5   6  164.65   27.47
  -8   5   7  268.00   25.40
  -8   5   7  260.56   34.27
  -8   5   8   27.52    8.64
  -8   6  -7   50.75   15.33
  -8   6  -6    6.40    5.84
  -8   6  -6   -3.01    6.18
  -8   6  -5  -11.92    6.27
  -8   6  -5   -0.71    5.02
  -8   6  -4   -0.02    5.05
  -8   6  -4   10.72    8.28
  -8   6  -3   83.32   14.63
  -8   6  -3   87.78   18.44
  -8   6  -2   -8.66    5.95
  -8   6  -2    2.57    6.18
  -8   6  -1  275.55   32.62
  -8   6  -1  263.60   24.85
  -8   6   0  107.01   21.17
  -8   6   0  106.73   15.30
  -8   6   1   21.36    5.96
  -8   6   1   15.80   10.82
  -8   6   2  312.02   22.95
  -8   6   2  258.47   33.15
  -8   6   3    5.89    3.98
  -8   6   3   11.27    8.83
  -8   6   4  110.58   14.60
  -8   6   4   89.45   19.96
  -8   6   5    1.47    4.21
  -8   6   5   25.36   10.34
  -8   6   6   38.10    9.96
  -8   6   6   64.97   17.36
  -8   7  -5   24.08   10.29
  -8   7  -5   11.14    6.23
  -8   7  -4   13.19   11.10
  -8   7  -4   -6.18    5.69
  -8   7  -3   19.49    9.35
  -8   7  -3   23.37    8.26
  -8   7  -2  213.28   29.74
  -8   7  -2  258.71   25.34
  -8   7  -1  -12.94    9.26
  -8   7  -1    1.26    4.67
  -8   7   0  205.38   29.34
  -8   7   0  233.92   23.37
  -8   7   1   31.87   13.16
  -8   7   2    6.12    6.03
  -8   7   3  149.58   26.26
  -8   7   4   57.42   17.30
  -8   8  -3   67.71   16.74
  -8   8  -3   95.21   16.33
  -8   8  -2    5.38    7.23
  -8   8  -2   -7.58    5.68
  -8   8  -1   16.58    9.88
  -8   8  -1   18.47    6.70
  -8   8   0   15.29    8.11
  -8   8   0   -1.25    4.04
  -8   8   1   42.97   13.93
  -8   9  -1    4.15    4.94
  -8   9   0   55.23   12.25
  -8   9   1   15.65    7.45
  -7 -13  -7  159.59   25.13
  -7 -13  -6   17.48    8.16
  -7 -13  -5  105.57   19.87
  -7 -13  -4   34.23    9.30
  -7 -13  -3  196.43   27.70
  -7 -13  -2   54.19   14.49
  -7 -13  -1  313.84   34.86
  -7 -12  -9   47.76   15.32
  -7 -12  -8  236.88   30.47
  -7 -12  -7   37.27   12.31
  -7 -12  -6    5.19    6.37
  -7 -12  -5  103.19   19.56
  -7 -12  -4  -15.14    8.72
  -7 -12  -3    2.91    4.91
  -7 -12  -2  229.88   28.44
  -7 -12  -1    5.95    5.64
  -7 -12   0  186.26   24.96
  -7 -12   1  272.75   31.23
  -7 -12   2   44.29   12.44
  -7 -11  -8    7.30    6.79
  -7 -11  -7  151.83   22.63
  -7 -11  -6   21.91    9.53
  -7 -11  -5   25.58   10.17
  -7 -11  -4    2.31    5.35
  -7 -11  -3   81.11   15.95
  -7 -11  -2   -5.76    6.38
  -7 -11  -1  229.48   26.59
  -7 -11   0   16.70    8.17
  -7 -11   1  106.58   18.26
  -7 -11   2   76.84   15.63
  -7 -11   3   34.33   11.39
  -7 -11   4   83.25   17.65
  -7 -10 -14  -12.02    7.07
  -7 -10 -13   71.39   14.21
  -7 -10 -12   16.89    7.69
  -7 -10 -11  133.42   16.75
  -7 -10  -8   69.78   14.86
  -7 -10  -7  167.15   22.28
  -7 -10  -6   23.14    9.15
  -7 -10  -5   11.22    6.40
  -7 -10  -4   70.49   14.02
  -7 -10  -3   28.70    9.80
  -7 -10  -2  258.47   26.76
  -7 -10  -1  -12.35    6.97
  -7 -10   0    7.77    4.76
  -7 -10   1  176.77   21.92
  -7 -10   2   42.58   11.16
  -7 -10   3   88.71   16.73
  -7 -10   4  196.30   24.74
  -7 -10   5   27.04    9.85
  -7 -10   6   57.33   14.63
  -7  -9 -14  185.07   22.55
  -7  -9 -13   47.82   10.75
  -7  -9 -12  207.32   21.93
  -7  -9  -7    5.07    5.15
  -7  -9  -6  226.60   24.47
  -7  -9  -5   53.02   12.20
  -7  -9  -4   32.11    9.23
  -7  -9  -3  384.13   30.97
  -7  -9  -2    7.26    5.67
  -7  -9  -1  279.63   26.23
  -7  -9   0    2.47    4.06
  -7  -9   0    8.88    5.59
  -7  -9   1   58.31   10.73
  -7  -9   1   56.87   11.72
  -7  -9   2   10.21    5.76
  -7  -9   2   -6.14    4.87
  -7  -9   3    1.61    4.39
  -7  -9   3    5.65    4.63
  -7  -9   4   26.05    9.79
  -7  -9   5   10.41    6.55
  -7  -9   6   13.75    6.59
  -7  -9   7   40.94   12.14
  -7  -8  -7   45.51   10.23
  -7  -8  -6   28.47    8.76
  -7  -8  -5  699.60   41.85
  -7  -8  -4  112.90   15.35
  -7  -8  -3  660.75   39.82
  -7  -8  -2  148.64   17.58
  -7  -8  -1   48.60    9.69
  -7  -8  -1   56.68   10.23
  -7  -8   0    9.42    5.35
  -7  -8   0    7.85    4.47
  -7  -8   1   46.60   10.19
  -7  -8   1   51.16   10.12
  -7  -8   1   39.27    4.74
  -7  -8   2  152.77   18.55
  -7  -8   2  166.29   19.06
  -7  -8   2  136.43    8.86
  -7  -8   3    8.67    5.38
  -7  -8   3    3.43    4.67
  -7  -8   3    1.89    1.55
  -7  -8   4  622.19   42.25
  -7  -8   5   78.07   14.36
  -7  -8   6    4.87    5.19
  -7  -8   7   38.55   12.01
  -7  -8   8   28.48   10.91
  -7  -7  -6  196.02   19.58
  -7  -7  -5   13.17    5.75
  -7  -7  -4  138.71   15.84
  -7  -7  -3  192.91   16.54
  -7  -7  -3  204.90   19.12
  -7  -7  -2  945.69   46.85
  -7  -7  -2  961.25   41.71
  -7  -7  -1  221.47   20.15
  -7  -7  -1  167.90   18.32
  -7  -7  -1  226.94   16.29
  -7  -7   0  184.95   18.61
  -7  -7   0  195.69   20.01
  -7  -7   0  209.60   15.16
  -7  -7   1  269.68   23.42
  -7  -7   1  298.54   25.63
  -7  -7   1  262.36   17.10
  -7  -7   2  118.89   15.52
  -7  -7   2  138.88   17.72
  -7  -7   2  104.48   10.48
  -7  -7   3  234.61   23.00
  -7  -7   3  261.10   25.29
  -7  -7   3  251.71   17.06
  -7  -7   4   26.07    8.30
  -7  -7   4   37.19    6.78
  -7  -7   5  111.87   16.53
  -7  -7   5  121.11   12.73
  -7  -7   6   15.98    7.74
  -7  -7   7   10.56    7.27
  -7  -7   8    3.07    4.95
  -7  -7   9    9.68    6.32
  -7  -6 -13   34.79    7.25
  -7  -6 -12   55.10    8.49
  -7  -6  -5  778.86   41.58
  -7  -6  -4  688.58   37.09
  -7  -6  -3  176.01   18.51
  -7  -6  -3  138.26   14.69
  -7  -6  -2  209.30   20.73
  -7  -6  -2  215.68   17.96
  -7  -6  -1  113.33   14.97
  -7  -6  -1   77.44   12.68
  -7  -6  -1   83.16   10.74
  -7  -6   0   38.38    7.70
  -7  -6   0   41.30    9.66
  -7  -6   0   34.32    7.03
  -7  -6   1  392.10   27.05
  -7  -6   1  430.94   31.70
  -7  -6   1  402.86   24.73
  -7  -6   2   94.85   12.95
  -7  -6   2  104.53   15.76
  -7  -6   2  100.78   11.66
  -7  -6   3  385.81   28.91
  -7  -6   3  464.93   34.43
  -7  -6   3  417.29   25.99
  -7  -6   4  441.90   31.26
  -7  -6   4  386.24   25.92
  -7  -6   5  195.08   21.23
  -7  -6   5  213.72   19.15
  -7  -6   6  118.78   17.75
  -7  -6   6  128.22   15.18
  -7  -6   7   17.35    6.97
  -7  -6   7   18.57    8.01
  -7  -6   8   69.66   14.12
  -7  -6   9   -8.90    6.90
  -7  -6  10   86.54   16.85
  -7  -5 -14   60.53    9.78
  -7  -5 -13   90.00   11.76
  -7  -5 -12   51.69    8.88
  -7  -5 -11   18.88    5.57
  -7  -5 -10    1.92    2.60
  -7  -5  -9   75.23   10.13
  -7  -5  -7   60.60   11.36
  -7  -5  -6  659.52   39.41
  -7  -5  -5  365.40   27.22
  -7  -5  -4  358.94   26.09
  -7  -5  -4  357.71   22.07
  -7  -5  -3   95.07   12.67
  -7  -5  -3   73.56    9.37
  -7  -5  -3   97.65   13.17
  -7  -5  -2  271.52   18.41
  -7  -5  -2  278.35   22.76
  -7  -5  -2  219.88   19.29
  -7  -5  -2  274.66   24.25
  -7  -5  -1    3.80    2.79
  -7  -5  -1    7.86    4.42
  -7  -5  -1    5.17    4.61
  -7  -5  -1    1.30    3.18
  -7  -5   0  474.29   31.11
  -7  -5   0  417.10   31.20
  -7  -5   0  397.76   26.46
  -7  -5   1   34.70    8.31
  -7  -5   1   18.02    7.29
  -7  -5   1   24.64    6.79
  -7  -5   2  330.39   23.94
  -7  -5   2  394.04   30.77
  -7  -5   2  332.56   24.17
  -7  -5   3  631.97   36.06
  -7  -5   3  581.63   34.78
  -7  -5   4  190.11   19.61
  -7  -5   4  208.51   19.57
  -7  -5   5  186.87   19.56
  -7  -5   5  187.18   19.32
  -7  -5   6  121.92   16.73
  -7  -5   6   87.33   13.82
  -7  -5   7  131.54   18.50
  -7  -5   7  124.15   16.85
  -7  -5   8   86.88   14.51
  -7  -5   8   67.90   13.86
  -7  -5   9  291.16   29.67
  -7  -5  10    6.72    6.15
  -7  -4 -15   12.98    5.89
  -7  -4 -14  144.78   16.43
  -7  -4 -13    2.24    3.27
  -7  -4 -12    2.40    2.85
  -7  -4 -11    7.29    3.77
  -7  -4 -10    4.76    3.25
  -7  -4  -9  131.19   13.54
  -7  -4  -8  305.36   28.84
  -7  -4  -8  321.56   21.82
  -7  -4  -7   -2.70    2.97
  -7  -4  -7    8.23    6.27
  -7  -4  -6  283.76   25.20
  -7  -4  -5  321.23   26.15
  -7  -4  -4   38.86    9.48
  -7  -4  -3 1093.94   53.54
  -7  -4  -3 1182.74   44.49
  -7  -4  -2  111.67   13.51
  -7  -4  -2  107.48   13.81
  -7  -4  -2  114.91   15.93
  -7  -4  -2  120.48   10.33
  -7  -4  -1  343.94   24.43
  -7  -4  -1  281.84   17.55
  -7  -4  -1  320.49   26.51
  -7  -4  -1  300.15   23.51
  -7  -4   0  331.37   20.18
  -7  -4   0  336.55   28.30
  -7  -4   0  307.61   23.95
  -7  -4   1  248.65   18.02
  -7  -4   1  267.08   22.67
  -7  -4   1  321.08   27.08
  -7  -4   1  259.70   22.05
  -7  -4   2  513.84   32.68
  -7  -4   2  425.27   33.07
  -7  -4   2  434.58   29.78
  -7  -4   3  178.03   16.79
  -7  -4   3  183.77   18.98
  -7  -4   3  215.98   23.33
  -7  -4   4   47.12   10.19
  -7  -4   4   33.44    7.80
  -7  -4   5  230.36   22.59
  -7  -4   5  228.33   21.21
  -7  -4   6   19.33    6.97
  -7  -4   6   15.11    7.09
  -7  -4   7   96.70   14.77
  -7  -4   7   75.00   13.76
  -7  -4   8  143.41   19.66
  -7  -4   9   44.33   11.52
  -7  -4  10  269.22   28.30
  -7  -4  11   19.51    8.55
  -7  -3 -15  340.49   27.40
  -7  -3 -14    2.95    3.49
  -7  -3 -13  274.45   23.14
  -7  -3 -12    5.48    3.71
  -7  -3 -11   25.69    6.82
  -7  -3 -11   18.95    6.47
  -7  -3 -10    5.95    3.65
  -7  -3  -9  220.84   18.49
  -7  -3  -9  184.38   22.84
  -7  -3  -8  161.02   15.53
  -7  -3  -8  155.40   20.15
  -7  -3  -7  413.79   25.53
  -7  -3  -7  400.98   31.93
  -7  -3  -6  176.54   15.82
  -7  -3  -6  149.80   18.52
  -7  -3  -5   38.44    9.14
  -7  -3  -4   14.44    6.09
  -7  -3  -3   -2.30    3.71
  -7  -3  -2  466.33   27.32
  -7  -3  -2  425.87   31.37
  -7  -3  -2  408.24   29.50
  -7  -3  -2  402.93   18.15
  -7  -3  -1  170.86   15.96
  -7  -3  -1  137.06    9.75
  -7  -3  -1  134.67   16.09
  -7  -3  -1  149.99   17.96
  -7  -3   0  980.25   45.28
  -7  -3   0  850.66   34.49
  -7  -3   0  834.23   45.47
  -7  -3   0  937.35   50.08
  -7  -3   1  130.45   14.99
  -7  -3   1  105.93   10.34
  -7  -3   1  150.97   18.62
  -7  -3   1  109.50   14.67
  -7  -3   2   37.54    9.98
  -7  -3   2   22.86    7.37
  -7  -3   2   31.76    6.06
  -7  -3   3  618.40   40.83
  -7  -3   3  541.27   36.05
  -7  -3   4   29.94    6.84
  -7  -3   4   30.11    8.24
  -7  -3   5   23.82    8.03
  -7  -3   5   15.96    5.59
  -7  -3   6  147.29   19.09
  -7  -3   6  144.47   16.77
  -7  -3   7   55.36   12.35
  -7  -3   7   62.34   11.85
  -7  -3   7   61.49   11.89
  -7  -3   8  255.51   25.91
  -7  -3   8  254.80   25.15
  -7  -3   9  385.42   33.68
  -7  -3  10   81.55   16.81
  -7  -3  11   75.61   16.32
  -7  -3  12   12.71    8.38
  -7  -2 -16   99.52   14.78
  -7  -2 -15    9.77    6.00
  -7  -2 -14  200.16   20.82
  -7  -2 -13  100.95   14.31
  -7  -2 -12  253.04   22.17
  -7  -2 -11   78.83   11.59
  -7  -2 -11   50.85    9.67
  -7  -2 -10  284.39   22.43
  -7  -2 -10  264.63   21.61
  -7  -2  -9  121.47   14.06
  -7  -2  -9  117.13   18.73
  -7  -2  -9  117.38   13.14
  -7  -2  -8  260.52   20.36
  -7  -2  -8  246.76   17.81
  -7  -2  -8  234.12   25.45
  -7  -2  -7   11.26    5.16
  -7  -2  -7   11.85    7.33
  -7  -2  -6    0.14    3.01
  -7  -2  -6    0.43    4.78
  -7  -2  -5  113.84   15.98
  -7  -2  -5  114.97   12.78
  -7  -2  -4  268.93   24.70
  -7  -2  -4  262.92   19.83
  -7  -2  -3   56.77   11.37
  -7  -2  -2  342.58   27.77
  -7  -2  -2  374.82   29.54
  -7  -2  -1   79.57   13.18
  -7  -2  -1   84.81    5.28
  -7  -2  -1   78.77   13.26
  -7  -2   0   49.27   10.53
  -7  -2   0   54.16    9.02
  -7  -2   0   41.35    4.81
  -7  -2   0   48.09   10.25
  -7  -2   1  412.95   31.25
  -7  -2   1  447.75   21.60
  -7  -2   1  485.46   34.75
  -7  -2   2  127.61   17.05
  -7  -2   2  147.63   12.22
  -7  -2   2  157.47   19.37
  -7  -2   3  495.55   35.66
  -7  -2   3  543.11   28.45
  -7  -2   3  601.28   40.01
  -7  -2   4   67.03   13.37
  -7  -2   5   85.30   14.91
  -7  -2   6   11.45    5.34
  -7  -2   6   15.67    7.73
  -7  -2   7   35.10    9.39
  -7  -2   8  180.90   20.87
  -7  -2   9   32.59    9.84
  -7  -2  10  107.88   17.93
  -7  -2  11   10.93    6.46
  -7  -2  12   31.34   11.55
  -7  -1 -15  150.12   19.00
  -7  -1 -14   10.07    5.29
  -7  -1 -13   91.31   13.93
  -7  -1 -12  202.13   20.70
  -7  -1 -11  124.52   15.90
  -7  -1 -11  134.27   16.10
  -7  -1 -10   -0.11    3.12
  -7  -1 -10   -7.53    4.54
  -7  -1  -9  870.66   54.88
  -7  -1  -9  899.51   42.50
  -7  -1  -9  952.35   45.98
  -7  -1  -8  221.31   25.57
  -7  -1  -8  239.75   17.57
  -7  -1  -8  223.90   19.63
  -7  -1  -7  621.59   43.10
  -7  -1  -7  648.08   29.63
  -7  -1  -7  669.87   35.72
  -7  -1  -6    5.17    5.12
  -7  -1  -6   14.37    5.12
  -7  -1  -5  125.52   17.61
  -7  -1  -5  125.80   13.90
  -7  -1  -4   -0.90    2.78
  -7  -1  -4    8.07    7.44
  -7  -1  -3  357.81   20.66
  -7  -1  -3  325.30   27.96
  -7  -1  -3  323.91   22.69
  -7  -1  -2  202.89   15.51
  -7  -1  -2  221.31   22.31
  -7  -1  -2  165.34   19.80
  -7  -1  -1  271.28   24.73
  -7  -1  -1  214.06   22.45
  -7  -1   0  267.81   10.43
  -7  -1   0  254.57   10.65
  -7  -1   1    1.22    1.59
  -7  -1   1    1.01    4.77
  -7  -1   1    3.41    3.92
  -7  -1   2   17.49    4.08
  -7  -1   2   25.07    7.90
  -7  -1   2   18.07    7.05
  -7  -1   3    0.88    2.51
  -7  -1   3    1.14    3.95
  -7  -1   4  376.42   23.06
  -7  -1   4  343.29   30.63
  -7  -1   5   25.57    8.91
  -7  -1   6  151.80   21.45
  -7  -1   6  168.70   17.26
  -7  -1   7  198.78   20.51
  -7  -1   8   47.80   10.54
  -7  -1   9  149.36   19.98
  -7  -1  10   50.45   12.96
  -7  -1  11    4.86    5.17
  -7  -1  12  -31.63   11.71
  -7   0 -14   47.94   10.94
  -7   0 -13   53.28   11.14
  -7   0 -12   52.99   10.82
  -7   0 -11   62.87   11.46
  -7   0 -11   78.15   13.21
  -7   0 -10  393.29   36.78
  -7   0 -10  417.15   29.00
  -7   0 -10  449.63   30.95
  -7   0  -9    1.72    4.27
  -7   0  -9    2.74    4.61
  -7   0  -9   -4.02    3.96
  -7   0  -8  876.69   56.02
  -7   0  -8  921.48   41.30
  -7   0  -8  943.77   46.35
  -7   0  -7    4.45    5.17
  -7   0  -7    4.84    2.94
  -7   0  -7    9.88    4.87
  -7   0  -6   28.75    9.80
  -7   0  -6   27.85    7.00
  -7   0  -6   30.45    5.09
  -7   0  -5   87.91   11.77
  -7   0  -5  107.19    7.23
  -7   0  -5   92.18   15.49
  -7   0  -4  386.32   32.21
  -7   0  -4  419.53   26.82
  -7   0  -3  333.39   17.99
  -7   0  -3  275.20   26.86
  -7   0  -3  286.04   21.60
  -7   0  -2 1215.22   45.07
  -7   0  -2 1208.93   59.08
  -7   0  -2 1010.57   56.94
  -7   0  -2 1083.18   49.25
  -7   0  -1  347.19   21.07
  -7   0  -1  294.41   27.70
  -7   0  -1  340.94   28.25
  -7   0   0  188.79   22.14
  -7   0   0  250.32   23.96
  -7   0   1   15.94    2.89
  -7   0   1   12.51    2.46
  -7   0   1   11.36    6.87
  -7   0   1   11.90    6.39
  -7   0   2   42.46    6.11
  -7   0   2   39.61    9.90
  -7   0   2   33.18    4.41
  -7   0   2   23.13    8.09
  -7   0   3    3.46    2.25
  -7   0   3    5.99    5.32
  -7   0   4  102.17   11.25
  -7   0   4   96.23   16.55
  -7   0   5  270.14   28.15
  -7   0   6   76.69   11.53
  -7   0   6   92.74   16.88
  -7   0   7  215.06   21.05
  -7   0   8   44.12   10.32
  -7   0   9   20.30    9.18
  -7   0  10   15.11    7.62
  -7   0  11   14.39    7.78
  -7   0  12   39.87   11.89
  -7   1 -13   91.19   15.57
  -7   1 -12    5.57    5.13
  -7   1 -11  112.79   20.76
  -7   1 -11   82.73   13.68
  -7   1 -10   13.75    8.66
  -7   1 -10   10.07    5.67
  -7   1 -10   11.98    5.97
  -7   1  -9  470.07   39.55
  -7   1  -9  389.59   27.07
  -7   1  -9  435.44   30.56
  -7   1  -8    2.67    4.85
  -7   1  -8    2.40    3.26
  -7   1  -8   -1.26    2.92
  -7   1  -7  341.92   32.57
  -7   1  -7  381.23   22.57
  -7   1  -7  398.91   27.66
  -7   1  -6    4.82    3.83
  -7   1  -6    1.04    2.40
  -7   1  -5  664.71   45.89
  -7   1  -5  757.27   28.70
  -7   1  -5  738.25   39.12
  -7   1  -4   37.99   10.76
  -7   1  -4   30.44    7.39
  -7   1  -4   43.40    3.84
  -7   1  -3  984.37   46.99
  -7   1  -3  941.91   55.80
  -7   1  -3 1097.48   37.75
  -7   1  -2   37.33    8.32
  -7   1  -2   36.89   10.42
  -7   1  -2   45.92    6.14
  -7   1  -1  413.34   22.26
  -7   1  -1  389.90   30.86
  -7   1  -1  362.50   31.76
  -7   1   0  186.51   20.70
  -7   1   0  158.32   20.65
  -7   1   1    9.46    2.13
  -7   1   1    7.11    1.64
  -7   1   1    7.96    5.22
  -7   1   1    7.51    6.65
  -7   1   2  149.22   11.14
  -7   1   2  138.12    9.78
  -7   1   2  126.95   18.81
  -7   1   3  230.72   16.33
  -7   1   3  206.32   14.49
  -7   1   4  161.51   15.20
  -7   1   4  140.74   20.37
  -7   1   4  160.15   13.93
  -7   1   5  413.68   36.14
  -7   1   6    7.54    4.88
  -7   1   6    6.15    6.82
  -7   1   7    6.89    5.78
  -7   1   8  178.72   20.24
  -7   1   9   -7.69    6.19
  -7   1  10  190.46   23.36
  -7   1  11    3.77    7.98
  -7   1  12   88.65   18.35
  -7   2 -12   20.42    8.23
  -7   2 -11   28.62    8.94
  -7   2 -11   41.36   12.81
  -7   2 -10  449.85   40.80
  -7   2 -10  446.35   33.00
  -7   2  -9   38.89   11.75
  -7   2  -9   37.32    9.52
  -7   2  -9   35.33    8.79
  -7   2  -8  101.44   18.26
  -7   2  -8  119.35   14.05
  -7   2  -8  110.88   14.98
  -7   2  -7   93.77   16.95
  -7   2  -7   81.85   10.62
  -7   2  -7   90.44   13.08
  -7   2  -6    9.21    7.58
  -7   2  -6    2.58    3.00
  -7   2  -6    4.31    4.08
  -7   2  -5    3.02    4.71
  -7   2  -5   -1.20    3.12
  -7   2  -5    1.95    2.62
  -7   2  -4  545.45   32.51
  -7   2  -4  482.14   38.44
  -7   2  -4  524.69   22.72
  -7   2  -3  162.70   16.52
  -7   2  -3  181.45    9.01
  -7   2  -3  170.70    9.38
  -7   2  -2  904.46   43.76
  -7   2  -2  879.30   53.33
  -7   2  -2  862.01   27.98
  -7   2  -2  850.31   27.49
  -7   2  -1   29.56   10.84
  -7   2  -1   31.41    7.17
  -7   2  -1   48.51   11.08
  -7   2   0  661.97   46.58
  -7   2   0  862.44   48.00
  -7   2   0  777.08   24.25
  -7   2   0  748.18   25.60
  -7   2   1   47.14    5.01
  -7   2   1   44.83    5.07
  -7   2   1   53.93   13.27
  -7   2   2  356.29   18.78
  -7   2   2  353.77   18.45
  -7   2   2  329.43   31.53
  -7   2   3  273.15   18.30
  -7   2   3  277.48   17.74
  -7   2   3  265.61   28.76
  -7   2   4  420.39   25.80
  -7   2   4  419.47   24.65
  -7   2   4  374.26   35.14
  -7   2   5  216.19   26.69
  -7   2   5  270.14   21.69
  -7   2   6   39.12   11.86
  -7   2   6   27.53    7.65
  -7   2   6   41.16    9.36
  -7   2   7  129.08   17.15
  -7   2   7  110.78   20.05
  -7   2   7  103.48   14.71
  -7   2   8   25.43    8.42
  -7   2   9   10.95    6.73
  -7   2  10   55.61   12.89
  -7   2  11   57.34   14.16
  -7   2  12    4.26    8.21
  -7   3 -11   -0.87    3.78
  -7   3 -11   14.25    9.32
  -7   3 -10   16.53    7.26
  -7   3 -10   17.42    8.86
  -7   3  -9  217.48   27.80
  -7   3  -9  230.50   23.32
  -7   3  -8   75.41   16.62
  -7   3  -8   57.38   11.70
  -7   3  -8   81.73   12.29
  -7   3  -7  258.52   29.13
  -7   3  -7  239.92   20.07
  -7   3  -7  259.34   23.52
  -7   3  -6    6.27    6.74
  -7   3  -6   -7.13    4.69
  -7   3  -6    0.62    2.59
  -7   3  -5  129.04   20.09
  -7   3  -5  126.54   12.30
  -7   3  -5  105.80   14.29
  -7   3  -4   -4.76    4.09
  -7   3  -4    1.38    3.03
  -7   3  -4   -1.33    4.87
  -7   3  -3  475.26   30.71
  -7   3  -3  432.23   37.07
  -7   3  -3  511.37   23.57
  -7   3  -2   24.61    4.48
  -7   3  -2   22.26    3.46
  -7   3  -2   20.12    6.56
  -7   3  -2   24.17    9.61
  -7   3  -1  240.55   20.86
  -7   3  -1  281.44   29.17
  -7   3  -1  310.82   15.94
  -7   3  -1  282.57   14.63
  -7   3   0   -3.82    6.98
  -7   3   0   -0.03    1.11
  -7   3   0    0.64    2.95
  -7   3   0   -2.03    1.94
  -7   3   1  523.16   22.98
  -7   3   1  476.02   39.22
  -7   3   1  534.95   24.19
  -7   3   2   18.43    4.34
  -7   3   2   23.78    4.69
  -7   3   3  511.59   26.29
  -7   3   3  449.39   38.85
  -7   3   3  459.30   25.47
  -7   3   4  697.25   51.03
  -7   3   4  819.86   39.15
  -7   3   5  145.08   21.70
  -7   3   5  150.14   15.50
  -7   3   6   43.17    9.38
  -7   3   6   16.28    9.01
  -7   3   6   35.75    8.12
  -7   3   7   25.86    9.52
  -7   3   7   18.16    6.53
  -7   3   7   20.78    9.15
  -7   3   8   16.38    7.07
  -7   3   9   65.27   13.38
  -7   3  10  165.11   22.80
  -7   3  11   39.01   11.87
  -7   3  12   50.86   14.30
  -7   4 -11   42.12   13.16
  -7   4 -10   18.08    8.00
  -7   4 -10   32.99   11.26
  -7   4  -9  103.12   19.73
  -7   4  -9  139.50   18.40
  -7   4  -8    1.38    4.20
  -7   4  -8   15.98    9.06
  -7   4  -7  244.18   29.00
  -7   4  -7  286.31   23.64
  -7   4  -7  289.32   25.73
  -7   4  -6  229.82   27.59
  -7   4  -6  202.85   18.92
  -7   4  -6  226.75   22.04
  -7   4  -5   -3.81    3.85
  -7   4  -5    6.66    3.67
  -7   4  -5    3.84    5.37
  -7   4  -4  658.07   38.76
  -7   4  -4  693.45   33.85
  -7   4  -4  597.41   45.74
  -7   4  -3  110.75   14.47
  -7   4  -3   99.14   17.92
  -7   4  -3  130.61   12.40
  -7   4  -2   21.41    2.60
  -7   4  -2   15.37    4.49
  -7   4  -2   12.46    5.78
  -7   4  -2   18.25    8.98
  -7   4  -1    5.99    5.36
  -7   4  -1   21.31    4.02
  -7   4  -1   24.38    5.23
  -7   4  -1   14.12    4.90
  -7   4  -1   13.94    3.79
  -7   4   0    4.75    6.32
  -7   4   0    1.80    3.54
  -7   4   0    8.34    3.09
  -7   4   0   10.26    2.94
  -7   4   1   -4.15    6.15
  -7   4   1    1.01    2.17
  -7   4   1    2.30    2.09
  -7   4   2  368.56   20.81
  -7   4   2  299.15   31.56
  -7   4   2  339.52   21.18
  -7   4   3   23.91   10.18
  -7   4   3   30.47    6.23
  -7   4   4  866.03   59.04
  -7   4   4 1002.94   44.76
  -7   4   5   59.57   10.60
  -7   4   5   79.28   17.53
  -7   4   5   66.60   10.47
  -7   4   6   96.07   13.69
  -7   4   6   96.63   18.87
  -7   4   6   74.55   12.35
  -7   4   7  220.71   29.32
  -7   4   7  289.52   25.95
  -7   4   7  218.83   22.27
  -7   4   8   75.28   13.75
  -7   4   8   71.15   17.65
  -7   4   9  110.75   17.90
  -7   4  10  167.10   23.04
  -7   4  11  154.97   23.01
  -7   4  12    6.29    7.49
  -7   5 -10    9.51    7.74
  -7   5  -9    3.40    4.51
  -7   5  -9   -7.75    7.35
  -7   5  -8  330.07   35.06
  -7   5  -8  297.72   27.88
  -7   5  -7   10.31    7.09
  -7   5  -7   22.14    8.99
  -7   5  -6  344.66   34.84
  -7   5  -6  374.25   28.09
  -7   5  -6  330.23   28.29
  -7   5  -5   42.64    9.70
  -7   5  -5   46.79   12.73
  -7   5  -5   53.77    9.97
  -7   5  -4    4.62    4.17
  -7   5  -4    4.11    5.66
  -7   5  -4    4.22    3.94
  -7   5  -3  222.10   27.33
  -7   5  -3  285.94   21.35
  -7   5  -3  253.18   22.88
  -7   5  -2   35.28    8.19
  -7   5  -2   36.26    7.64
  -7   5  -2   27.05   10.53
  -7   5  -1  115.34   14.61
  -7   5  -1  102.05   10.21
  -7   5  -1   83.00   17.33
  -7   5   0  109.04   14.18
  -7   5   0  117.44   11.35
  -7   5   0  124.39   20.30
  -7   5   1  110.64   13.92
  -7   5   1   91.00   17.16
  -7   5   1  103.93   10.79
  -7   5   2    0.17    4.47
  -7   5   2    5.68    3.62
  -7   5   3  504.96   28.27
  -7   5   3  413.95   39.34
  -7   5   4  137.51   14.83
  -7   5   4  152.43   23.71
  -7   5   4  153.37   16.20
  -7   5   5   85.01   18.33
  -7   5   5   94.39   12.71
  -7   5   5   64.53   11.55
  -7   5   6    7.92    4.50
  -7   5   6    1.50    2.68
  -7   5   6   -2.35    6.81
  -7   5   7   89.59   14.36
  -7   5   7   92.59   19.41
  -7   5   8   86.28   14.75
  -7   5   8   75.20   18.41
  -7   5   9  279.05   28.55
  -7   5  10  179.21   24.17
  -7   5  11   15.34   10.97
  -7   5  12   21.73    9.73
  -7   6  -9   62.80   16.15
  -7   6  -8   17.67    7.40
  -7   6  -8   26.43   10.84
  -7   6  -7  190.96   27.10
  -7   6  -7  242.12   25.06
  -7   6  -6   22.39    8.29
  -7   6  -6   17.87    8.88
  -7   6  -5  169.00   24.60
  -7   6  -5  163.58   19.75
  -7   6  -4   42.16   10.22
  -7   6  -4   37.97   12.77
  -7   6  -3  362.03   35.87
  -7   6  -3  428.25   29.39
  -7   6  -3  399.61   30.26
  -7   6  -2   84.62   17.23
  -7   6  -2  106.55   14.04
  -7   6  -2  110.76   15.16
  -7   6  -1  146.55   22.51
  -7   6  -1  153.45   14.18
  -7   6  -1  150.23   17.39
  -7   6   0  215.48   17.00
  -7   6   0  208.82   19.98
  -7   6   0  183.48   24.95
  -7   6   0  157.38   16.02
  -7   6   1    9.41    7.99
  -7   6   1   17.42    6.72
  -7   6   1   23.49    6.04
  -7   6   1   14.12    4.93
  -7   6   2   50.72    8.54
  -7   6   2   45.94    8.94
  -7   6   2   33.99   11.19
  -7   6   3  101.28   12.24
  -7   6   3   87.69   12.77
  -7   6   3  117.32   21.25
  -7   6   4   25.11    6.88
  -7   6   4   17.55    6.19
  -7   6   4   18.43    9.15
  -7   6   5  -13.36    5.24
  -7   6   5   -7.25    7.30
  -7   6   5   -1.11    3.12
  -7   6   6   63.46   11.93
  -7   6   6   59.67   15.76
  -7   6   7    5.96    4.96
  -7   6   7   -1.54    7.41
  -7   6   8   96.17   16.55
  -7   6   8   91.20   20.99
  -7   6   9   26.95   10.13
  -7   6  10  142.30   21.30
  -7   6  11  174.42   26.06
  -7   7  -8  291.10   33.95
  -7   7  -7   -3.05    5.50
  -7   7  -7    3.84    6.16
  -7   7  -6  114.37   20.90
  -7   7  -6  118.79   17.81
  -7   7  -5   11.44    7.11
  -7   7  -5   25.71    9.59
  -7   7  -4   39.89    9.97
  -7   7  -4   46.73   13.03
  -7   7  -3    2.22    4.24
  -7   7  -3    6.49    7.02
  -7   7  -2  182.61   25.71
  -7   7  -2  237.10   22.75
  -7   7  -1   14.26    6.34
  -7   7  -1    0.76    5.62
  -7   7   0  305.58   25.35
  -7   7   0  296.72   33.19
  -7   7   1  223.55   21.26
  -7   7   1  218.94   28.66
  -7   7   1  258.64   22.22
  -7   7   2   26.08   10.16
  -7   7   2   26.73    7.88
  -7   7   3  304.01   34.66
  -7   7   3  295.24   25.47
  -7   7   4   11.16    7.71
  -7   7   4   -8.17    5.16
  -7   7   5  -11.51    8.29
  -7   7   5   -9.91    5.00
  -7   7   6   17.51   10.88
  -7   7   6   15.51    6.44
  -7   7   7   -1.52    3.18
  -7   7   7  -17.89   10.26
  -7   7   8    4.77    5.11
  -7   7   9  242.26   28.07
  -7   7  10    1.39    5.44
  -7   8  -7  237.55   29.88
  -7   8  -6    8.34    6.83
  -7   8  -5   -7.13    6.26
  -7   8  -5   14.11    7.31
  -7   8  -4   20.12    7.45
  -7   8  -4    6.27    6.43
  -7   8  -3  106.13   16.17
  -7   8  -3  134.52   22.43
  -7   8  -2    1.69    4.58
  -7   8  -2  -10.99    6.93
  -7   8  -1  588.22   48.78
  -7   8  -1  608.24   39.26
  -7   8   0   -1.10    3.66
  -7   8   0    4.52    5.66
  -7   8   1  164.31   24.70
  -7   8   1  173.04   19.69
  -7   8   1  143.47   17.47
  -7   8   2   39.87   13.26
  -7   8   2   40.02    9.13
  -7   8   3   33.17   11.03
  -7   8   3   38.62    9.56
  -7   8   4   97.93   20.32
  -7   8   4  102.12   16.09
  -7   8   5   80.07   20.03
  -7   8   5  105.39   16.80
  -7   8   6  168.42   21.50
  -7   8   7   21.12    8.18
  -7   8   8   63.36   14.18
  -7   8   9   10.17    7.36
  -7   9  -5   16.03    9.39
  -7   9  -4  216.86   29.49
  -7   9  -4  216.66   24.56
  -7   9  -3   27.09    8.94
  -7   9  -3   13.06    7.78
  -7   9  -2  136.74   23.51
  -7   9  -2  145.97   19.36
  -7   9  -1    0.24    4.12
  -7   9  -1   -4.66    7.37
  -7   9   0  135.19   23.31
  -7   9   0  147.85   17.96
  -7   9   1   18.46    9.35
  -7   9   1   39.67    9.99
  -7   9   1   34.58    8.45
  -7   9   2  112.49   16.86
  -7   9   2   79.98   18.01
  -7   9   3   14.82    7.38
  -7   9   3   11.81    8.97
  -7   9   4  190.05   22.91
  -7   9   5   12.32    5.71
  -7   9   6  228.66   26.41
  -7   9   7   78.65   15.82
  -7   9   8    2.74    4.91
  -7  10  -2    9.99    6.04
  -7  10  -1  207.92   29.42
  -7  10  -1  210.45   23.36
  -7  10   0   46.86   11.03
  -7  10   1    9.34    7.00
  -7  10   2   -5.44    6.90
  -6 -13  -8   17.11   10.98
  -6 -13  -7  240.49   31.61
  -6 -13  -6   21.96    9.91
  -6 -13  -5   46.39   13.90
  -6 -13  -4  366.20   38.38
  -6 -13  -3   13.02    8.03
  -6 -13  -2   96.20   19.28
  -6 -13  -1   16.56    6.21
  -6 -13   0   97.73   19.41
  -6 -12  -9   16.57    8.67
  -6 -12  -8   36.53   12.33
  -6 -12  -7   27.94   11.20
  -6 -12  -6    0.37    5.17
  -6 -12  -5   35.91   12.09
  -6 -12  -4   81.69   17.34
  -6 -12  -3    8.57    7.44
  -6 -12  -2  183.14   24.90
  -6 -12  -1   35.57   11.86
  -6 -12   0   65.47   14.29
  -6 -12   1  307.95   32.47
  -6 -12   2    8.71    7.45
  -6 -12   3  198.19   26.52
  -6 -11 -13   54.37   11.97
  -6 -11 -12   66.96   12.64
  -6 -11 -11   37.16    8.89
  -6 -11 -10   72.98   11.30
  -6 -11  -9  390.49   26.05
  -6 -11  -8   81.33   16.87
  -6 -11  -8   65.15    9.12
  -6 -11  -7  194.17   25.55
  -6 -11  -6   31.03   10.87
  -6 -11  -5   60.06   13.84
  -6 -11  -4   19.14    8.60
  -6 -11  -3   75.15   15.25
  -6 -11  -2   18.65    8.22
  -6 -11  -1   91.70   16.16
  -6 -11   0   -2.56    4.72
  -6 -11   1   36.32   10.91
  -6 -11   2  292.31   30.53
  -6 -11   3   17.50    7.17
  -6 -11   4  132.93   21.01
  -6 -11   5   -2.11    5.37
  -6 -10 -14   10.13    5.27
  -6 -10 -13   72.95   13.46
  -6 -10 -12   -8.69    4.24
  -6 -10 -11  196.79   20.25
  -6 -10 -10  267.56   22.51
  -6 -10  -9  404.00   26.70
  -6 -10  -8  593.90   44.29
  -6 -10  -8  560.22   31.01
  -6 -10  -7  154.27   21.51
  -6 -10  -6  321.45   31.11
  -6 -10  -6  378.06   19.80
  -6 -10  -5   39.74   10.77
  -6 -10  -4   67.17   13.83
  -6 -10  -3   36.30    9.98
  -6 -10  -2    9.18    6.49
  -6 -10  -1    5.65    5.43
  -6 -10   0   78.99   14.60
  -6 -10   1    4.53    5.18
  -6 -10   1   14.68    5.28
  -6 -10   2  121.14   18.35
  -6 -10   3   15.16    7.25
  -6 -10   4  125.39   19.92
  -6 -10   5   85.47   15.83
  -6 -10   6   36.17   10.35
  -6  -9 -14   59.41   13.22
  -6  -9 -13   10.22    5.96
  -6  -9 -12   31.24    8.35
  -6  -9 -11   40.75    9.28
  -6  -9 -10  233.58   21.01
  -6  -9  -9  213.69   18.83
  -6  -9  -8  250.68   26.03
  -6  -9  -8  231.12   18.33
  -6  -9  -7   39.09   10.74
  -6  -9  -6   53.32   11.85
  -6  -9  -5  223.93   23.68
  -6  -9  -4   33.60    9.21
  -6  -9  -3 1754.21   78.32
  -6  -9  -2  -10.71    6.68
  -6  -9  -1  448.07   33.71
  -6  -9   0    4.15    4.29
  -6  -9   0   -2.84    3.06
  -6  -9   1    1.18    4.04
  -6  -9   1    8.76    4.18
  -6  -9   2    9.69    5.65
  -6  -9   2   11.73    4.77
  -6  -9   3   95.78   13.55
  -6  -9   3  104.47   16.60
  -6  -9   4   -1.69    2.51
  -6  -9   4   15.30    6.55
  -6  -9   5  262.74   27.65
  -6  -9   6   78.48   15.53
  -6  -9   7    5.31    6.03
  -6  -8 -15  188.24   23.87
  -6  -8 -14   26.77    9.30
  -6  -8 -13   91.36   15.36
  -6  -8 -12   43.75   10.81
  -6  -8 -11   24.51    7.67
  -6  -8 -10  112.07   14.61
  -6  -8  -9  274.12   21.64
  -6  -8  -8  302.20   21.48
  -6  -8  -7  170.36   20.20
  -6  -8  -6  187.02   20.59
  -6  -8  -5  387.11   29.77
  -6  -8  -4  284.47   24.80
  -6  -8  -3  866.85   46.86
  -6  -8  -2  776.07   43.66
  -6  -8  -1    2.70    3.66
  -6  -8  -1    8.93    4.28
  -6  -8   0  496.90   30.15
  -6  -8   0  499.12   33.77
  -6  -8   1  436.64   28.86
  -6  -8   1  440.72   32.04
  -6  -8   2   37.22    9.76
  -6  -8   2   40.37    8.36
  -6  -8   3    4.20    4.90
  -6  -8   3   -8.27    5.03
  -6  -8   4   95.42   15.39
  -6  -8   4   78.09   13.40
  -6  -8   5  210.47   22.03
  -6  -8   5  216.49   24.11
  -6  -8   6   65.64   13.79
  -6  -8   7   23.95    9.59
  -6  -8   8  178.20   24.64
  -6  -7 -15   20.58    9.01
  -6  -7 -14   34.17   10.05
  -6  -7 -13  100.05   15.93
  -6  -7 -12  248.21   24.25
  -6  -7 -11  280.57   24.42
  -6  -7 -10  417.65   29.05
  -6  -7  -9  368.49   25.58
  -6  -7  -8   36.37    7.39
  -6  -7  -6    3.32    4.16
  -6  -7  -5  214.14   20.06
  -6  -7  -4  121.37   14.70
  -6  -7  -3  730.45   39.52
  -6  -7  -2  452.31   31.10
  -6  -7  -2  439.14   30.95
  -6  -7  -2  367.04   26.78
  -6  -7  -1  941.23   36.33
  -6  -7  -1 1008.81   50.27
  -6  -7  -1  907.30   45.99
  -6  -7  -1  891.25   43.93
  -6  -7   0  137.82   10.03
  -6  -7   0  127.39   15.11
  -6  -7   0  126.56   14.80
  -6  -7   1  424.50   19.30
  -6  -7   1  449.44   29.58
  -6  -7   1  459.95   30.54
  -6  -7   2    5.46    4.32
  -6  -7   2    2.59    2.20
  -6  -7   2    0.09    3.32
  -6  -7   3  538.38   33.86
  -6  -7   3  493.53   33.27
  -6  -7   4    5.34    4.64
  -6  -7   4    5.63    3.34
  -6  -7   4    2.19    3.65
  -6  -7   5  425.99   23.19
  -6  -7   5  456.04   33.52
  -6  -7   5  413.81   32.63
  -6  -7   6    6.61    3.15
  -6  -7   6   -2.47    4.33
  -6  -7   7   47.53    8.62
  -6  -7   7   52.38   12.32
  -6  -7   8    9.17    5.40
  -6  -7   9   42.88   11.98
  -6  -6 -15   11.66    8.16
  -6  -6 -14  179.43   22.59
  -6  -6 -13   95.99   10.71
  -6  -6 -13   92.48   15.25
  -6  -6 -12   16.77    4.96
  -6  -6 -12   15.86    6.61
  -6  -6 -11  140.98   12.58
  -6  -6 -11  152.88   18.08
  -6  -6 -10   28.14    7.57
  -6  -6  -9  327.47   24.18
  -6  -6  -6    0.33    3.15
  -6  -6  -4  401.31   24.92
  -6  -6  -3  466.12   26.30
  -6  -6  -3  521.05   32.50
  -6  -6  -2  253.01   17.49
  -6  -6  -2  285.60   22.98
  -6  -6  -1  107.49   13.45
  -6  -6  -1  128.69   11.52
  -6  -6  -1  141.94   15.92
  -6  -6   0  106.35   13.62
  -6  -6   0  113.98   10.48
  -6  -6   0   86.91   11.70
  -6  -6   1  155.89   12.44
  -6  -6   1  165.34   17.49
  -6  -6   1  178.50   18.63
  -6  -6   1  199.26   19.48
  -6  -6   1  152.85   15.89
  -6  -6   2 1458.74   53.85
  -6  -6   2 1438.42   62.77
  -6  -6   2 1429.42   64.70
  -6  -6   3   36.51    8.34
  -6  -6   3   36.01    6.76
  -6  -6   3   42.86    9.84
  -6  -6   4  748.16   42.62
  -6  -6   4  751.51   35.52
  -6  -6   4  768.98   44.46
  -6  -6   5   56.88   11.67
  -6  -6   5   63.84   12.57
  -6  -6   5   59.24    9.38
  -6  -6   6  117.08   13.88
  -6  -6   6  119.54   16.66
  -6  -6   6  139.96   12.37
  -6  -6   7   26.73    7.04
  -6  -6   7   20.41    7.26
  -6  -6   8   64.13   13.78
  -6  -6   9    2.56    4.85
  -6  -6  10   87.13   16.65
  -6  -5 -14    6.29    3.38
  -6  -5 -13  236.65   18.51
  -6  -5 -12   12.38    4.24
  -6  -5 -11   20.44    5.52
  -6  -5 -10  293.18   19.62
  -6  -5  -9    0.65    1.88
  -6  -5  -8  173.50   14.03
  -6  -5  -5  225.02   19.60
  -6  -5  -5  239.84   18.36
  -6  -5  -4  271.08   20.61
  -6  -5  -4  271.02   19.22
  -6  -5  -3  589.66   33.76
  -6  -5  -3  571.09   30.95
  -6  -5  -3  577.41   29.41
  -6  -5  -2   64.52    9.27
  -6  -5  -2   64.01   10.66
  -6  -5  -2   77.14    9.54
  -6  -5  -2   82.36   11.34
  -6  -5  -1  219.40   16.69
  -6  -5  -1  216.98   19.71
  -6  -5  -1  252.85   20.69
  -6  -5  -1  219.44   16.81
  -6  -5   0    9.53    4.25
  -6  -5   0   16.47    5.93
  -6  -5   0    9.07    4.17
  -6  -5   1   57.33    8.54
  -6  -5   1   68.21   10.91
  -6  -5   1   64.51   11.02
  -6  -5   2   39.07    7.63
  -6  -5   2   33.78    7.06
  -6  -5   2   45.32    9.77
  -6  -5   2   54.46    9.83
  -6  -5   3  566.91   31.30
  -6  -5   3  671.91   39.35
  -6  -5   3  577.62   33.99
  -6  -5   4  260.29   20.47
  -6  -5   4  319.79   26.83
  -6  -5   4  253.65   21.98
  -6  -5   5  834.18   42.51
  -6  -5   5  820.08   45.31
  -6  -5   5  938.83   50.93
  -6  -5   6    8.20    3.78
  -6  -5   6    3.60    4.18
  -6  -5   6    6.55    5.04
  -6  -5   7  120.48   17.74
  -6  -5   7  171.45   15.72
  -6  -5   8   30.08    7.53
  -6  -5   8   13.79    6.40
  -6  -5   9  326.75   31.04
  -6  -5  10   -0.28    3.31
  -6  -5  11  124.60   20.61
  -6  -4 -15   43.53    8.94
  -6  -4 -14  276.56   21.60
  -6  -4 -13   66.73   10.25
  -6  -4 -12    2.09    3.81
  -6  -4 -11  182.41   15.89
  -6  -4 -10   60.31    8.73
  -6  -4  -9  101.29   11.15
  -6  -4  -8  536.16   27.75
  -6  -4  -7   80.57    9.58
  -6  -4  -7   86.57   13.14
  -6  -4  -6   11.26    3.69
  -6  -4  -6   16.83    6.66
  -6  -4  -5  422.29   28.52
  -6  -4  -4  208.43   18.60
  -6  -4  -4  203.00   14.65
  -6  -4  -3  223.39   18.59
  -6  -4  -3  215.88   14.65
  -6  -4  -2  132.87   13.82
  -6  -4  -2  119.59   10.46
  -6  -4  -2  123.84   14.69
  -6  -4  -2  104.61   12.29
  -6  -4  -1   40.03    6.51
  -6  -4  -1   59.46    9.39
  -6  -4  -1   45.11    7.94
  -6  -4  -1   64.18   10.80
  -6  -4   0    3.20    2.41
  -6  -4   0    4.91    3.14
  -6  -4   0    2.62    3.17
  -6  -4   0   12.98    4.83
  -6  -4   1  232.79   19.62
  -6  -4   1  187.21   15.27
  -6  -4   1  215.82   20.32
  -6  -4   1  209.43   17.54
  -6  -4   2  598.78   37.46
  -6  -4   2  579.52   32.91
  -6  -4   3  150.28   17.71
  -6  -4   3  151.78   15.61
  -6  -4   4  186.80   17.72
  -6  -4   4  185.15   18.02
  -6  -4   4  221.12   22.19
  -6  -4   5   10.57    5.03
  -6  -4   5   18.10    6.91
  -6  -4   5   10.64    5.47
  -6  -4   6   41.21    9.45
  -6  -4   7   -0.24    4.01
  -6  -4   7   13.27    5.26
  -6  -4   8  494.97   31.78
  -6  -4   8  520.53   37.38
  -6  -4   9    7.52    6.80
  -6  -4   9    8.01    5.63
  -6  -4   9   -0.97    4.62
  -6  -4  10  299.82   30.13
  -6  -4  10  292.75   30.98
  -6  -4  11   54.15   13.59
  -6  -4  11   35.29   11.93
  -6  -4  12   82.46   17.43
  -6  -3 -16   21.76    8.32
  -6  -3 -15  328.49   25.85
  -6  -3 -14   23.46    6.59
  -6  -3 -13  459.67   29.33
  -6  -3 -12   53.25    9.04
  -6  -3 -11    5.89    3.78
  -6  -3 -11   15.01    5.60
  -6  -3 -10  160.51   15.04
  -6  -3 -10  183.29   18.23
  -6  -3  -9   19.20    5.55
  -6  -3  -9   28.74    6.87
  -6  -3  -8   88.33   10.52
  -6  -3  -8   97.44   15.29
  -6  -3  -7  618.96   30.92
  -6  -3  -7  627.27   39.50
  -6  -3  -6   90.76   10.41
  -6  -3  -6  100.30   14.11
  -6  -3  -5   77.15    9.32
  -6  -3  -5   81.85   12.45
  -6  -3  -4  680.77   37.60
  -6  -3  -3    0.93    3.73
  -6  -3  -3    0.02    1.56
  -6  -3  -2  581.18   24.07
  -6  -3  -2  538.12   32.20
  -6  -3  -2  616.51   35.66
  -6  -3  -1  286.02   15.62
  -6  -3  -1  299.56   22.44
  -6  -3  -1  331.22   25.05
  -6  -3   0   97.68    9.06
  -6  -3   0  117.41   12.80
  -6  -3   0  105.93   12.91
  -6  -3   0  116.95   14.88
  -6  -3   1  201.38   14.46
  -6  -3   1  225.01   18.44
  -6  -3   1  182.44   17.59
  -6  -3   1  209.23   20.22
  -6  -3   2  197.67   15.31
  -6  -3   2  233.39   21.75
  -6  -3   2  195.79   18.45
  -6  -3   3  619.50   37.91
  -6  -3   3  545.26   33.66
  -6  -3   4   -1.07    3.95
  -6  -3   4   -3.46    3.13
  -6  -3   4    6.09    4.62
  -6  -3   5  216.59   21.11
  -6  -3   5  230.99   19.90
  -6  -3   5  270.21   25.42
  -6  -3   5  216.80   19.65
  -6  -3   6    5.41    3.90
  -6  -3   6    6.11    4.42
  -6  -3   7   25.03    6.93
  -6  -3   7   14.68    6.83
  -6  -3   8   51.71   10.02
  -6  -3   8   37.77   10.54
  -6  -3   9  291.18   25.24
  -6  -3   9  265.14   27.46
  -6  -3  10   39.89   11.51
  -6  -3  11  308.42   32.72
  -6  -3  12   34.37   12.43
  -6  -2 -16  170.27   19.51
  -6  -2 -15   -0.06    2.84
  -6  -2 -14  132.51   16.23
  -6  -2 -13   -4.86    4.05
  -6  -2 -12  124.55   14.54
  -6  -2 -11  118.38   15.77
  -6  -2 -11  117.80   13.74
  -6  -2 -10  656.59   37.23
  -6  -2 -10  637.91   34.39
  -6  -2  -9  305.65   22.24
  -6  -2  -9  268.71   20.11
  -6  -2  -8  356.53   30.05
  -6  -2  -8  353.54   22.63
  -6  -2  -8  334.95   22.31
  -6  -2  -7  583.94   38.63
  -6  -2  -7  623.15   29.72
  -6  -2  -7  605.46   31.38
  -6  -2  -6   58.37   11.40
  -6  -2  -6   48.07    7.69
  -6  -2  -5   78.16   12.74
  -6  -2  -5   85.63   10.01
  -6  -2  -4   42.90    9.43
  -6  -2  -4   54.76    7.97
  -6  -2  -3  196.35   14.74
  -6  -2  -3  158.80   17.07
  -6  -2  -2  359.71   13.76
  -6  -2  -2  370.58   27.09
  -6  -2  -2  365.62   21.46
  -6  -2  -2  318.15   24.82
  -6  -2  -1  796.04   41.84
  -6  -2  -1  704.75   25.12
  -6  -2  -1  767.81   34.80
  -6  -2  -1  686.03   38.29
  -6  -2   0   61.39   10.95
  -6  -2   0   52.83    5.65
  -6  -2   0   62.67   10.80
  -6  -2   1  863.54   44.61
  -6  -2   1  801.75   31.78
  -6  -2   2  113.93   15.38
  -6  -2   2  119.05   10.63
  -6  -2   2   94.54   13.73
  -6  -2   3  465.36   32.72
  -6  -2   3  470.47   25.52
  -6  -2   3  461.84   31.55
  -6  -2   4  144.11   17.98
  -6  -2   4  115.80   12.66
  -6  -2   4  119.50   15.61
  -6  -2   5   10.56    5.93
  -6  -2   6    4.99    4.33
  -6  -2   7   -5.78    4.04
  -6  -2   7   -0.37    3.92
  -6  -2   8   99.76   14.37
  -6  -2   8  114.97   16.89
  -6  -2   9   20.85    8.38
  -6  -2  10   99.11   17.49
  -6  -2  11   21.55    8.88
  -6  -2  12   -3.12    6.11
  -6  -1 -16    5.39    4.26
  -6  -1 -15  294.75   26.60
  -6  -1 -14   -1.90    4.12
  -6  -1 -13   59.59   11.10
  -6  -1 -12   15.44    5.88
  -6  -1 -11   41.71    8.52
  -6  -1 -11   29.32    8.33
  -6  -1 -10   51.59    9.48
  -6  -1 -10   59.36   10.89
  -6  -1  -9 1626.12   77.59
  -6  -1  -9 1659.19   66.02
  -6  -1  -9 1636.39   65.16
  -6  -1  -8  189.01   21.78
  -6  -1  -8  160.19   14.90
  -6  -1  -8  193.29   16.74
  -6  -1  -7  603.89   39.74
  -6  -1  -7  621.45   29.60
  -6  -1  -7  579.43   31.43
  -6  -1  -6  757.26   44.49
  -6  -1  -6  791.53   32.45
  -6  -1  -6  773.08   36.93
  -6  -1  -5   28.60    8.16
  -6  -1  -5   30.93    6.61
  -6  -1  -5   28.19    4.26
  -6  -1  -4  537.05   35.06
  -6  -1  -4  558.22   29.20
  -6  -1  -3  144.42   11.54
  -6  -1  -3  125.14   15.81
  -6  -1  -3  131.65   12.79
  -6  -1  -2  126.94   11.06
  -6  -1  -2  112.32   14.85
  -6  -1  -2  145.47   16.50
  -6  -1  -1 1429.06   51.47
  -6  -1  -1 1322.70   59.61
  -6  -1   0  137.49    7.59
  -6  -1   0  117.16   15.49
  -6  -1   0  154.08   17.26
  -6  -1   1    1.92    4.28
  -6  -1   1    2.01    4.20
  -6  -1   1    0.77    1.81
  -6  -1   2  746.87   43.22
  -6  -1   2  877.97   46.21
  -6  -1   2  816.81   31.97
  -6  -1   3   -7.61    5.23
  -6  -1   3    1.22    3.42
  -6  -1   3    0.49    2.25
  -6  -1   4  355.07   28.81
  -6  -1   4  357.06   22.39
  -6  -1   4  405.32   30.60
  -6  -1   5   31.02    8.67
  -6  -1   6  171.58   17.44
  -6  -1   7  199.89   20.31
  -6  -1   8   64.90   11.77
  -6  -1   8   58.97   12.15
  -6  -1   9   64.80   13.11
  -6  -1  10    6.87    6.39
  -6  -1  11   34.60   10.71
  -6  -1  12   -5.17    6.23
  -6  -1  13   30.19   10.53
  -6   0 -15    9.54    5.74
  -6   0 -14   81.94   14.21
  -6   0 -13   12.30    5.73
  -6   0 -12   14.23    6.33
  -6   0 -11    3.31    4.07
  -6   0 -11    4.43    4.14
  -6   0 -10  139.55   16.51
  -6   0 -10  150.57   16.25
  -6   0  -9   -8.21    6.10
  -6   0  -9   -0.95    3.34
  -6   0  -9    3.90    4.16
  -6   0  -8  403.44   26.86
  -6   0  -8  456.16   26.95
  -6   0  -8  441.45   34.92
  -6   0  -7  396.89   25.43
  -6   0  -7  386.55   22.68
  -6   0  -7  361.31   30.91
  -6   0  -6  613.34   32.17
  -6   0  -6  598.15   27.48
  -6   0  -6  553.37   38.48
  -6   0  -5  658.84   33.60
  -6   0  -5  675.23   27.14
  -6   0  -5  607.56   39.97
  -6   0  -4   61.60    8.91
  -6   0  -4   60.62   11.98
  -6   0  -4   59.11    4.93
  -6   0  -3  879.04   32.54
  -6   0  -3  758.01   44.71
  -6   0  -3  793.85   37.82
  -6   0  -2  430.25   20.91
  -6   0  -2  374.47   29.28
  -6   0  -2  413.37   29.34
  -6   0  -1  471.76   23.57
  -6   0  -1  495.83   31.98
  -6   0   0  173.90   18.51
  -6   0   0  161.73   18.64
  -6   0   1  334.57   27.55
  -6   0   1  342.13   27.10
  -6   0   1  373.42   14.79
  -6   0   1  362.20   16.68
  -6   0   2   64.47   12.33
  -6   0   2   55.75    6.06
  -6   0   2   56.67   11.12
  -6   0   3  450.73   33.75
  -6   0   3  496.38   24.39
  -6   0   3  526.07   35.21
  -6   0   4  256.87   25.00
  -6   0   4  228.67   17.21
  -6   0   4  266.39   24.77
  -6   0   5  470.64   34.67
  -6   0   6   81.92   11.84
  -6   0   7  425.53   30.20
  -6   0   8  181.56   20.13
  -6   0   9  116.74   17.33
  -6   0  10  178.75   22.73
  -6   0  11    5.83    6.77
  -6   0  12   11.70    8.30
  -6   0  13   -2.56    7.52
  -6   1 -14   42.18   10.45
  -6   1 -13    5.45    4.54
  -6   1 -12    7.64    5.32
  -6   1 -11   55.69   11.07
  -6   1 -10  119.02   19.61
  -6   1 -10  104.99   14.58
  -6   1 -10  114.25   15.04
  -6   1  -9  308.63   30.79
  -6   1  -9  327.71   25.16
  -6   1  -9  354.08   25.92
  -6   1  -8   -1.26    5.61
  -6   1  -8    1.40    3.19
  -6   1  -8   -0.29    3.35
  -6   1  -7  435.75   35.12
  -6   1  -7  489.98   27.54
  -6   1  -7  525.71   30.56
  -6   1  -6   32.16   10.17
  -6   1  -6   37.54    7.48
  -6   1  -6   33.05    6.15
  -6   1  -5  221.87   18.20
  -6   1  -5  224.56   14.39
  -6   1  -5  218.92   23.11
  -6   1  -4  180.18   16.18
  -6   1  -4  170.94   19.91
  -6   1  -4  176.41   10.75
  -6   1  -3 1032.53   45.59
  -6   1  -3 1131.76   36.09
  -6   1  -3  948.60   52.93
  -6   1  -3 1029.59   33.39
  -6   1  -2  980.15   34.72
  -6   1  -2  824.41   48.34
  -6   1  -2  893.82   41.24
  -6   1  -1  307.37   21.10
  -6   1  -1  360.15   27.14
  -6   1  -1  306.28   26.90
  -6   1   0 1209.43   55.56
  -6   1   0  994.28   54.54
  -6   1   1   49.21   10.78
  -6   1   1   39.61    9.09
  -6   1   1   42.91    4.44
  -6   1   1   44.06    4.71
  -6   1   2  347.12   29.65
  -6   1   2  435.10   30.99
  -6   1   2  379.33   18.78
  -6   1   2  400.22   20.30
  -6   1   3   75.05   14.05
  -6   1   3   61.55    7.80
  -6   1   3   96.59   14.38
  -6   1   3   80.72    9.37
  -6   1   4   92.31   10.62
  -6   1   4   92.21   14.42
  -6   1   4   69.54   13.25
  -6   1   6  681.81   37.45
  -6   1   7    2.85    4.45
  -6   1   8  292.79   25.89
  -6   1   9    8.69    6.03
  -6   1  10  158.20   21.11
  -6   1  11   -0.91    4.89
  -6   1  12   48.05   13.68
  -6   1  13  -13.66   10.01
  -6   2 -13   31.13    8.99
  -6   2 -12   28.16    8.85
  -6   2 -11   25.89    7.69
  -6   2 -10  321.50   33.82
  -6   2 -10  348.80   28.63
  -6   2 -10  348.67   27.59
  -6   2  -9   42.26   11.63
  -6   2  -9   42.47    9.59
  -6   2  -9   36.85    8.82
  -6   2  -8    5.93    5.76
  -6   2  -8    6.40    5.02
  -6   2  -8   -0.34    3.00
  -6   2  -7   41.61   11.52
  -6   2  -7   43.15    8.04
  -6   2  -7   41.41    8.45
  -6   2  -6    2.08    4.93
  -6   2  -6    4.62    3.16
  -6   2  -6    3.75    4.36
  -6   2  -5   18.51    7.39
  -6   2  -5   24.80    6.64
  -6   2  -5   29.96    6.04
  -6   2  -4  683.69   35.56
  -6   2  -4  692.97   29.39
  -6   2  -4  639.86   42.38
  -6   2  -3  387.50   24.92
  -6   2  -3  336.97   29.74
  -6   2  -3  401.99   18.62
  -6   2  -2 1123.95   49.19
  -6   2  -2 1210.61   39.60
  -6   2  -2 1197.96   39.50
  -6   2  -1  203.56   22.37
  -6   2  -1  201.95   17.03
  -6   2  -1  247.10   22.39
  -6   2  -1  224.23   11.09
  -6   2  -1  238.01   11.71
  -6   2   0   34.67    9.42
  -6   2   0   56.11    8.87
  -6   2   0   58.48   11.17
  -6   2   0   53.80    5.16
  -6   2   0   60.93    4.98
  -6   2   1  710.61   45.38
  -6   2   1  803.29   29.42
  -6   2   1  848.92   45.38
  -6   2   1  748.99   29.44
  -6   2   2    2.62    6.08
  -6   2   2    1.32    3.99
  -6   2   2    0.56    2.05
  -6   2   2   -0.93    1.93
  -6   2   3 1014.86   57.43
  -6   2   3 1124.94   56.35
  -6   2   3 1056.97   42.96
  -6   2   3 1117.92   44.49
  -6   2   4  143.13   19.73
  -6   2   4  191.30   20.88
  -6   2   4  176.23   15.59
  -6   2   4  152.10   13.99
  -6   2   5  143.80   15.38
  -6   2   5  118.92   18.84
  -6   2   6  150.32   16.96
  -6   2   6  111.74   14.12
  -6   2   7   89.27   13.33
  -6   2   8   15.21    6.99
  -6   2   9  239.59   24.94
  -6   2  10   11.85    6.34
  -6   2  11  288.15   30.49
  -6   2  12   -9.44    7.28
  -6   2  13  119.87   21.66
  -6   3 -12  186.21   21.89
  -6   3 -11  187.87   21.52
  -6   3 -10    9.54    5.46
  -6   3 -10    6.86    7.26
  -6   3  -9  237.80   27.45
  -6   3  -9  270.06   24.76
  -6   3  -9  276.00   24.31
  -6   3  -8   12.48    7.61
  -6   3  -8   -6.24    4.99
  -6   3  -8    9.91    5.27
  -6   3  -7  266.85   27.99
  -6   3  -7  283.82   22.43
  -6   3  -7  251.78   22.24
  -6   3  -6   45.04   11.54
  -6   3  -6   34.63    7.89
  -6   3  -6   41.07    8.11
  -6   3  -5   -5.39    3.86
  -6   3  -5   -1.16    2.86
  -6   3  -4    7.94    4.19
  -6   3  -4    5.62    3.34
  -6   3  -4    4.02    5.64
  -6   3  -3  212.67   18.44
  -6   3  -3  187.67   22.18
  -6   3  -3  234.27   15.74
  -6   3  -2   32.78    5.74
  -6   3  -2   30.70   10.03
  -6   3  -2   28.68    6.87
  -6   3  -2   34.07    3.65
  -6   3  -1  337.82   23.18
  -6   3  -1  378.19   16.94
  -6   3  -1  371.11   28.36
  -6   3  -1  317.41   29.38
  -6   3   0  108.36   16.76
  -6   3   0  121.91    8.95
  -6   3   0  120.91   12.98
  -6   3   0  137.00   16.68
  -6   3   0  111.35    9.48
  -6   3   1   17.90    8.26
  -6   3   1   18.64    3.78
  -6   3   1   22.58    7.88
  -6   3   1   11.11    3.70
  -6   3   2   62.33   13.49
  -6   3   2   81.43    8.42
  -6   3   2   72.50   12.65
  -6   3   2   56.53    7.58
  -6   3   3  858.83   53.40
  -6   3   3 1002.68   52.38
  -6   3   3  916.00   40.37
  -6   3   3 1001.91   41.05
  -6   3   4  443.99   26.68
  -6   3   4  472.26   34.62
  -6   3   4  424.96   35.88
  -6   3   5   16.88    8.06
  -6   3   5   32.37    7.58
  -6   3   6 1005.12   50.19
  -6   3   6 1146.84   53.82
  -6   3   7  201.86   20.45
  -6   3   7  215.33   22.24
  -6   3   8  243.45   24.50
  -6   3   9  -11.94    7.48
  -6   3  10   72.32   15.03
  -6   3  11   99.46   18.24
  -6   3  12  143.36   22.19
  -6   3  13   16.70    7.87
  -6   4 -11  192.71   22.37
  -6   4 -10  180.83   21.05
  -6   4 -10  192.94   25.50
  -6   4  -9   98.78   14.97
  -6   4  -9  107.38   17.12
  -6   4  -9  124.23   20.84
  -6   4  -8   53.91   11.11
  -6   4  -8   58.15   10.94
  -6   4  -8   52.36   12.98
  -6   4  -7   81.28   12.95
  -6   4  -7   96.38   13.98
  -6   4  -7   86.68   16.24
  -6   4  -6    3.57    4.30
  -6   4  -6    2.87    3.67
  -6   4  -6    2.85    5.17
  -6   4  -5   43.49    9.11
  -6   4  -5   60.70    9.89
  -6   4  -5   43.35   11.54
  -6   4  -4  604.71   34.96
  -6   4  -4  677.01   34.22
  -6   4  -4  548.64   41.25
  -6   4  -3   46.48    8.88
  -6   4  -3   32.93   10.14
  -6   4  -3   38.93    7.25
  -6   4  -2   58.20   12.55
  -6   4  -2   87.89   10.25
  -6   4  -2   60.28    9.77
  -6   4  -1    6.21    3.89
  -6   4  -1   11.30    3.16
  -6   4  -1    4.08    4.46
  -6   4   0   25.60    4.74
  -6   4   0   31.51   10.35
  -6   4   0   19.91    5.57
  -6   4   0   25.73    7.46
  -6   4   1   -1.03    3.36
  -6   4   1   -3.20    5.71
  -6   4   1    0.69    1.48
  -6   4   1    3.01    2.66
  -6   4   1    0.20    2.34
  -6   4   2  514.76   35.00
  -6   4   2  534.10   27.43
  -6   4   2  486.44   25.42
  -6   4   3  305.80   20.19
  -6   4   3  232.55   26.65
  -6   4   3  302.03   26.60
  -6   4   4  157.28   21.99
  -6   4   4  157.90   15.12
  -6   4   5  675.78   37.00
  -6   4   5  643.98   36.28
  -6   4   5  596.29   45.69
  -6   4   6   60.25   10.64
  -6   4   6   60.09   10.49
  -6   4   7  183.81   19.94
  -6   4   7  221.90   22.42
  -6   4   8   47.39   10.63
  -6   4   9   72.90   14.20
  -6   4  10   28.45    9.90
  -6   4  11  146.95   22.00
  -6   4  12   14.10    9.33
  -6   4  13  104.85   20.42
  -6   5 -10  188.50   25.64
  -6   5 -10  182.09   21.89
  -6   5  -9   24.19    8.36
  -6   5  -9   47.51   14.15
  -6   5  -8  386.68   36.22
  -6   5  -8  415.49   33.33
  -6   5  -8  396.17   31.15
  -6   5  -7   42.20    9.93
  -6   5  -7   32.03   10.54
  -6   5  -7   43.30   10.56
  -6   5  -6  196.41   24.58
  -6   5  -6  233.93   22.33
  -6   5  -6  206.06   20.76
  -6   5  -5  143.86   20.94
  -6   5  -5  154.66   17.09
  -6   5  -5  144.03   16.85
  -6   5  -4   17.66    6.38
  -6   5  -4   14.20    6.28
  -6   5  -4    4.85    6.25
  -6   5  -3  831.91   43.07
  -6   5  -3  910.22   43.35
  -6   5  -2    9.93    4.98
  -6   5  -2   20.55    4.87
  -6   5  -2   16.10    5.91
  -6   5  -2   12.30    7.60
  -6   5  -1  114.12   13.55
  -6   5  -1  116.46   11.28
  -6   5  -1  117.30   18.39
  -6   5   0   23.84    9.09
  -6   5   0   29.01    5.79
  -6   5   0   17.39    5.82
  -6   5   0   28.31    8.13
  -6   5   1   79.06    9.45
  -6   5   1   71.22   10.34
  -6   5   1   64.00   14.10
  -6   5   1   87.17   13.19
  -6   5   2   -0.85    2.39
  -6   5   2    2.95    6.80
  -6   5   2   -0.67    3.41
  -6   5   3  510.29   41.07
  -6   5   3  521.23   36.65
  -6   5   3  554.03   30.11
  -6   5   4   35.09    7.37
  -6   5   4   32.26    7.55
  -6   5   4   25.31    9.96
  -6   5   5  224.93   19.99
  -6   5   5  182.59   25.00
  -6   5   5  180.73   18.54
  -6   5   6   63.32   11.60
  -6   5   6   66.12   11.49
  -6   5   6   59.10   15.15
  -6   5   7   14.06    6.75
  -6   5   7   30.74    8.78
  -6   5   8  206.71   23.30
  -6   5   9   51.72   12.29
  -6   5  10  163.19   22.33
  -6   5  11   -1.65    4.98
  -6   5  12   82.32   17.91
  -6   6 -10   65.79   15.46
  -6   6  -9   35.57   10.12
  -6   6  -9   42.23   11.80
  -6   6  -8    4.31    4.51
  -6   6  -8    3.29    5.09
  -6   6  -7  382.78   36.17
  -6   6  -7  404.41   31.77
  -6   6  -6  111.57   18.87
  -6   6  -6  112.70   16.14
  -6   6  -6  124.72   17.05
  -6   6  -5  376.62   34.66
  -6   6  -5  419.40   31.42
  -6   6  -5  373.40   29.05
  -6   6  -4  227.01   26.79
  -6   6  -4  232.21   22.77
  -6   6  -4  265.57   23.26
  -6   6  -3   18.92    6.42
  -6   6  -3   21.55    9.18
  -6   6  -3   24.17    6.52
  -6   6  -2   82.35   12.33
  -6   6  -2   74.39   11.68
  -6   6  -2   91.46   17.05
  -6   6  -2   76.59   10.38
  -6   6  -1  157.84   16.66
  -6   6  -1  176.90   15.64
  -6   6  -1  147.85   21.30
  -6   6   0   42.01    7.38
  -6   6   0   47.23    9.01
  -6   6   0   39.26   11.78
  -6   6   1  125.76   14.33
  -6   6   1  144.89   14.01
  -6   6   1  153.06   18.30
  -6   6   1  105.81   18.48
  -6   6   2  433.03   37.94
  -6   6   2  444.28   26.92
  -6   6   2  418.12   27.40
  -6   6   2  451.74   32.89
  -6   6   2  435.22   28.30
  -6   6   3    8.10    6.30
  -6   6   3    4.70    3.78
  -6   6   3   19.82    5.43
  -6   6   4   86.81   12.12
  -6   6   4   80.80   16.98
  -6   6   4   80.39   12.45
  -6   6   5   19.13    7.07
  -6   6   5   20.66   10.57
  -6   6   5    8.99    5.91
  -6   6   6   18.57    7.04
  -6   6   6   14.52    8.87
  -6   6   6   38.55    9.05
  -6   6   7    1.76    6.46
  -6   6   7   -0.02    3.21
  -6   6   8   83.01   15.77
  -6   6   9   93.37   17.41
  -6   6  10  137.09   20.60
  -6   6  11  294.38   32.85
  -6   6  12   12.42    7.53
  -6   7 -10  142.13   23.00
  -6   7  -9   22.47   10.31
  -6   7  -8  200.38   26.76
  -6   7  -8  215.84   23.96
  -6   7  -7    1.85    4.22
  -6   7  -7   -3.36    5.46
  -6   7  -6   68.91   13.24
  -6   7  -6   63.18   14.65
  -6   7  -5   32.10    8.95
  -6   7  -5   16.53    7.82
  -6   7  -5   36.42   10.79
  -6   7  -4  182.08   24.27
  -6   7  -4  205.47   22.44
  -6   7  -4  188.77   20.07
  -6   7  -3  156.66   22.30
  -6   7  -3  192.23   21.07
  -6   7  -3  201.77   20.37
  -6   7  -2  532.26   31.94
  -6   7  -2  465.77   39.59
  -6   7  -2  501.03   34.78
  -6   7  -2  506.27   33.30
  -6   7  -1  238.35   21.51
  -6   7  -1  223.82   26.91
  -6   7  -1  223.94   13.73
  -6   7  -1  229.05   19.60
  -6   7   0  152.85   16.63
  -6   7   0  124.63   20.01
  -6   7   0  151.41   15.69
  -6   7   1  533.53   32.21
  -6   7   1  521.29   31.42
  -6   7   1  495.58   41.63
  -6   7   2    1.01    3.99
  -6   7   2   -3.36    2.84
  -6   7   2    5.10    3.78
  -6   7   2   -1.22    3.72
  -6   7   3  225.26   19.88
  -6   7   3  216.51   27.18
  -6   7   3  209.02   20.72
  -6   7   4   -1.30    3.53
  -6   7   4   -6.75    3.81
  -6   7   5   35.91   12.19
  -6   7   5   36.73   10.37
  -6   7   5   47.84   10.27
  -6   7   6  -10.12    8.81
  -6   7   6    0.37    4.32
  -6   7   7   71.21   17.23
  -6   7   7   63.67   13.47
  -6   7   8   10.37    8.67
  -6   7   8    7.20    6.02
  -6   7   9  148.74   21.69
  -6   7  10  -11.95    7.88
  -6   7  11  -14.40    8.59
  -6   8  -9  124.28   22.35
  -6   8  -8    3.05    5.23
  -6   8  -7  290.41   32.39
  -6   8  -7  367.13   32.00
  -6   8  -6   78.19   16.71
  -6   8  -6   98.16   15.50
  -6   8  -5   83.95   17.51
  -6   8  -5   82.10   13.83
  -6   8  -4  260.44   29.67
  -6   8  -4  283.35   25.96
  -6   8  -3   64.30   11.87
  -6   8  -3   95.73   17.70
  -6   8  -2    5.70    4.32
  -6   8  -2   -0.02    3.48
  -6   8  -2   -5.64    5.53
  -6   8  -1  363.36   27.84
  -6   8  -1  414.99   29.07
  -6   8  -1  347.16   34.58
  -6   8   0    9.23    3.59
  -6   8   0   10.77    5.05
  -6   8   0    9.05    5.33
  -6   8   1  144.98   22.28
  -6   8   1  165.63   17.78
  -6   8   1  117.56   14.56
  -6   8   2  715.57   39.70
  -6   8   2  584.97   35.37
  -6   8   2  679.37   41.24
  -6   8   2  607.39   48.48
  -6   8   3    6.69    4.87
  -6   8   3   10.30    7.18
  -6   8   3    4.16    4.46
  -6   8   4  210.75   28.20
  -6   8   4  190.98   21.53
  -6   8   5   40.40   12.80
  -6   8   5   26.35    8.73
  -6   8   6  -13.91    7.45
  -6   8   6   13.61    8.62
  -6   8   7   59.43   13.00
  -6   8   7  105.62   22.55
  -6   8   8  179.33   23.44
  -6   8   8  170.35   27.53
  -6   8   9   53.14   13.73
  -6   8  10  170.84   25.84
  -6   9  -8  126.29   21.55
  -6   9  -7   52.20   13.31
  -6   9  -6   59.70   15.45
  -6   9  -5   10.04    6.51
  -6   9  -5   26.27   10.78
  -6   9  -4   33.29   10.06
  -6   9  -4   29.04   10.73
  -6   9  -3   53.14   11.47
  -6   9  -3   31.24   11.82
  -6   9  -2  110.15   15.83
  -6   9  -2  117.54   20.73
  -6   9  -1   44.77    9.75
  -6   9  -1   34.90   11.63
  -6   9   0  213.78   21.02
  -6   9   0  163.84   24.23
  -6   9   1  130.63   15.87
  -6   9   1  175.03   25.82
  -6   9   2  128.42   15.67
  -6   9   2  129.95   18.18
  -6   9   2  115.94   21.30
  -6   9   3  194.02   22.32
  -6   9   3  158.24   25.08
  -6   9   4  126.64   18.20
  -6   9   4   76.28   18.61
  -6   9   5  132.57   19.72
  -6   9   5  120.18   23.34
  -6   9   6   35.44   10.47
  -6   9   6   10.31    7.91
  -6   9   7  197.29   25.11
  -6   9   8    7.54    7.42
  -6   9   9  178.52   25.44
  -6  10  -6  -10.79    7.25
  -6  10  -5   51.97   13.95
  -6  10  -4   15.48    8.08
  -6  10  -4   21.50    8.45
  -6  10  -3  182.36   21.54
  -6  10  -3  179.64   25.59
  -6  10  -2    6.28    5.11
  -6  10  -2   -1.76    5.42
  -6  10  -1  139.68   17.89
  -6  10  -1  157.14   24.09
  -6  10   0  104.34   15.37
  -6  10   0   89.66   18.95
  -6  10   1    7.20    4.95
  -6  10   1   29.40   10.91
  -6  10   2  114.66   15.12
  -6  10   2  132.31   18.93
  -6  10   2   94.79   19.73
  -6  10   3    5.66    5.90
  -6  10   3   23.73   10.57
  -6  10   4   39.43   10.82
  -6  10   4   44.27   12.23
  -6  10   5  101.18   17.80
  -6  10   5   90.47   20.41
  -6  10   6  134.03   20.98
  -6  10   7   63.11   15.27
  -6  10   8  208.29   27.49
  -6  11  -3   83.57   17.62
  -6  11  -2  221.20   24.09
  -6  11  -2  221.65   28.38
  -6  11  -1   26.51    7.77
  -6  11  -1   36.42   12.58
  -6  11   0   75.49   13.70
  -6  11   0   96.45   20.52
  -6  11   1  118.50   16.23
  -6  11   1  162.23   26.07
  -6  11   2   18.65    8.99
  -6  11   2   19.12    9.46
  -6  11   3   48.10   14.61
  -6  11   3   73.15   15.56
  -6  11   4   98.12   18.61
  -6  11   5   -2.31    3.09
  -6  11   6   74.23   15.23
  -5 -13  -8   49.81   14.46
  -5 -13  -7   26.12   11.16
  -5 -13  -6   -6.76    8.10
  -5 -13  -5  163.41   25.88
  -5 -13  -4  345.62   36.49
  -5 -13  -3   34.48   11.27
  -5 -13  -2  166.84   24.86
  -5 -13  -1   37.61   12.14
  -5 -13   0   19.80    8.60
  -5 -13   1   41.97   13.55
  -5 -12 -12  134.74   18.34
  -5 -12 -11    2.86    4.42
  -5 -12 -10   70.22   12.00
  -5 -12  -9   16.14    8.42
  -5 -12  -9   -2.40    3.76
  -5 -12  -8   96.40   18.85
  -5 -12  -8   81.98   11.21
  -5 -12  -7   -8.55    6.98
  -5 -12  -6  338.22   35.65
  -5 -12  -5   43.93   12.41
  -5 -12  -4  114.65   19.67
  -5 -12  -3   79.74   16.02
  -5 -12  -2   92.42   17.41
  -5 -12  -1   34.28   11.30
  -5 -12   0    7.98    6.17
  -5 -12   1   56.87   14.54
  -5 -12   2   11.85    6.38
  -5 -12   3   77.29   15.68
  -5 -11 -14  164.96   22.27
  -5 -11 -13  123.58   18.59
  -5 -11 -12   -2.81    4.37
  -5 -11 -11  351.40   28.28
  -5 -11 -10    7.19    4.86
  -5 -11  -9  417.35   39.39
  -5 -11  -9  384.89   26.88
  -5 -11  -8   39.42   11.52
  -5 -11  -8   10.18    5.05
  -5 -11  -7  220.73   26.68
  -5 -11  -7   91.52   10.96
  -5 -11  -6   26.62    9.75
  -5 -11  -5  134.08   20.71
  -5 -11  -5   94.86    8.88
  -5 -11  -4   24.52    8.85
  -5 -11  -4   18.04    3.26
  -5 -11  -3  248.06   27.72
  -5 -11  -2   26.87    9.83
  -5 -11  -1  216.03   25.13
  -5 -11   0   46.65   12.45
  -5 -11   1  182.39   23.34
  -5 -11   2  582.76   43.76
  -5 -11   3   12.94    7.49
  -5 -11   4   24.75    9.36
  -5 -11   5   78.07   16.47
  -5 -10 -14   77.07   14.79
  -5 -10 -13   23.09    8.87
  -5 -10 -12   94.19   15.06
  -5 -10 -11   34.50    9.35
  -5 -10 -10  547.59   34.52
  -5 -10  -9   68.14   10.87
  -5 -10  -8  457.15   38.44
  -5 -10  -8  415.40   26.23
  -5 -10  -7   10.69    6.76
  -5 -10  -6  301.00   29.79
  -5 -10  -5   36.85   11.37
  -5 -10  -5   38.28    5.49
  -5 -10  -4  224.65   25.02
  -5 -10  -4  227.81   12.14
  -5 -10  -3  -12.64    6.31
  -5 -10  -2  422.31   34.16
  -5 -10  -1  -11.40    6.45
  -5 -10   0  334.37   30.29
  -5 -10   1  130.86   12.10
  -5 -10   1  140.85   19.09
  -5 -10   2   25.74    8.83
  -5 -10   2   52.00    8.36
  -5 -10   3  190.89   23.32
  -5 -10   4  140.02   20.14
  -5 -10   5   67.76   15.39
  -5 -10   6    8.33    6.44
  -5 -10   7   25.56    8.76
  -5  -9 -14   41.04   11.41
  -5  -9 -13   10.54    5.55
  -5  -9 -12    4.79    4.31
  -5  -9 -11   22.80    7.03
  -5  -9 -10  187.62   18.87
  -5  -9  -9  326.83   24.05
  -5  -9  -8  154.09   20.84
  -5  -9  -8  147.51   14.75
  -5  -9  -7  911.35   53.54
  -5  -9  -6  417.40   34.01
  -5  -9  -6  486.26   32.53
  -5  -9  -6  454.87   23.99
  -5  -9  -5  447.52   34.47
  -5  -9  -5  467.12   22.20
  -5  -9  -4  138.31   18.34
  -5  -9  -4  152.20    9.50
  -5  -9  -3  452.80   33.91
  -5  -9  -2   46.57   10.60
  -5  -9  -1  457.92   33.82
  -5  -9   0   35.55   10.05
  -5  -9   0   35.28    6.44
  -5  -9   1  391.18   23.95
  -5  -9   1  427.95   32.49
  -5  -9   2  239.79   18.79
  -5  -9   2  232.57   23.99
  -5  -9   3  232.77   19.63
  -5  -9   3  230.46   24.48
  -5  -9   4   -4.20    4.96
  -5  -9   4   -5.67    4.30
  -5  -9   5   65.51   14.04
  -5  -9   5   98.53   13.68
  -5  -9   6   35.22   10.18
  -5  -9   7  230.74   27.21
  -5  -9   8  268.59   30.47
  -5  -8 -15  119.47   20.02
  -5  -8 -14   10.37    6.70
  -5  -8 -13    1.32    3.78
  -5  -8 -12   67.63   12.45
  -5  -8 -11  -11.72    5.98
  -5  -8 -10  191.70   18.89
  -5  -8  -9  139.58   15.16
  -5  -8  -8  298.24   21.43
  -5  -8  -7  208.41   22.37
  -5  -8  -6  425.30   22.67
  -5  -8  -6  391.63   30.78
  -5  -8  -5    1.67    1.84
  -5  -8  -5    0.31    3.18
  -5  -8  -5   -5.12    4.62
  -5  -8  -4  277.91   13.94
  -5  -8  -4  251.85   23.33
  -5  -8  -4  314.66   24.74
  -5  -8  -3    3.77    4.65
  -5  -8  -3   -1.91    3.33
  -5  -8  -2  638.52   39.50
  -5  -8  -2  766.94   41.44
  -5  -8  -1    1.53    3.39
  -5  -8  -1   -1.79    4.15
  -5  -8   0  524.59   27.85
  -5  -8   0  480.05   33.11
  -5  -8   1  420.31   25.47
  -5  -8   1  391.42   29.74
  -5  -8   2  365.77   24.74
  -5  -8   2  378.42   29.48
  -5  -8   3   38.42    9.21
  -5  -8   3   36.82    7.73
  -5  -8   4  232.48   10.08
  -5  -8   4  228.09   20.73
  -5  -8   4  229.03   23.90
  -5  -8   5   76.88   14.36
  -5  -8   5   68.84    6.69
  -5  -8   5   60.94   11.34
  -5  -8   6  122.58   16.51
  -5  -8   6  139.91   19.45
  -5  -8   7  182.60   23.22
  -5  -8   8   95.74   17.90
  -5  -8   9  100.08   18.22
  -5  -7 -15    2.74    5.11
  -5  -7 -14   70.52   15.02
  -5  -7 -13   -1.13    2.89
  -5  -7 -12   78.20   13.28
  -5  -7 -11   29.78    8.48
  -5  -7 -10  488.85   31.60
  -5  -7  -9   60.74    9.73
  -5  -7  -8    1.18    2.82
  -5  -7  -7   -0.89    3.45
  -5  -7  -6   34.07    8.51
  -5  -7  -6   43.74    6.70
  -5  -7  -5  445.74   30.27
  -5  -7  -5  437.05   21.37
  -5  -7  -4   68.30   10.76
  -5  -7  -4   60.99   10.79
  -5  -7  -3 1330.79   59.97
  -5  -7  -3 1504.14   62.27
  -5  -7  -2   57.09   10.03
  -5  -7  -2   68.53   11.14
  -5  -7  -2   44.79    8.50
  -5  -7  -1  684.44   37.44
  -5  -7  -1  553.13   29.71
  -5  -7  -1  667.13   37.49
  -5  -7  -1  556.26   34.06
  -5  -7   0  170.07   17.51
  -5  -7   0  127.62   13.09
  -5  -7   0  119.72   14.58
  -5  -7   0  140.14   16.09
  -5  -7   1  433.10   29.49
  -5  -7   1  377.04   24.68
  -5  -7   1  436.77   29.50
  -5  -7   1  348.33   26.58
  -5  -7   2  587.06   35.65
  -5  -7   2  533.00   31.22
  -5  -7   2  517.47   33.75
  -5  -7   3  638.90   35.68
  -5  -7   3  597.03   37.64
  -5  -7   4   -0.27    1.46
  -5  -7   4    4.28    5.48
  -5  -7   4    4.71    1.88
  -5  -7   4    9.36    5.17
  -5  -7   5  151.31   10.99
  -5  -7   5  133.62   10.44
  -5  -7   5  141.44   16.94
  -5  -7   5  144.87   18.19
  -5  -7   6    4.12    3.12
  -5  -7   6    9.40    3.14
  -5  -7   6   18.08    7.20
  -5  -7   6   -2.65    3.64
  -5  -7   6   12.50    4.01
  -5  -7   7  109.16   17.61
  -5  -7   8  126.91   18.93
  -5  -7   9  107.71   18.30
  -5  -7  10   45.60   12.75
  -5  -6 -15  123.39   20.02
  -5  -6 -14  180.00   22.56
  -5  -6 -13   33.83    5.91
  -5  -6 -13   82.55   14.06
  -5  -6 -12   24.44    7.70
  -5  -6 -11  196.31   20.25
  -5  -6 -10  182.46   18.31
  -5  -6 -10  183.03   13.00
  -5  -6  -9  689.22   37.02
  -5  -6  -8  187.02   16.36
  -5  -6  -6   90.33   12.67
  -5  -6  -6   98.10    9.93
  -5  -6  -5   -0.28    1.89
  -5  -6  -3  375.44   25.56
  -5  -6  -2  459.18   29.45
  -5  -6  -2  412.88   27.57
  -5  -6  -2  437.97   21.66
  -5  -6  -1    5.19    3.46
  -5  -6  -1   12.41    4.93
  -5  -6  -1   17.71    5.62
  -5  -6  -1    6.96    2.83
  -5  -6   0  405.28   26.89
  -5  -6   0  352.62   17.01
  -5  -6   0  355.60   23.49
  -5  -6   0  387.77   26.54
  -5  -6   1   26.62    6.43
  -5  -6   1   25.68    6.17
  -5  -6   1   33.59    7.99
  -5  -6   1   38.51    7.99
  -5  -6   1   23.37    3.83
  -5  -6   2  368.03   26.00
  -5  -6   2  433.86   28.51
  -5  -6   2  339.59   17.04
  -5  -6   2  388.19   25.87
  -5  -6   2  417.02   28.07
  -5  -6   3    2.61    3.45
  -5  -6   3    2.72    2.17
  -5  -6   3   15.62    5.82
  -5  -6   3    5.00    5.61
  -5  -6   3    9.70    4.68
  -5  -6   4  477.71   32.81
  -5  -6   4  523.38   25.67
  -5  -6   4  524.30   22.32
  -5  -6   4  584.80   34.86
  -5  -6   4  621.89   36.03
  -5  -6   5  259.66   23.90
  -5  -6   5  246.05   17.66
  -5  -6   5  251.78   15.73
  -5  -6   5  294.69   24.23
  -5  -6   5  263.97   23.34
  -5  -6   6  213.22   15.70
  -5  -6   6  185.48   20.76
  -5  -6   6  232.80   22.73
  -5  -6   7  339.82   29.65
  -5  -6   7  331.24   21.92
  -5  -6   8   87.81   11.78
  -5  -6   8   75.57   14.63
  -5  -6   9   50.30   12.57
  -5  -6  10  159.80   22.99
  -5  -5 -15   42.30   11.92
  -5  -5 -14   17.30    4.99
  -5  -5 -14   14.98    7.22
  -5  -5 -13   54.76    7.89
  -5  -5 -13   56.33   11.94
  -5  -5 -12  166.75   13.89
  -5  -5 -12  173.10   19.69
  -5  -5 -11   61.91   11.25
  -5  -5 -11   22.99    5.16
  -5  -5 -10  733.46   40.55
  -5  -5  -9    1.55    4.11
  -5  -5  -8  290.63   21.17
  -5  -5  -4  183.02   15.66
  -5  -5  -4  189.74   15.45
  -5  -5  -3  620.86   31.16
  -5  -5  -3  614.22   30.15
  -5  -5  -3  711.69   35.73
  -5  -5  -2  169.32   13.15
  -5  -5  -2  154.69   13.79
  -5  -5  -1   33.15    6.47
  -5  -5  -1   34.28    6.76
  -5  -5  -1   43.06    8.00
  -5  -5  -1   26.38    4.99
  -5  -5   0   20.16    5.66
  -5  -5   0   27.45    6.51
  -5  -5   0   22.85    6.51
  -5  -5   0   14.08    3.73
  -5  -5   1  335.02   23.63
  -5  -5   1  309.11   22.42
  -5  -5   1  354.29   24.33
  -5  -5   1  285.98   17.16
  -5  -5   2   10.82    5.27
  -5  -5   2    9.39    3.94
  -5  -5   2    8.73    4.17
  -5  -5   2    8.94    3.38
  -5  -5   3  635.85   35.33
  -5  -5   3  752.26   39.07
  -5  -5   3  601.22   29.76
  -5  -5   3  644.94   36.24
  -5  -5   3  680.97   37.38
  -5  -5   4   65.42   11.28
  -5  -5   4   57.81   10.31
  -5  -5   4   62.83    6.72
  -5  -5   4   60.32   10.61
  -5  -5   4   46.90    7.88
  -5  -5   5  636.52   28.94
  -5  -5   5  574.96   36.37
  -5  -5   5  682.49   37.68
  -5  -5   5  675.75   39.37
  -5  -5   6  308.43   20.02
  -5  -5   6  297.46   25.80
  -5  -5   6  357.26   26.17
  -5  -5   6  344.48   28.14
  -5  -5   7  229.37   23.39
  -5  -5   7  294.46   24.00
  -5  -5   7  269.52   19.93
  -5  -5   8  180.77   21.65
  -5  -5   8  212.63   20.73
  -5  -5   8  220.25   18.82
  -5  -5   9   52.02    9.91
  -5  -5   9   40.87   10.73
  -5  -5  10   13.00    7.00
  -5  -5  11   60.67   14.43
  -5  -4 -15   91.74   16.89
  -5  -4 -15   97.55   12.50
  -5  -4 -14   96.67   16.23
  -5  -4 -14   83.68   11.00
  -5  -4 -13   83.21   14.75
  -5  -4 -13   90.26   10.93
  -5  -4 -12   19.64    6.88
  -5  -4 -12   15.70    5.12
  -5  -4 -11  357.95   27.90
  -5  -4 -11  382.16   29.40
  -5  -4 -11  319.59   20.69
  -5  -4 -10   29.92    7.75
  -5  -4 -10   36.36    6.58
  -5  -4 -10   43.00    9.36
  -5  -4  -9  422.61   28.01
  -5  -4  -8  384.91   25.15
  -5  -4  -5 1276.79   53.94
  -5  -4  -4  402.32   24.62
  -5  -4  -4  376.57   21.58
  -5  -4  -3  717.74   34.26
  -5  -4  -3  736.28   31.90
  -5  -4  -2  753.78   34.04
  -5  -4  -2  733.15   31.72
  -5  -4  -2  735.68   36.65
  -5  -4  -1   11.01    3.44
  -5  -4  -1   14.60    5.16
  -5  -4  -1   15.12    3.97
  -5  -4   0   -0.01    1.89
  -5  -4   0    0.14    2.36
  -5  -4   0   -0.77    3.08
  -5  -4   1   27.46    5.71
  -5  -4   1   37.57    6.39
  -5  -4   1   40.42    8.04
  -5  -4   1   31.34    6.63
  -5  -4   2   10.77    4.00
  -5  -4   2   12.37    5.03
  -5  -4   2   20.61    5.52
  -5  -4   3  557.02   29.50
  -5  -4   3  558.12   33.30
  -5  -4   4  449.66   22.25
  -5  -4   4  434.57   26.26
  -5  -4   4  401.06   26.80
  -5  -4   4  453.31   30.27
  -5  -4   5    3.13    3.97
  -5  -4   5    4.23    2.48
  -5  -4   5   -0.42    3.61
  -5  -4   6  155.61   13.96
  -5  -4   6  128.98   15.81
  -5  -4   7  169.59   15.63
  -5  -4   7  148.64   19.04
  -5  -4   7  142.35   17.59
  -5  -4   8  164.60   16.37
  -5  -4   8  115.25   16.69
  -5  -4   8  148.31   19.43
  -5  -4   9   98.47   15.98
  -5  -4   9   77.84   15.16
  -5  -4   9   84.55   12.62
  -5  -4  10  116.03   18.25
  -5  -4  10  113.37   18.87
  -5  -4  11   19.67    9.20
  -5  -4  11    6.27    7.37
  -5  -4  12   31.36   11.12
  -5  -4  12   36.20   11.74
  -5  -3 -16  171.55   18.27
  -5  -3 -15  283.70   22.95
  -5  -3 -14   89.89   12.15
  -5  -3 -13   53.44    9.01
  -5  -3 -12  153.73   14.75
  -5  -3 -11   21.33    5.57
  -5  -3 -11   36.70    9.15
  -5  -3 -10  655.70   32.95
  -5  -3 -10  765.07   40.86
  -5  -3  -9   43.86    7.19
  -5  -3  -9   47.19    8.83
  -5  -3  -8  153.10   14.83
  -5  -3  -7  191.46   15.61
  -5  -3  -6  422.95   28.31
  -5  -3  -5   62.64   10.23
  -5  -3  -4 3043.15  104.04
  -5  -3  -3   21.33    6.02
  -5  -3  -3   20.52    4.83
  -5  -3  -3   17.45    3.91
  -5  -3  -2 1092.21   39.74
  -5  -3  -2 1226.36   46.60
  -5  -3  -2 1068.33   48.54
  -5  -3  -2 1127.22   47.02
  -5  -3  -1   52.30    7.76
  -5  -3  -1   46.42    5.70
  -5  -3  -1   44.51    7.53
  -5  -3  -1   53.29    8.88
  -5  -3   0   17.53    5.18
  -5  -3   0    9.81    4.29
  -5  -3   0   14.38    3.70
  -5  -3   1  171.27   12.94
  -5  -3   1  179.23   15.34
  -5  -3   1  166.52   16.31
  -5  -3   2    6.92    3.21
  -5  -3   2   11.45    4.40
  -5  -3   2   15.11    6.12
  -5  -3   3  203.06   17.40
  -5  -3   3  207.20   19.11
  -5  -3   4  153.81   17.10
  -5  -3   5    8.90    4.46
  -5  -3   5   10.62    3.92
  -5  -3   5    5.01    4.28
  -5  -3   6    1.23    2.51
  -5  -3   6    2.68    3.98
  -5  -3   7  199.61   17.57
  -5  -3   7  166.06   19.06
  -5  -3   8   18.01    5.83
  -5  -3   8   24.80    9.02
  -5  -3   9  226.19   21.44
  -5  -3   9  224.30   24.79
  -5  -3  10    4.11    6.33
  -5  -3  11  214.33   26.55
  -5  -3  12  102.92   19.47
  -5  -2 -16   91.63   13.55
  -5  -2 -15    2.45    3.69
  -5  -2 -14  314.74   24.44
  -5  -2 -13  504.78   31.14
  -5  -2 -12   33.85    7.68
  -5  -2 -11  324.53   27.14
  -5  -2 -11  314.77   22.19
  -5  -2 -10   37.06    7.33
  -5  -2 -10   49.41   10.11
  -5  -2  -9  156.69   16.20
  -5  -2  -9  152.13   13.88
  -5  -2  -8  329.56   22.26
  -5  -2  -8  310.90   20.04
  -5  -2  -7  364.21   27.97
  -5  -2  -7  380.89   22.60
  -5  -2  -7  370.28   21.55
  -5  -2  -6  150.73   12.21
  -5  -2  -6  151.42   16.68
  -5  -2  -5  840.67   42.39
  -5  -2  -4   81.42   11.42
  -5  -2  -3 1088.38   50.02
  -5  -2  -3 1250.97   45.63
  -5  -2  -2   79.94    5.94
  -5  -2  -2   94.41   12.14
  -5  -2  -2   83.73   11.02
  -5  -2  -2  103.17    9.83
  -5  -2  -1 1261.53   53.88
  -5  -2  -1 1185.68   51.93
  -5  -2  -1 1262.32   40.90
  -5  -2  -1 1363.77   49.19
  -5  -2   0  186.19   17.02
  -5  -2   0  187.25   16.40
  -5  -2   0  170.11   10.66
  -5  -2   0  207.60   15.42
  -5  -2   1 1557.35   61.42
  -5  -2   1 1394.05   58.16
  -5  -2   1 1440.66   50.07
  -5  -2   2  323.02   23.94
  -5  -2   2  298.33   22.17
  -5  -2   2  322.66   18.27
  -5  -2   3  624.53   34.81
  -5  -2   3  640.72   30.53
  -5  -2   3  658.83   37.03
  -5  -2   4   80.45   10.36
  -5  -2   4   96.53   13.49
  -5  -2   5   21.51    7.18
  -5  -2   5   19.31    5.17
  -5  -2   6   -0.87    3.10
  -5  -2   6    4.25    3.99
  -5  -2   6    0.76    3.15
  -5  -2   7   45.94    8.58
  -5  -2   7   39.04    9.29
  -5  -2   8   58.22   10.43
  -5  -2   8   47.72   11.27
  -5  -2   9  179.66   19.21
  -5  -2   9  158.09   20.20
  -5  -2  10  174.28   22.49
  -5  -2  11   -2.06    4.69
  -5  -2  12   32.46   11.63
  -5  -2  13  180.22   26.72
  -5  -1 -16   13.76    6.90
  -5  -1 -15   85.82   13.40
  -5  -1 -14  102.92   14.48
  -5  -1 -13  147.21   16.50
  -5  -1 -12  164.59   16.72
  -5  -1 -11  179.42   19.81
  -5  -1 -11  126.24   14.25
  -5  -1 -10  670.03   38.82
  -5  -1 -10  645.35   34.36
  -5  -1  -9  173.81   17.36
  -5  -1  -9  195.35   16.55
  -5  -1  -8  280.88   25.19
  -5  -1  -8  275.23   20.45
  -5  -1  -8  254.14   18.57
  -5  -1  -7    2.54    3.71
  -5  -1  -7    4.01    2.82
  -5  -1  -7    1.90    2.68
  -5  -1  -6  508.26   26.49
  -5  -1  -6  491.87   32.52
  -5  -1  -6  511.07   25.34
  -5  -1  -5   33.99    8.20
  -5  -1  -5   24.56    4.42
  -5  -1  -4 1221.17   56.28
  -5  -1  -4 1335.81   43.00
  -5  -1  -3   72.17   10.94
  -5  -1  -3   85.21    8.04
  -5  -1  -2  218.74   13.67
  -5  -1  -2  181.17   17.17
  -5  -1  -2  194.39   17.63
  -5  -1  -1  407.29   20.86
  -5  -1  -1  352.56   24.92
  -5  -1  -1  404.53   26.09
  -5  -1   0 1536.17   47.16
  -5  -1   0 1458.54   61.64
  -5  -1   0 1597.96   63.14
  -5  -1   1    6.99    4.84
  -5  -1   1    3.73    3.91
  -5  -1   1    0.24    1.68
  -5  -1   2 2835.76   99.28
  -5  -1   2 2749.35   85.51
  -5  -1   2 2661.81   97.94
  -5  -1   3 1168.76   52.62
  -5  -1   3 1096.74   42.81
  -5  -1   3 1013.92   49.96
  -5  -1   4  318.62   20.65
  -5  -1   4  328.44   25.45
  -5  -1   5  174.26   19.02
  -5  -1   6   61.39   11.65
  -5  -1   6   55.49    9.30
  -5  -1   6   58.20   10.02
  -5  -1   7   69.53   11.12
  -5  -1   7   67.09   11.85
  -5  -1   8   64.45   11.10
  -5  -1   8   55.45   11.62
  -5  -1   9  231.28   22.51
  -5  -1   9  190.91   22.34
  -5  -1  10   27.96    9.65
  -5  -1  11   30.37   10.50
  -5  -1  12   19.33    8.97
  -5  -1  13   16.82    7.40
  -5   0 -16   70.42   13.79
  -5   0 -15   12.44    5.85
  -5   0 -14  139.68   17.49
  -5   0 -13   24.11    7.23
  -5   0 -12   11.88    5.23
  -5   0 -11   -0.10    3.13
  -5   0 -11    9.36    6.22
  -5   0 -10  144.56   17.34
  -5   0 -10  138.80   14.91
  -5   0  -9  127.78   17.73
  -5   0  -9  132.80   15.41
  -5   0  -9  141.25   14.65
  -5   0  -8  528.35   36.95
  -5   0  -8  515.59   30.29
  -5   0  -8  539.21   29.80
  -5   0  -7  224.09   22.26
  -5   0  -7  215.98   17.08
  -5   0  -7  219.77   17.14
  -5   0  -6   16.13    6.88
  -5   0  -6   15.16    4.96
  -5   0  -6   13.86    4.24
  -5   0  -5 1197.46   48.32
  -5   0  -5 1210.44   56.91
  -5   0  -5 1244.25   44.44
  -5   0  -4   53.26   10.08
  -5   0  -4   50.74    5.31
  -5   0  -3  972.84   47.71
  -5   0  -3  964.97   31.16
  -5   0  -3 1018.32   34.93
  -5   0  -2  253.11   13.79
  -5   0  -2  261.97   20.70
  -5   0  -2  234.64   20.53
  -5   0  -1  733.25   37.62
  -5   0  -1  662.13   37.53
  -5   0   0   -3.08    5.15
  -5   0   0   -0.89    4.27
  -5   0   0    1.13    0.93
  -5   0   0    1.52    0.91
  -5   0   1  841.46   41.49
  -5   0   1  800.39   27.55
  -5   0   1  755.13   41.34
  -5   0   2  264.86   21.51
  -5   0   2  224.14   13.33
  -5   0   2  222.64   20.70
  -5   0   3 1831.27   72.17
  -5   0   3 1696.88   59.95
  -5   0   3 1697.43   71.78
  -5   0   4    1.84    2.69
  -5   0   4    7.51    5.92
  -5   0   5  546.42   35.60
  -5   0   6  128.16   14.67
  -5   0   6  119.80   16.31
  -5   0   7  241.41   21.40
  -5   0   7  204.07   20.30
  -5   0   8  266.44   23.56
  -5   0   8  251.79   23.84
  -5   0   9  217.65   23.39
  -5   0  10   86.85   15.88
  -5   0  11    1.39    5.82
  -5   0  12   -5.68    6.99
  -5   0  13   63.82   15.87
  -5   1 -15  118.77   17.16
  -5   1 -14   17.53    7.48
  -5   1 -13   -6.21    4.68
  -5   1 -12   -5.21    4.66
  -5   1 -11   51.86    9.83
  -5   1 -10    2.19    3.86
  -5   1 -10    2.05    4.14
  -5   1  -9  595.40   41.79
  -5   1  -9  694.63   38.77
  -5   1  -9  638.11   35.64
  -5   1  -8    4.02    4.46
  -5   1  -8    0.12    2.30
  -5   1  -8    0.63    3.26
  -5   1  -7  524.04   29.15
  -5   1  -7  483.42   28.16
  -5   1  -7  464.20   34.21
  -5   1  -6  357.35   22.72
  -5   1  -6  349.73   21.36
  -5   1  -6  327.25   27.45
  -5   1  -5   67.41    9.02
  -5   1  -5   66.55   11.83
  -5   1  -5   77.09    8.57
  -5   1  -4  633.86   38.53
  -5   1  -4  684.02   27.75
  -5   1  -3   -2.15    5.15
  -5   1  -3    0.82    1.55
  -5   1  -2  109.47   14.48
  -5   1  -2  111.72    6.41
  -5   1  -2  127.61    8.08
  -5   1  -1   49.13    8.93
  -5   1  -1   45.72    9.94
  -5   1   0  626.70   20.81
  -5   1   0  669.37   35.64
  -5   1   0  623.91   21.05
  -5   1   1    2.67    5.01
  -5   1   1   -4.04    3.51
  -5   1   1    1.06    1.55
  -5   1   1    1.62    1.27
  -5   1   2  477.90   32.73
  -5   1   2  502.06   22.45
  -5   1   2  518.68   32.03
  -5   1   2  526.78   23.77
  -5   1   3   65.46   11.88
  -5   1   3   64.36    7.93
  -5   1   3   81.29   12.20
  -5   1   4  335.13   21.08
  -5   1   4  367.50   27.29
  -5   1   5   22.69    7.11
  -5   1   6  832.44   47.15
  -5   1   7   66.53   11.66
  -5   1   7   50.15   10.47
  -5   1   8 1282.61   60.03
  -5   1   8 1126.90   57.52
  -5   1   9  447.11   34.10
  -5   1  10  270.86   27.85
  -5   1  11  132.64   20.29
  -5   1  12   20.53    9.32
  -5   1  13   62.89   16.40
  -5   2 -14  230.38   24.83
  -5   2 -13   63.66   12.44
  -5   2 -12   98.90   14.65
  -5   2 -11   12.54    4.60
  -5   2 -10   63.19   12.05
  -5   2 -10   53.47   10.36
  -5   2  -9    1.30    5.20
  -5   2  -9   -1.31    3.47
  -5   2  -9    0.95    3.80
  -5   2  -8  276.06   26.98
  -5   2  -8  298.21   23.63
  -5   2  -8  300.45   22.88
  -5   2  -7    7.88    5.94
  -5   2  -7    1.76    3.09
  -5   2  -7    5.30    4.97
  -5   2  -6   52.83   11.34
  -5   2  -6   64.01    9.32
  -5   2  -6   65.91    9.68
  -5   2  -5   10.31    6.03
  -5   2  -5    5.98    3.37
  -5   2  -5    4.09    3.13
  -5   2  -4  619.87   31.53
  -5   2  -4  638.63   28.57
  -5   2  -4  557.65   36.77
  -5   2  -3   95.49    8.61
  -5   2  -3   86.82   13.48
  -5   2  -2 1130.60   34.66
  -5   2  -2 1028.23   38.32
  -5   2  -1 1097.90   46.09
  -5   2  -1 1197.09   37.39
  -5   2  -1 1262.57   53.79
  -5   2  -1 1044.04   54.58
  -5   2   0  107.42   15.03
  -5   2   0  107.40   11.07
  -5   2   0  131.33   14.63
  -5   2   0  106.51    7.66
  -5   2   0  118.25    7.56
  -5   2   1  895.98   49.25
  -5   2   1 1027.84   35.48
  -5   2   1  987.18   47.56
  -5   2   1  966.87   35.59
  -5   2   2  104.77   15.06
  -5   2   2  100.38   13.61
  -5   2   2   84.64    8.55
  -5   2   2  104.48    9.30
  -5   2   3  237.82   23.16
  -5   2   3  251.49   16.88
  -5   2   3  256.94   22.04
  -5   2   3  228.98   15.85
  -5   2   4  153.20   14.28
  -5   2   4  169.12   18.11
  -5   2   4  125.69   12.58
  -5   2   5  437.36   27.93
  -5   2   5  445.96   31.74
  -5   2   6   -1.91    4.75
  -5   2   6   -5.27    5.05
  -5   2   7  404.83   29.16
  -5   2   8  296.16   26.14
  -5   2   9  221.59   23.52
  -5   2  10   64.18   13.56
  -5   2  11   60.14   14.23
  -5   2  12   37.04   13.11
  -5   2  13  121.76   21.33
  -5   3 -13  -11.63    6.36
  -5   3 -12   35.01   10.02
  -5   3 -11  433.98   32.42
  -5   3 -10   -0.37    3.70
  -5   3 -10    8.77    5.77
  -5   3  -9  809.48   51.57
  -5   3  -9  851.73   47.71
  -5   3  -9  775.05   43.23
  -5   3  -8   82.98   15.40
  -5   3  -8  107.64   14.73
  -5   3  -8   81.00   12.00
  -5   3  -7   17.86    7.24
  -5   3  -7   18.15    5.71
  -5   3  -7   20.41    6.57
  -5   3  -6    3.93    3.24
  -5   3  -6    4.15    5.09
  -5   3  -6    7.62    4.51
  -5   3  -5  151.56   18.84
  -5   3  -5  165.21   15.33
  -5   3  -5  152.10   15.02
  -5   3  -4    1.54    3.09
  -5   3  -4    4.99    4.10
  -5   3  -4    3.21    3.31
  -5   3  -3  819.57   34.96
  -5   3  -3  760.68   36.59
  -5   3  -2   11.02    3.29
  -5   3  -2    8.77    3.95
  -5   3  -2    7.28    5.43
  -5   3  -1 1133.23   39.69
  -5   3  -1 1058.40   55.02
  -5   3  -1 1050.61   45.52
  -5   3   0  453.55   20.61
  -5   3   0  421.40   31.77
  -5   3   0  520.25   31.03
  -5   3   0  448.45   25.15
  -5   3   1    9.88    4.49
  -5   3   1   16.53    7.13
  -5   3   1   13.35    3.19
  -5   3   1   12.77    4.37
  -5   3   1    6.55    2.89
  -5   3   2  492.32   35.53
  -5   3   2  559.89   25.98
  -5   3   2  584.27   34.38
  -5   3   2  525.96   26.04
  -5   3   3  142.92   18.40
  -5   3   3  168.30   17.99
  -5   3   3  147.19   13.08
  -5   3   3  161.49   13.56
  -5   3   4  124.71   15.78
  -5   3   4  101.67   15.98
  -5   3   4  121.75   12.83
  -5   3   5    1.48    3.17
  -5   3   5   -0.48    4.61
  -5   3   6   93.03   13.24
  -5   3   6   67.69   11.04
  -5   3   7   44.38   10.31
  -5   3   7   48.36   10.20
  -5   3   8  327.84   28.64
  -5   3   8  279.99   25.85
  -5   3   9   -6.14    6.02
  -5   3  10  203.22   24.19
  -5   3  11   16.66    8.73
  -5   3  12  223.10   27.80
  -5   3  13   91.63   19.33
  -5   4 -12   35.71   10.14
  -5   4 -11  342.09   29.44
  -5   4 -10  257.57   29.28
  -5   4 -10  237.57   23.43
  -5   4  -9  109.61   17.72
  -5   4  -9  117.33   15.96
  -5   4  -8  899.33   54.29
  -5   4  -8  944.77   51.35
  -5   4  -8  951.93   48.60
  -5   4  -7   62.51   13.34
  -5   4  -7   81.61   12.04
  -5   4  -7   83.84   13.17
  -5   4  -6   72.58   13.80
  -5   4  -6   70.66   11.39
  -5   4  -6   76.16   11.36
  -5   4  -5    1.05    3.24
  -5   4  -5    5.60    3.84
  -5   4  -4  265.48   20.64
  -5   4  -4  280.49   20.99
  -5   4  -4  266.32   25.52
  -5   4  -3  117.75   12.94
  -5   4  -3   87.67   14.40
  -5   4  -3  122.82   12.88
  -5   4  -2  339.95   22.68
  -5   4  -2  344.11   28.89
  -5   4  -2  351.84   12.68
  -5   4  -2  368.00   20.09
  -5   4  -2  371.71   22.91
  -5   4  -1   43.60    7.54
  -5   4  -1   48.28    6.56
  -5   4  -1   38.10    9.44
  -5   4   0   41.03    5.97
  -5   4   0   43.88   10.54
  -5   4   0   45.10    7.50
  -5   4   0   46.75    9.07
  -5   4   1   29.51    7.67
  -5   4   1   29.90    8.93
  -5   4   1   37.96    5.80
  -5   4   1   27.37    5.81
  -5   4   1   28.64    6.02
  -5   4   2  288.69   27.41
  -5   4   2  334.59   25.46
  -5   4   2  317.53   20.18
  -5   4   2  311.86   19.23
  -5   4   3  190.95   15.54
  -5   4   3  182.92   18.94
  -5   4   3  188.43   22.07
  -5   4   4  588.92   36.59
  -5   4   4  497.37   37.90
  -5   4   4  556.31   30.73
  -5   4   5  114.85   13.67
  -5   4   5  108.74   15.24
  -5   4   5   79.05   11.55
  -5   4   6    3.91    4.10
  -5   4   6    0.39    5.29
  -5   4   6   -4.33    4.39
  -5   4   7  571.11   37.23
  -5   4   7  511.66   34.71
  -5   4   8  189.42   21.07
  -5   4   9  194.67   22.74
  -5   4  10    3.05    4.95
  -5   4  11   19.83    9.04
  -5   4  12  -15.12    6.32
  -5   4  13  108.94   21.20
  -5   5 -11  131.52   18.68
  -5   5 -10   29.29    9.39
  -5   5 -10   20.45    8.58
  -5   5  -9  301.76   30.91
  -5   5  -9  317.78   27.45
  -5   5  -8  398.34   35.12
  -5   5  -8  491.95   36.41
  -5   5  -8  421.67   31.30
  -5   5  -7   36.96    8.99
  -5   5  -7   37.31   10.77
  -5   5  -7   41.69   10.91
  -5   5  -6   38.61    8.48
  -5   5  -6   51.91   12.46
  -5   5  -6   51.15   10.55
  -5   5  -5  868.39   51.19
  -5   5  -5  904.69   46.87
  -5   5  -5  853.61   44.00
  -5   5  -4   34.35    8.25
  -5   5  -4   43.50    8.89
  -5   5  -4   50.91   11.91
  -5   5  -3  663.64   35.79
  -5   5  -3  635.11   42.73
  -5   5  -3  722.66   37.99
  -5   5  -2   17.25    2.17
  -5   5  -2   16.67    4.57
  -5   5  -2   17.00    5.35
  -5   5  -2   13.53    6.59
  -5   5  -1  128.38   13.39
  -5   5  -1  133.28   12.21
  -5   5  -1  110.86   17.15
  -5   5   0   -1.21    4.73
  -5   5   0    0.80    2.26
  -5   5   0    0.61    2.54
  -5   5   0    0.72    4.34
  -5   5   1  416.26   25.25
  -5   5   1  441.89   24.63
  -5   5   1  468.02   30.43
  -5   5   1  424.63   33.86
  -5   5   2   57.36    8.54
  -5   5   2   73.88   12.21
  -5   5   2   64.87   13.45
  -5   5   2   73.30    9.40
  -5   5   3  570.51   35.18
  -5   5   3  475.39   37.40
  -5   5   3  515.49   28.99
  -5   5   4  208.46   24.42
  -5   5   4  258.10   20.12
  -5   5   4  224.79   19.55
  -5   5   4  221.06   21.74
  -5   5   5  330.47   24.39
  -5   5   5  266.66   22.83
  -5   5   5  319.59   27.02
  -5   5   6  372.76   28.26
  -5   5   6  399.59   29.21
  -5   5   7    7.80    5.67
  -5   5   7    7.55    5.04
  -5   5   8   23.44    8.62
  -5   5   9    3.57    5.22
  -5   5  10   37.42   10.96
  -5   5  11    4.95    6.34
  -5   5  12   62.37   15.20
  -5   5  13   37.44   12.96
  -5   6 -10  136.66   22.09
  -5   6 -10  144.24   19.72
  -5   6  -9   44.72   11.11
  -5   6  -9   56.56   13.67
  -5   6  -8   54.26   11.22
  -5   6  -8   69.33   14.88
  -5   6  -7  228.34   25.64
  -5   6  -7  206.52   21.48
  -5   6  -6  105.94   17.24
  -5   6  -6  123.53   16.01
  -5   6  -6  111.44   16.69
  -5   6  -5  214.13   24.11
  -5   6  -5  235.07   23.36
  -5   6  -5  219.36   20.71
  -5   6  -4 1063.67   58.91
  -5   6  -4 1138.56   55.84
  -5   6  -4 1059.81   51.07
  -5   6  -3   34.20    8.14
  -5   6  -3   29.22    9.31
  -5   6  -3   38.86    9.04
  -5   6  -2 1147.80   52.76
  -5   6  -2 1232.54   52.37
  -5   6  -2 1253.49   39.28
  -5   6  -2 1155.06   61.98
  -5   6  -1   17.89    5.36
  -5   6  -1   18.52    3.55
  -5   6  -1   21.16    5.98
  -5   6  -1   15.93    6.77
  -5   6   0   44.03    8.55
  -5   6   0   41.41   11.03
  -5   6   0   46.43    7.94
  -5   6   1   29.57    9.46
  -5   6   1   50.05    8.22
  -5   6   1   38.02    7.47
  -5   6   1   36.14    8.34
  -5   6   2  109.35   17.40
  -5   6   2  132.08   13.72
  -5   6   2  116.53   12.55
  -5   6   2  147.80   16.74
  -5   6   2  119.83   13.90
  -5   6   3   13.28    7.57
  -5   6   3   16.90    5.26
  -5   6   3   17.07    6.24
  -5   6   3   21.84    6.83
  -5   6   4  654.52   36.28
  -5   6   4  612.85   45.11
  -5   6   4  682.14   40.58
  -5   6   4  650.33   37.72
  -5   6   5   60.94   10.41
  -5   6   5   51.40   10.39
  -5   6   5   69.44   12.99
  -5   6   5   51.30   12.68
  -5   6   6   47.60   10.74
  -5   6   6   62.00   11.43
  -5   6   7  108.11   16.06
  -5   6   8   52.08   11.95
  -5   6   9  182.32   23.10
  -5   6  10  169.44   23.70
  -5   6  11   85.21   17.27
  -5   6  12   25.49   10.42
  -5   7 -10   19.07   11.40
  -5   7  -9   23.61    8.76
  -5   7  -9   35.36   11.00
  -5   7  -8   25.18    8.57
  -5   7  -8    6.31    5.15
  -5   7  -7    5.27    4.88
  -5   7  -7   11.61    6.21
  -5   7  -6   63.27   11.53
  -5   7  -6   61.72   13.65
  -5   7  -5  334.31   31.19
  -5   7  -5  354.60   31.35
  -5   7  -5  327.25   26.69
  -5   7  -4   85.98   15.39
  -5   7  -4   95.02   13.58
  -5   7  -4  105.25   16.12
  -5   7  -3  449.84   29.56
  -5   7  -3  389.36   28.12
  -5   7  -3  421.06   34.94
  -5   7  -3  429.74   32.66
  -5   7  -2    0.63    2.77
  -5   7  -2   -1.72    5.64
  -5   7  -1  229.96   20.00
  -5   7  -1  299.73   22.38
  -5   7  -1  245.48   14.84
  -5   7  -1  260.37   26.95
  -5   7   0   52.38    9.07
  -5   7   0   42.31    8.40
  -5   7   0   32.53   10.77
  -5   7   1  975.83   45.54
  -5   7   1  885.56   42.66
  -5   7   1  841.87   53.68
  -5   7   1  971.81   47.80
  -5   7   2   -9.21    4.55
  -5   7   2   -0.62    2.85
  -5   7   2   -1.36    5.40
  -5   7   3  590.94   44.77
  -5   7   3  658.80   37.03
  -5   7   3  712.73   40.43
  -5   7   3  658.00   38.92
  -5   7   3  642.58   33.60
  -5   7   4  120.20   15.57
  -5   7   4  115.08   15.52
  -5   7   4  102.55   13.74
  -5   7   4   84.75   16.73
  -5   7   5   80.74   12.66
  -5   7   5   98.24   14.77
  -5   7   5   56.78   11.64
  -5   7   5   70.89   16.11
  -5   7   6    8.51    5.12
  -5   7   6   14.35    7.71
  -5   7   7  126.22   18.27
  -5   7   8   34.75   10.60
  -5   7   9  435.25   37.32
  -5   7  10   29.40   10.35
  -5   7  11   28.32   11.25
  -5   7  12  179.78   25.77
  -5   8  -9  106.64   19.45
  -5   8  -8   10.36    7.08
  -5   8  -8   20.93    7.50
  -5   8  -7   26.94    9.10
  -5   8  -7   18.27    9.30
  -5   8  -6   16.32    6.42
  -5   8  -6   15.69    7.05
  -5   8  -5    1.99    3.87
  -5   8  -5   12.28    6.41
  -5   8  -4  228.11   25.84
  -5   8  -4  211.33   21.28
  -5   8  -3  133.78   16.39
  -5   8  -3  156.60   17.87
  -5   8  -3  152.40   21.20
  -5   8  -2   52.91    5.79
  -5   8  -2   36.63    8.73
  -5   8  -2   25.24    8.92
  -5   8  -2   48.54   10.32
  -5   8  -1   94.14    9.08
  -5   8  -1   82.21   12.54
  -5   8  -1   71.64   11.38
  -5   8  -1   70.73   15.05
  -5   8   0  142.15   15.89
  -5   8   0  177.15   23.02
  -5   8   0  170.39   18.04
  -5   8   0  167.17   13.47
  -5   8   1   82.64   12.36
  -5   8   1   77.19   15.45
  -5   8   1   71.16   10.65
  -5   8   2  931.64   46.28
  -5   8   2  760.80   52.35
  -5   8   2  878.68   45.53
  -5   8   2  793.95   40.34
  -5   8   3    0.06    3.82
  -5   8   3   15.67    8.51
  -5   8   3   10.59    5.15
  -5   8   3   12.76    4.99
  -5   8   3   11.66    6.34
  -5   8   4  963.52   61.56
  -5   8   4 1004.66   52.12
  -5   8   4 1016.75   54.31
  -5   8   4 1009.97   51.44
  -5   8   5  163.81   18.97
  -5   8   5  117.96   20.88
  -5   8   5  142.25   18.80
  -5   8   6   -1.00    5.87
  -5   8   6    9.52    6.24
  -5   8   7   70.29   17.37
  -5   8   7   61.80   13.81
  -5   8   8   64.68   14.19
  -5   8   9    7.42    6.60
  -5   8  10  391.47   37.71
  -5   8  11   18.20   12.19
  -5   9  -9   35.48   11.15
  -5   9  -8  288.13   31.75
  -5   9  -7   -3.44    5.63
  -5   9  -7   -6.01    6.01
  -5   9  -6   30.20   10.15
  -5   9  -6   51.73   11.64
  -5   9  -5  205.36   25.27
  -5   9  -5  246.17   24.51
  -5   9  -4   -3.64    5.26
  -5   9  -4   -1.68    3.85
  -5   9  -3   61.98   13.58
  -5   9  -3   79.90   13.00
  -5   9  -2   10.47    7.07
  -5   9  -2   10.39    5.19
  -5   9  -1    5.66    5.15
  -5   9  -1    2.45    2.41
  -5   9  -1    3.65    4.00
  -5   9   0   72.63   15.22
  -5   9   0   68.00   11.37
  -5   9   0   96.97   10.81
  -5   9   1  140.28   15.41
  -5   9   1  148.52   14.24
  -5   9   1  116.89   18.93
  -5   9   2   25.14    6.75
  -5   9   2   37.81   11.75
  -5   9   3  536.58   43.80
  -5   9   3  547.00   34.72
  -5   9   3  467.64   29.35
  -5   9   3  532.46   38.08
  -5   9   4    2.86    5.76
  -5   9   4   18.91   10.29
  -5   9   5  393.10   33.53
  -5   9   5  400.52   39.09
  -5   9   6   11.56    8.97
  -5   9   6    2.13    4.60
  -5   9   7  238.19   27.26
  -5   9   7  234.08   30.97
  -5   9   8   81.98   18.60
  -5   9   8   89.97   17.22
  -5   9   9   76.84   16.95
  -5   9  10   -6.37    7.32
  -5  10  -7  168.25   22.89
  -5  10  -6   -1.34    5.30
  -5  10  -5  158.70   22.91
  -5  10  -5  165.42   21.00
  -5  10  -4   72.75   15.05
  -5  10  -4   55.53   12.22
  -5  10  -3   16.73    7.71
  -5  10  -3   -0.92    3.57
  -5  10  -2    7.10    5.72
  -5  10  -2    0.39    3.17
  -5  10  -1    8.81    7.72
  -5  10  -1    6.98    4.85
  -5  10   0   17.42    7.72
  -5  10   0   16.85    6.46
  -5  10   1   -1.48    2.20
  -5  10   1    0.58    3.28
  -5  10   2  112.06   13.63
  -5  10   2   77.54   16.86
  -5  10   2  111.20   13.54
  -5  10   3   -4.19    6.13
  -5  10   3    3.26    4.40
  -5  10   3    8.94    4.53
  -5  10   4   69.26   17.65
  -5  10   4   49.12   12.35
  -5  10   5   31.56   13.50
  -5  10   5   27.55    9.58
  -5  10   6  140.47   24.22
  -5  10   6  114.38   19.36
  -5  10   7   10.16    6.91
  -5  10   7    7.33    7.76
  -5  10   8  539.29   45.26
  -5  10   9   11.66    7.87
  -5  11  -4  120.04   17.93
  -5  11  -4   91.97   17.73
  -5  11  -3   -2.20    5.18
  -5  11  -3    7.03    6.23
  -5  11  -2  146.75   18.60
  -5  11  -2  123.97   20.34
  -5  11  -1   10.98    6.43
  -5  11  -1    7.97    7.25
  -5  11   0   34.08    8.38
  -5  11   0   50.08   13.82
  -5  11   1  128.42   15.75
  -5  11   1  100.77   18.74
  -5  11   2   -0.58    3.06
  -5  11   2    9.76    9.00
  -5  11   3   20.66   10.47
  -5  11   4   39.29   11.02
  -5  11   4   32.99   11.86
  -5  11   5   -2.79    5.90
  -5  11   5    8.34    8.13
  -5  11   6   59.51   14.97
  -5  11   6   56.70   16.66
  -5  11   7  124.98   21.31
  -5  12  -2   63.59   12.52
  -5  12  -1  216.23   22.79
  -5  12  -1  219.75   27.92
  -5  12   0    9.27    7.29
  -5  12   0  -11.93    5.75
  -5  12   1   53.33   14.07
  -5  12   2   60.51   16.36
  -5  12   3  -34.68   12.83
  -5  12   3   -0.46    4.95
  -5  12   4   15.45    9.68
  -5  12   4   -7.17    5.84
  -4 -13  -8   -5.21    8.44
  -4 -13  -7  112.40   22.07
  -4 -13  -6  168.86   26.34
  -4 -13  -5   75.93   17.45
  -4 -13  -4  304.70   34.63
  -4 -13  -3   22.49   11.11
  -4 -13  -2  124.82   21.54
  -4 -13  -1   31.69   10.89
  -4 -13   0  -10.54    7.57
  -4 -13   1    3.29    4.98
  -4 -12 -13    4.16    5.87
  -4 -12 -12  144.48   18.85
  -4 -12 -11  157.87   19.67
  -4 -12 -10  138.83   17.59
  -4 -12  -9  142.44   23.59
  -4 -12  -9  121.51   15.15
  -4 -12  -8   97.35   18.86
  -4 -12  -8  111.02   14.33
  -4 -12  -7   10.26    8.43
  -4 -12  -7    2.34    2.81
  -4 -12  -6  209.54   27.88
  -4 -12  -6  201.06   16.83
  -4 -12  -5  355.89   36.41
  -4 -12  -4  388.65   37.32
  -4 -12  -4  403.54   22.09
  -4 -12  -3  352.76   35.57
  -4 -12  -3  447.33   21.75
  -4 -12  -2   55.14   13.31
  -4 -12  -1   36.61   10.98
  -4 -12   0    0.90    4.06
  -4 -12   1   77.08   15.93
  -4 -12   2   39.74   12.21
  -4 -12   3  144.48   21.68
  -4 -12   4   18.49    9.37
  -4 -11 -14  -11.79    7.95
  -4 -11 -13  205.34   24.28
  -4 -11 -12   68.75   13.09
  -4 -11 -11  367.92   30.14
  -4 -11 -10   68.15   12.09
  -4 -11  -9  113.96   20.23
  -4 -11  -9  115.15   14.87
  -4 -11  -8   47.27   13.41
  -4 -11  -8   37.53    8.62
  -4 -11  -7  144.85   22.24
  -4 -11  -7  137.81   14.50
  -4 -11  -6  194.42   25.24
  -4 -11  -6   34.06    6.77
  -4 -11  -5  221.65   27.04
  -4 -11  -4  160.41   22.34
  -4 -11  -4  174.55   13.06
  -4 -11  -3  276.06   29.07
  -4 -11  -3  257.26   15.10
  -4 -11  -2  215.51   25.41
  -4 -11  -2  182.48   11.07
  -4 -11  -1   12.22    4.34
  -4 -11  -1   16.38    2.75
  -4 -11   0  472.90   37.35
  -4 -11   0  334.33   13.35
  -4 -11   1  154.41   21.34
  -4 -11   2  230.73   26.38
  -4 -11   3   86.24   16.12
  -4 -11   4  111.54   18.80
  -4 -11   5   40.09   12.22
  -4 -11   6   34.35   11.20
  -4 -10 -14   80.55   15.28
  -4 -10 -13   -6.05    5.11
  -4 -10 -12  123.74   17.50
  -4 -10 -11   25.54    8.25
  -4 -10 -10  168.48   18.59
  -4 -10  -9   -1.96    2.97
  -4 -10  -9   -1.73    3.05
  -4 -10  -8  455.26   29.04
  -4 -10  -8  509.74   32.95
  -4 -10  -8  428.71   37.87
  -4 -10  -7   14.45    7.41
  -4 -10  -7   24.76    7.84
  -4 -10  -7   15.47    5.29
  -4 -10  -6  161.40   21.89
  -4 -10  -5  796.48   51.08
  -4 -10  -5  818.14   35.47
  -4 -10  -4  123.47   18.16
  -4 -10  -4  127.71   10.63
  -4 -10  -3  202.79   23.54
  -4 -10  -3  217.22   12.92
  -4 -10  -2   84.99   15.51
  -4 -10  -2   89.35    6.81
  -4 -10  -1    8.85    5.38
  -4 -10  -1   18.87    2.50
  -4 -10  -1   17.44    2.41
  -4 -10   0  337.01   30.19
  -4 -10   1  624.58   25.29
  -4 -10   1  689.40   44.50
  -4 -10   2  220.16    9.66
  -4 -10   2  224.20   15.12
  -4 -10   2  194.74   23.25
  -4 -10   2  222.05    9.64
  -4 -10   3  577.24   29.80
  -4 -10   3  590.27   42.21
  -4 -10   4    6.70    5.81
  -4 -10   5  134.62   20.13
  -4 -10   6   -3.23    4.21
  -4 -10   7  202.06   26.37
  -4  -9 -14   30.38    9.46
  -4  -9 -13   32.82    9.37
  -4  -9 -12   -1.50    3.39
  -4  -9 -11   64.35   11.86
  -4  -9 -10   12.76    5.06
  -4  -9  -9   13.97    5.53
  -4  -9  -8  129.30   19.05
  -4  -9  -8  155.21   16.15
  -4  -9  -8  125.31   14.00
  -4  -9  -7  410.56   34.14
  -4  -9  -7  471.63   29.88
  -4  -9  -7  383.57   24.60
  -4  -9  -6  468.30   30.07
  -4  -9  -6  347.26   31.26
  -4  -9  -5 1071.85   58.22
  -4  -9  -5 1193.98   54.13
  -4  -9  -5 1094.07   43.39
  -4  -9  -4  636.07   41.94
  -4  -9  -4  739.18   40.06
  -4  -9  -4  670.27   28.44
  -4  -9  -3   86.97   14.15
  -4  -9  -3  105.42   14.42
  -4  -9  -3   84.76    7.23
  -4  -9  -2  185.75   20.72
  -4  -9  -2  178.46    9.36
  -4  -9  -1   36.15    9.33
  -4  -9   0  152.28   18.77
  -4  -9   1  202.29   21.66
  -4  -9   1  218.27   14.53
  -4  -9   2  332.54   28.94
  -4  -9   2  328.73   20.26
  -4  -9   3  200.80   16.63
  -4  -9   3  193.15   22.16
  -4  -9   3  219.27   10.94
  -4  -9   4  670.03   35.45
  -4  -9   4  708.48   27.50
  -4  -9   5   56.62   12.81
  -4  -9   5   56.50    9.74
  -4  -9   6   37.58   11.05
  -4  -9   6   35.94    8.37
  -4  -9   7   -5.56    5.60
  -4  -9   8  242.71   28.42
  -4  -8 -15  135.21   20.91
  -4  -8 -14   17.62    8.05
  -4  -8 -13    8.47    4.90
  -4  -8 -12   43.23   10.01
  -4  -8 -11   13.88    5.70
  -4  -8 -10  237.18   21.62
  -4  -8  -9  111.70   13.58
  -4  -8  -8  193.12   17.17
  -4  -8  -7  164.35   16.14
  -4  -8  -7  147.44   18.91
  -4  -8  -6  123.14   14.04
  -4  -8  -6   97.06   15.13
  -4  -8  -5   46.25    6.49
  -4  -8  -5   49.14    9.37
  -4  -8  -5   39.04    9.79
  -4  -8  -4  763.74   44.01
  -4  -8  -4  810.03   41.19
  -4  -8  -4  794.43   31.24
  -4  -8  -3  123.33   14.35
  -4  -8  -3  109.63    7.78
  -4  -8  -3  108.52   14.80
  -4  -8  -2   76.89   11.75
  -4  -8  -2   67.61    4.59
  -4  -8  -1  443.53   30.50
  -4  -8  -1  408.20   30.10
  -4  -8  -1  455.25   29.78
  -4  -8   0   46.83    9.46
  -4  -8   0   36.65    5.51
  -4  -8   0   53.60    9.90
  -4  -8   0   36.05    8.60
  -4  -8   1  725.27   39.55
  -4  -8   1  620.87   29.46
  -4  -8   1  683.36   38.89
  -4  -8   1  566.15   37.15
  -4  -8   2   90.28   10.32
  -4  -8   2   84.67   13.33
  -4  -8   3   64.28    5.26
  -4  -8   3   70.62    9.89
  -4  -8   3   53.13   10.96
  -4  -8   4   33.11    4.66
  -4  -8   4   27.87    6.86
  -4  -8   5  115.41   10.06
  -4  -8   5   87.63   12.14
  -4  -8   5   71.70   13.45
  -4  -8   6   64.62   13.71
  -4  -8   6   57.52    5.29
  -4  -8   6   87.91    5.98
  -4  -8   6   77.89    9.20
  -4  -8   7  771.85   50.05
  -4  -8   8   63.95   14.24
  -4  -8   9  299.93   31.68
  -4  -7 -15    3.41    7.90
  -4  -7 -14  329.66   30.71
  -4  -7 -13  207.81   22.94
  -4  -7 -12   17.25    7.19
  -4  -7 -11    3.72    4.26
  -4  -7 -10  146.02   16.53
  -4  -7  -9    3.14    3.62
  -4  -7  -8   43.50    7.97
  -4  -7  -7   53.94   10.42
  -4  -7  -6   84.44   12.94
  -4  -7  -6   82.24   10.78
  -4  -7  -6   76.03    8.99
  -4  -7  -5   85.95   12.98
  -4  -7  -5   84.45   11.18
  -4  -7  -5   96.56    9.10
  -4  -7  -4  118.52   14.69
  -4  -7  -4  109.84    8.74
  -4  -7  -4  125.80   13.60
  -4  -7  -3  689.38   25.15
  -4  -7  -3  665.95   37.77
  -4  -7  -3  703.29   36.41
  -4  -7  -2  176.17    7.56
  -4  -7  -2  159.79   16.63
  -4  -7  -1  729.11   37.23
  -4  -7  -1  634.55   28.48
  -4  -7  -1  743.19   38.80
  -4  -7  -1  595.48   35.57
  -4  -7   0  874.66   41.83
  -4  -7   0  731.83   32.70
  -4  -7   0  682.01   39.10
  -4  -7   0  864.89   42.37
  -4  -7   1  501.20   30.95
  -4  -7   1  484.68   25.66
  -4  -7   1  458.37   30.58
  -4  -7   1  521.69   31.84
  -4  -7   2  689.61   38.10
  -4  -7   2  645.37   32.44
  -4  -7   2  627.88   37.57
  -4  -7   2  704.11   38.44
  -4  -7   3    4.58    3.27
  -4  -7   3   15.40    5.71
  -4  -7   3   14.71    5.37
  -4  -7   3   18.32    2.72
  -4  -7   3   15.47    5.53
  -4  -7   4  153.01   10.34
  -4  -7   4  161.98   17.48
  -4  -7   4  154.23   17.97
  -4  -7   4  163.08   15.88
  -4  -7   5   12.15    3.52
  -4  -7   5   25.12    4.78
  -4  -7   5   26.28    3.64
  -4  -7   5   25.11    7.72
  -4  -7   6   25.01    5.38
  -4  -7   6   28.42    4.84
  -4  -7   6   31.89    9.20
  -4  -7   7   42.46    7.47
  -4  -7   7   60.87    7.94
  -4  -7   7   46.92   11.44
  -4  -7   8  228.66   26.25
  -4  -7   8  292.93   21.77
  -4  -7   9   39.16   11.25
  -4  -7  10  280.82   31.27
  -4  -6 -15  105.11   18.22
  -4  -6 -14   30.00    9.70
  -4  -6 -13   51.29   11.78
  -4  -6 -12   42.70   10.13
  -4  -6 -12   38.96    5.68
  -4  -6 -11  506.88   33.71
  -4  -6 -11  498.45   22.37
  -4  -6 -10  457.57   30.69
  -4  -6 -10  478.17   21.05
  -4  -6  -9  579.59   33.32
  -4  -6  -8   98.47   11.84
  -4  -6  -6   80.08    9.04
  -4  -6  -6   65.62   10.60
  -4  -6  -5   26.08    4.81
  -4  -6  -5   31.10    6.72
  -4  -6  -4  105.07    8.39
  -4  -6  -4  112.34   12.29
  -4  -6  -3  773.01   27.46
  -4  -6  -3  800.08   38.10
  -4  -6  -2  519.82   29.34
  -4  -6  -1   44.53    6.47
  -4  -6  -1   55.20    8.89
  -4  -6   0  709.39   35.98
  -4  -6   0  628.16   30.09
  -4  -6   1  533.09   30.05
  -4  -6   1  459.37   28.57
  -4  -6   1  430.03   27.81
  -4  -6   1  480.05   25.71
  -4  -6   2   36.63    7.95
  -4  -6   2   37.07    6.99
  -4  -6   2   31.60    7.10
  -4  -6   2   45.76    8.54
  -4  -6   3  219.87   19.96
  -4  -6   3  244.45   20.65
  -4  -6   3  229.45   11.29
  -4  -6   3  239.87   11.47
  -4  -6   3  219.41   18.07
  -4  -6   3  255.13   20.60
  -4  -6   4  163.64   17.66
  -4  -6   4  180.39   18.03
  -4  -6   4  173.12   11.42
  -4  -6   4  186.52   11.62
  -4  -6   4  193.27   18.08
  -4  -6   4  179.30   16.78
  -4  -6   5   39.58    8.88
  -4  -6   5   45.87    6.41
  -4  -6   5   44.73    8.85
  -4  -6   5   63.29   11.27
  -4  -6   6    0.94    3.68
  -4  -6   6    8.71    3.51
  -4  -6   6    6.57    4.61
  -4  -6   7  565.85   30.48
  -4  -6   7  521.89   37.73
  -4  -6   7  582.90   29.99
  -4  -6   7  632.83   36.88
  -4  -6   8    5.89    3.84
  -4  -6   8    5.99    5.58
  -4  -6   9  151.21   21.04
  -4  -6   9  160.79   16.50
  -4  -6   9  139.22   15.94
  -4  -6  10    7.85    5.97
  -4  -6  11   34.86   10.88
  -4  -5 -15    8.94    6.93
  -4  -5 -14  262.99   17.92
  -4  -5 -14  207.05   24.29
  -4  -5 -13   12.59    3.64
  -4  -5 -13   16.22    7.49
  -4  -5 -12  309.42   27.05
  -4  -5 -11    5.49    4.98
  -4  -5 -10 1324.93   58.30
  -4  -5 -10 1256.85   45.83
  -4  -5  -9  246.84   20.17
  -4  -5  -9  228.98   13.88
  -4  -5  -8  426.48   26.28
  -4  -5  -8  437.96   20.16
  -4  -5  -7  386.04   18.17
  -4  -5  -6    1.05    2.10
  -4  -5  -5  396.65   20.40
  -4  -5  -4  820.60   38.09
  -4  -5  -4  810.52   31.21
  -4  -5  -3   15.60    5.25
  -4  -5  -3   15.57    2.83
  -4  -5  -3   21.64    5.83
  -4  -5  -2   97.06   10.74
  -4  -5  -2  105.89    8.90
  -4  -5  -1   60.98    8.50
  -4  -5  -1   65.63    8.15
  -4  -5  -1   62.07    6.11
  -4  -5  -1   80.90   10.17
  -4  -5   0    9.95    2.63
  -4  -5   0   17.77    5.05
  -4  -5   0   12.93    4.01
  -4  -5   0    6.96    3.70
  -4  -5   1 1163.13   46.45
  -4  -5   1 1212.42   49.18
  -4  -5   1 1082.92   37.36
  -4  -5   2   96.36   11.07
  -4  -5   2   83.39    7.17
  -4  -5   2   97.27   11.65
  -4  -5   3  348.37   24.58
  -4  -5   3  386.76   25.81
  -4  -5   3  401.23   16.76
  -4  -5   3  367.42   24.27
  -4  -5   3  359.91   18.71
  -4  -5   3  430.50   26.14
  -4  -5   4   -1.80    3.61
  -4  -5   4   -1.78    1.59
  -4  -5   4    0.83    3.28
  -4  -5   5  217.27   14.64
  -4  -5   5  222.32   18.94
  -4  -5   5  199.01   19.49
  -4  -5   6  284.71   18.79
  -4  -5   6  302.76   23.04
  -4  -5   6  273.02   23.76
  -4  -5   7   74.89   10.21
  -4  -5   7   86.54   13.88
  -4  -5   8  433.64   27.56
  -4  -5   8  441.25   29.23
  -4  -5   8  365.73   31.32
  -4  -5   9   -3.50    4.14
  -4  -5   9  -10.44    5.96
  -4  -5  10   -2.71    3.91
  -4  -5  10   -1.68    4.37
  -4  -5  11   -4.46    5.66
  -4  -5  12   11.73    7.92
  -4  -4 -15   60.44   14.55
  -4  -4 -15   70.82   10.23
  -4  -4 -14    4.14    6.02
  -4  -4 -14    3.64    2.98
  -4  -4 -13   10.39    7.34
  -4  -4 -13    9.34    3.90
  -4  -4 -12    5.32    4.40
  -4  -4 -12    3.47    2.59
  -4  -4 -11  718.50   41.58
  -4  -4 -10   22.56    6.95
  -4  -4 -10   22.74    6.96
  -4  -4  -9 1000.66   48.30
  -4  -4  -9  969.07   46.26
  -4  -4  -8  147.13   14.48
  -4  -4  -8  138.51   10.57
  -4  -4  -7  282.47   15.62
  -4  -4  -6   72.72    8.66
  -4  -4  -6   58.84    6.43
  -4  -4  -5  131.32   10.91
  -4  -4  -4  744.87   29.01
  -4  -4  -4  702.35   32.57
  -4  -4  -4  688.56   32.85
  -4  -4  -3 2449.82   80.12
  -4  -4  -3 2372.36   79.43
  -4  -4  -2  735.48   32.09
  -4  -4  -2  824.08   35.75
  -4  -4  -2  732.92   31.04
  -4  -4  -1  325.13   19.30
  -4  -4  -1  377.74   22.43
  -4  -4  -1  327.69   20.37
  -4  -4  -1  340.47   17.86
  -4  -4   0  469.76   24.55
  -4  -4   0  482.84   22.08
  -4  -4   0  533.64   27.68
  -4  -4   0  483.32   25.86
  -4  -4   1    1.64    2.25
  -4  -4   1    5.37    3.35
  -4  -4   1   -0.24    2.96
  -4  -4   1    1.65    2.01
  -4  -4   2   49.37    7.98
  -4  -4   2   57.28    6.98
  -4  -4   2   80.29    9.95
  -4  -4   2   72.82    9.65
  -4  -4   3  476.90   24.10
  -4  -4   3  483.62   20.46
  -4  -4   3  483.50   28.07
  -4  -4   3  475.39   27.27
  -4  -4   4  368.39   18.64
  -4  -4   4  338.35   23.80
  -4  -4   4  389.92   24.18
  -4  -4   5   42.50    7.97
  -4  -4   5   57.83   10.02
  -4  -4   5   62.95    7.71
  -4  -4   6  237.24   21.43
  -4  -4   6  252.25   22.94
  -4  -4   6  281.21   20.76
  -4  -4   6  250.68   17.75
  -4  -4   7  138.17   16.82
  -4  -4   7  121.17   16.52
  -4  -4   7  125.15   13.98
  -4  -4   7  105.92   12.26
  -4  -4   8  231.42   23.65
  -4  -4   8  251.71   20.45
  -4  -4   8  228.14   24.53
  -4  -4   8  252.53   20.50
  -4  -4   9   72.21   11.35
  -4  -4   9   74.38   11.94
  -4  -4   9   59.82   13.19
  -4  -4  10   -0.63    4.06
  -4  -4  10    7.24    3.97
  -4  -4  10    5.19    6.10
  -4  -4  11   29.56   10.96
  -4  -4  12   24.96   10.51
  -4  -3 -16   57.42   10.06
  -4  -3 -15   81.71   15.74
  -4  -3 -15   97.04   12.78
  -4  -3 -14   24.17    9.25
  -4  -3 -14   36.34    7.53
  -4  -3 -13    1.68    4.48
  -4  -3 -13   -5.14    3.12
  -4  -3 -12  184.58   20.58
  -4  -3 -12  187.96   15.78
  -4  -3 -11   85.59   13.56
  -4  -3 -11  105.27   15.56
  -4  -3 -11   79.77    9.64
  -4  -3 -10  365.57   26.66
  -4  -3 -10  381.17   27.86
  -4  -3 -10  321.87   19.99
  -4  -3  -9   21.91    6.45
  -4  -3  -9   21.92    6.21
  -4  -3  -8  492.60   29.25
  -4  -3  -8  487.08   28.77
  -4  -3  -7    4.19    2.25
  -4  -3  -7    7.84    3.72
  -4  -3  -6 1396.91   49.60
  -4  -3  -6 1502.29   54.83
  -4  -3  -5  769.76   36.73
  -4  -3  -5  742.40   29.88
  -4  -3  -4 2661.86   90.04
  -4  -3  -4 2688.93   83.54
  -4  -3  -3  440.52   21.13
  -4  -3  -3  451.58   24.18
  -4  -3  -2  218.66   15.07
  -4  -3  -2  215.26   13.09
  -4  -3  -2  229.39   15.46
  -4  -3  -1  293.81   15.67
  -4  -3  -1  328.19   18.87
  -4  -3  -1  286.05   18.94
  -4  -3  -1  264.93   16.68
  -4  -3   0    1.88    2.40
  -4  -3   0    6.29    3.71
  -4  -3   0    2.62    2.50
  -4  -3   0    0.43    1.56
  -4  -3   1  427.97   24.90
  -4  -3   1  437.57   22.58
  -4  -3   1  479.55   25.15
  -4  -3   1  420.46   21.96
  -4  -3   2  437.35   23.47
  -4  -3   2  428.54   23.29
  -4  -3   2  464.06   25.42
  -4  -3   2  462.18   26.35
  -4  -3   3  580.11   29.70
  -4  -3   3  604.81   25.33
  -4  -3   3  616.92   30.79
  -4  -3   3  627.33   32.95
  -4  -3   4  403.47   20.83
  -4  -3   4  430.95   24.84
  -4  -3   5  448.46   23.84
  -4  -3   5  457.45   26.39
  -4  -3   6   12.08    4.65
  -4  -3   6   13.58    4.51
  -4  -3   6    7.97    4.63
  -4  -3   7  302.72   21.50
  -4  -3   7  299.97   21.10
  -4  -3   7  283.35   25.05
  -4  -3   8   72.79   10.86
  -4  -3   8   69.21   13.27
  -4  -3   9  318.28   25.24
  -4  -3   9  325.89   29.83
  -4  -3  10   10.00    5.50
  -4  -3  10    4.63    6.52
  -4  -3  11  230.02   28.09
  -4  -3  12    8.91    6.78
  -4  -3  13   -8.56    8.26
  -4  -2 -16   11.54    5.17
  -4  -2 -15   14.23    7.33
  -4  -2 -15   13.67    5.69
  -4  -2 -14  185.99   23.07
  -4  -2 -14  171.49   17.28
  -4  -2 -13    5.09    3.65
  -4  -2 -13    1.89    3.71
  -4  -2 -12   18.84    7.47
  -4  -2 -12   23.62    6.10
  -4  -2 -11  901.05   48.18
  -4  -2 -11  857.93   39.93
  -4  -2 -11  910.67   49.44
  -4  -2 -10   26.14    7.39
  -4  -2 -10   25.40    7.36
  -4  -2 -10   23.95    5.67
  -4  -2  -9  498.42   30.55
  -4  -2  -9  482.14   30.46
  -4  -2  -9  451.70   24.64
  -4  -2  -8    3.37    3.93
  -4  -2  -8    5.90    4.33
  -4  -2  -7   15.20    4.86
  -4  -2  -6   -4.44    4.17
  -4  -2  -6    0.41    1.68
  -4  -2  -6   -1.79    3.02
  -4  -2  -5 1038.18   38.68
  -4  -2  -5 1024.15   39.20
  -4  -2  -5  999.34   45.56
  -4  -2  -4  591.81   25.51
  -4  -2  -4  575.54   30.60
  -4  -2  -3 1463.94   50.12
  -4  -2  -3 1421.93   55.23
  -4  -2  -2  927.23   32.12
  -4  -2  -2  942.77   40.78
  -4  -2  -2 1021.05   37.20
  -4  -2  -2  905.38   39.50
  -4  -2  -1 1119.88   44.53
  -4  -2  -1 1022.54   34.74
  -4  -2  -1 1105.71   40.45
  -4  -2  -1  978.87   41.72
  -4  -2   0  670.38   31.90
  -4  -2   0  668.45   28.99
  -4  -2   0  600.71   24.46
  -4  -2   0  632.73   30.13
  -4  -2   1  990.33   43.41
  -4  -2   1 1059.97   37.76
  -4  -2   1  999.48   41.93
  -4  -2   2 1602.57   55.36
  -4  -2   2 1612.58   61.39
  -4  -2   2 1544.84   59.08
  -4  -2   2 1584.43   55.40
  -4  -2   3  792.74   38.27
  -4  -2   3  753.77   33.82
  -4  -2   3  775.84   31.48
  -4  -2   4  655.96   32.85
  -4  -2   4  680.84   30.15
  -4  -2   5   -0.94    2.34
  -4  -2   6  215.92   16.92
  -4  -2   6  168.55   17.63
  -4  -2   7    2.19    2.84
  -4  -2   7    3.60    4.14
  -4  -2   8  223.94   19.59
  -4  -2   8  187.73   20.75
  -4  -2   9  618.50   36.67
  -4  -2   9  515.73   38.30
  -4  -2  10   29.33   10.50
  -4  -2  11   15.69    8.64
  -4  -2  12   77.10   16.86
  -4  -2  13  221.77   29.31
  -4  -1 -17   88.03   15.15
  -4  -1 -16    3.23    4.64
  -4  -1 -15  116.24   15.65
  -4  -1 -14   -2.08    4.03
  -4  -1 -13   56.98   10.01
  -4  -1 -12  195.29   17.95
  -4  -1 -11   40.53    7.74
  -4  -1 -11   33.54    9.02
  -4  -1 -10  156.33   17.58
  -4  -1 -10  133.82   13.58
  -4  -1  -9   10.76    4.27
  -4  -1  -9   10.58    5.30
  -4  -1  -8  159.39   15.66
  -4  -1  -8  150.44   13.08
  -4  -1  -7   -2.00    4.83
  -4  -1  -7    1.49    2.48
  -4  -1  -6  483.58   30.24
  -4  -1  -6  464.95   24.61
  -4  -1  -5   75.31   10.80
  -4  -1  -5   86.60    8.47
  -4  -1  -5   82.78    8.56
  -4  -1  -4 1438.66   58.72
  -4  -1  -4 1511.21   49.36
  -4  -1  -4 1472.78   51.95
  -4  -1  -3    3.86    3.30
  -4  -1  -3    3.29    2.52
  -4  -1  -3    3.70    1.61
  -4  -1  -2  618.87   24.82
  -4  -1  -2  577.77   30.69
  -4  -1  -2  588.85   26.03
  -4  -1  -1  290.08   20.08
  -4  -1  -1  321.43   20.75
  -4  -1  -1  345.92   17.18
  -4  -1   0   14.83    5.00
  -4  -1   0   17.18    2.50
  -4  -1   0   18.23    5.26
  -4  -1   1  729.34   34.85
  -4  -1   1  730.84   26.28
  -4  -1   1  676.79   34.06
  -4  -1   2 1490.83   57.46
  -4  -1   2 1418.00   48.97
  -4  -1   2 1395.13   56.36
  -4  -1   3 1149.63   48.99
  -4  -1   3 1082.30   42.61
  -4  -1   4  327.11   23.30
  -4  -1   4  292.94   19.73
  -4  -1   4  300.25   18.91
  -4  -1   5  556.63   29.02
  -4  -1   6    0.10    3.47
  -4  -1   7  181.32   17.01
  -4  -1   7  162.63   18.00
  -4  -1   8   47.48    9.35
  -4  -1   8   37.38    9.31
  -4  -1   9  611.44   37.34
  -4  -1   9  582.11   40.05
  -4  -1  10  107.60   17.68
  -4  -1  11  266.12   28.70
  -4  -1  12    3.70    4.90
  -4  -1  13  208.02   28.42
  -4   0 -16  176.54   20.89
  -4   0 -15    1.14    3.84
  -4   0 -14  143.13   17.62
  -4   0 -13   24.88    6.85
  -4   0 -12    6.50    4.87
  -4   0 -11   88.33   11.93
  -4   0 -10  337.72   23.42
  -4   0 -10  356.21   27.97
  -4   0  -9   80.64   10.44
  -4   0  -9   89.63   12.71
  -4   0  -8  409.70   24.50
  -4   0  -8  449.91   27.93
  -4   0  -7  148.83   13.13
  -4   0  -7  149.01   14.13
  -4   0  -7  140.70   16.68
  -4   0  -6   13.96    4.12
  -4   0  -6   19.34    6.41
  -4   0  -5 1250.27   45.88
  -4   0  -5 1192.05   53.78
  -4   0  -4  515.43   24.54
  -4   0  -4  496.60   21.91
  -4   0  -4  485.17   29.25
  -4   0  -3  130.09   10.73
  -4   0  -3  136.76   13.82
  -4   0  -3  126.96    7.90
  -4   0  -2   12.84    5.45
  -4   0  -2    9.85    2.24
  -4   0  -1    5.23    3.28
  -4   0  -1   13.19    5.27
  -4   0   0    9.72    4.31
  -4   0   0    3.58    4.12
  -4   0   1 2385.90   82.80
  -4   0   1 2347.66   69.63
  -4   0   1 2267.04   83.10
  -4   0   2  328.32   21.93
  -4   0   2  301.28   15.57
  -4   0   2  295.46   21.75
  -4   0   3 1516.79   54.51
  -4   0   3 1629.20   62.75
  -4   0   4  806.21   35.94
  -4   0   4  830.15   41.32
  -4   0   5  159.00   14.54
  -4   0   5  143.15   14.24
  -4   0   6  803.76   39.52
  -4   0   7    4.63    3.80
  -4   0   7    2.19    4.15
  -4   0   8  295.67   24.01
  -4   0   8  251.03   23.58
  -4   0   9  354.24   27.82
  -4   0   9  306.74   28.09
  -4   0  10  390.70   33.19
  -4   0  11    4.56    5.97
  -4   0  12  175.44   24.29
  -4   0  13   63.02   15.79
  -4   0  14   18.92   12.42
  -4   1 -15  232.02   23.92
  -4   1 -14   -1.55    4.37
  -4   1 -13   62.48   11.56
  -4   1 -12   84.13   12.80
  -4   1 -11  120.41   14.52
  -4   1 -10   -0.82    2.95
  -4   1 -10    2.40    4.65
  -4   1  -9  786.65   42.78
  -4   1  -9  709.86   37.13
  -4   1  -8    2.82    3.88
  -4   1  -8    1.00    3.07
  -4   1  -8    2.97    3.91
  -4   1  -7  447.55   25.87
  -4   1  -7  453.81   27.58
  -4   1  -7  421.58   30.43
  -4   1  -6  244.17   17.58
  -4   1  -6  269.00   22.53
  -4   1  -6  247.95   18.10
  -4   1  -5   35.69    8.13
  -4   1  -5   23.60    5.06
  -4   1  -4  368.51   25.87
  -4   1  -4  387.49   19.67
  -4   1  -3   34.92    7.86
  -4   1  -3   45.72    5.23
  -4   1  -2  815.08   27.55
  -4   1  -2  802.58   26.32
  -4   1  -1  181.76   17.14
  -4   1  -1  197.10    9.02
  -4   1  -1  195.55   16.09
  -4   1   0   35.77    6.73
  -4   1   0   33.95    3.15
  -4   1   0   31.21    7.40
  -4   1   0   23.88    4.88
  -4   1   0   39.66    3.59
  -4   1   1  723.67   37.64
  -4   1   1  716.65   35.35
  -4   1   1  714.40   26.04
  -4   1   1  735.46   26.71
  -4   1   2  546.18   32.18
  -4   1   2  610.22   31.56
  -4   1   2  531.92   23.29
  -4   1   3  384.97   25.00
  -4   1   3  366.70   19.92
  -4   1   4  284.24   21.83
  -4   1   4  251.75   17.57
  -4   1   5  151.28   14.82
  -4   1   5  151.76   16.39
  -4   1   5  124.74   13.18
  -4   1   6  136.82   14.78
  -4   1   7  791.16   41.34
  -4   1   7  693.04   39.71
  -4   1   8  405.03   29.08
  -4   1   8  334.64   27.61
  -4   1   9  318.02   28.15
  -4   1  10   -0.99    5.59
  -4   1  11   53.70   13.05
  -4   1  12   17.53    8.69
  -4   1  13  277.51   32.35
  -4   1  14    0.33    1.81
  -4   2 -15    7.91    7.18
  -4   2 -14  224.72   23.70
  -4   2 -13   -2.02    3.42
  -4   2 -12  102.02   14.79
  -4   2 -11   37.25    8.83
  -4   2 -10  172.47   17.77
  -4   2 -10  178.94   20.51
  -4   2  -9  171.20   17.09
  -4   2  -9  160.43   18.70
  -4   2  -8  428.77   27.53
  -4   2  -8  486.22   31.67
  -4   2  -8  463.80   33.58
  -4   2  -7  142.48   14.31
  -4   2  -7  161.72   16.37
  -4   2  -7  122.38   16.20
  -4   2  -6  474.74   27.30
  -4   2  -6  535.27   29.61
  -4   2  -6  471.51   32.24
  -4   2  -5 1023.50   42.80
  -4   2  -5  951.25   48.36
  -4   2  -4  224.22   15.48
  -4   2  -4  211.75   19.31
  -4   2  -3   40.19    5.82
  -4   2  -3   39.70    8.47
  -4   2  -2  194.36   18.55
  -4   2  -2  208.29   12.93
  -4   2  -2  218.79    8.35
  -4   2  -1  152.71   12.42
  -4   2  -1  169.31    9.26
  -4   2  -1  167.38   14.92
  -4   2  -1  144.12   16.04
  -4   2   0   21.40    3.19
  -4   2   0   22.63    7.09
  -4   2   0   17.24    4.16
  -4   2   0   20.35    5.41
  -4   2   1 1779.44   73.35
  -4   2   1 1948.65   60.21
  -4   2   1 1782.64   63.63
  -4   2   1 1887.62   60.66
  -4   2   1 2045.76   71.74
  -4   2   2   74.42    7.97
  -4   2   2   58.06   10.36
  -4   2   2   76.13   10.38
  -4   2   2   69.24    7.40
  -4   2   3  210.18   18.09
  -4   2   3  198.44   14.17
  -4   2   3  201.12   14.72
  -4   2   4    6.38    3.97
  -4   2   4    5.07    3.06
  -4   2   4    6.55    3.53
  -4   2   5    7.11    4.55
  -4   2   6    7.48    4.47
  -4   2   7  219.53   20.46
  -4   2   7  190.53   19.23
  -4   2   8  259.68   23.68
  -4   2   8  225.48   22.42
  -4   2   9  512.52   36.80
  -4   2  10  437.25   35.41
  -4   2  11    9.67    5.81
  -4   2  12  196.88   25.92
  -4   2  13    7.91    7.56
  -4   2  14  146.96   24.57
  -4   3 -14    3.87    3.68
  -4   3 -13   94.04   15.42
  -4   3 -12   77.48   13.17
  -4   3 -11  333.17   27.31
  -4   3 -10   10.32    5.27
  -4   3  -9  886.87   52.16
  -4   3  -9  963.46   52.07
  -4   3  -9  902.69   46.05
  -4   3  -8   29.89    9.24
  -4   3  -8   39.17    8.22
  -4   3  -8   37.81    9.73
  -4   3  -7  232.25   22.86
  -4   3  -7  217.93   20.46
  -4   3  -7  237.13   19.33
  -4   3  -6    2.10    3.18
  -4   3  -6    0.97    3.66
  -4   3  -6    1.03    3.02
  -4   3  -5  197.89   16.50
  -4   3  -5  199.68   20.12
  -4   3  -5  206.46   17.51
  -4   3  -4  143.46   16.51
  -4   3  -4  157.13   14.17
  -4   3  -3  967.42   48.84
  -4   3  -3 1040.85   42.27
  -4   3  -2    8.50    3.32
  -4   3  -2    8.68    3.01
  -4   3  -2    8.57    3.54
  -4   3  -2    7.62    5.57
  -4   3  -1 1302.35   49.94
  -4   3  -1 1376.55   46.48
  -4   3  -1 1411.10   55.42
  -4   3  -1 1245.03   58.15
  -4   3   0  242.28   16.15
  -4   3   0  248.00   13.86
  -4   3   0  261.95   19.32
  -4   3   0  232.68   21.02
  -4   3   1   52.05    7.17
  -4   3   1   59.26    9.26
  -4   3   1   48.85    6.02
  -4   3   1   57.54   10.66
  -4   3   2  858.82   34.88
  -4   3   2  883.99   41.50
  -4   3   2  836.37   44.79
  -4   3   2  832.83   35.05
  -4   3   3   32.70    6.21
  -4   3   3   40.43    6.55
  -4   3   4   53.74    9.33
  -4   3   4   41.87    7.34
  -4   3   4   47.93    7.91
  -4   3   5    2.77    2.96
  -4   3   5    1.45    2.67
  -4   3   6  271.50   23.22
  -4   3   6  236.18   20.41
  -4   3   6  255.01   21.75
  -4   3   7   67.13   11.98
  -4   3   7   41.58    9.53
  -4   3   7   56.20   10.79
  -4   3   8  404.77   31.45
  -4   3   8  343.13   28.08
  -4   3   9  114.03   16.89
  -4   3  10   22.91    8.30
  -4   3  11   26.29    9.16
  -4   3  12    3.32    6.95
  -4   3  13   78.96   17.78
  -4   3  14   63.94   17.24
  -4   4 -13   87.12   15.59
  -4   4 -12  163.91   20.34
  -4   4 -11    8.37    5.92
  -4   4 -10  548.57   36.09
  -4   4  -9   23.46    7.80
  -4   4  -9   23.04    9.03
  -4   4  -8  355.58   30.14
  -4   4  -8  405.49   31.26
  -4   4  -8  343.95   26.15
  -4   4  -7   72.28   12.88
  -4   4  -7   80.29   11.85
  -4   4  -7   90.04   13.73
  -4   4  -6  242.15   23.56
  -4   4  -6  269.42   23.06
  -4   4  -6  263.47   20.89
  -4   4  -5   97.95   14.55
  -4   4  -5  109.81   14.00
  -4   4  -5  104.59   12.31
  -4   4  -4  303.09   25.31
  -4   4  -4  319.23   22.81
  -4   4  -4  313.05   21.50
  -4   4  -3   15.66    4.89
  -4   4  -3    6.49    3.45
  -4   4  -3   10.63    5.52
  -4   4  -2 1511.11   58.89
  -4   4  -2 1623.28   46.97
  -4   4  -2 1631.98   57.34
  -4   4  -1  200.10   15.26
  -4   4  -1  207.60   14.38
  -4   4  -1  198.83   19.93
  -4   4   0  112.32   10.97
  -4   4   0  135.46   11.10
  -4   4   0  134.38   13.67
  -4   4   0  116.87   15.12
  -4   4   1  668.82   31.19
  -4   4   1  709.77   30.93
  -4   4   1  767.59   37.09
  -4   4   1  707.51   40.86
  -4   4   2  422.01   31.05
  -4   4   2  420.32   22.92
  -4   4   2  494.58   28.84
  -4   4   2  467.82   24.11
  -4   4   2  458.27   24.89
  -4   4   3  696.17   32.86
  -4   4   3  655.49   40.56
  -4   4   3  670.01   33.13
  -4   4   3  682.51   36.49
  -4   4   4  272.62   21.86
  -4   4   4  256.92   19.29
  -4   4   5  179.78   18.28
  -4   4   5  180.70   17.15
  -4   4   6   50.89    9.85
  -4   4   6   52.70   10.56
  -4   4   6   69.39   11.29
  -4   4   7  201.98   20.41
  -4   4   7  237.23   22.66
  -4   4   7  218.76   21.72
  -4   4   8    1.50    4.48
  -4   4   8   -4.82    4.29
  -4   4   9   35.20    9.94
  -4   4  10    3.91    5.99
  -4   4  11   22.26    9.40
  -4   4  12    7.36    6.91
  -4   4  13  123.11   21.87
  -4   5 -12   45.64   11.25
  -4   5 -11  268.95   26.06
  -4   5 -10  227.96   23.22
  -4   5  -9  417.38   35.56
  -4   5  -9  425.87   31.40
  -4   5  -8   81.65   12.93
  -4   5  -8   86.95   14.80
  -4   5  -7  312.33   24.61
  -4   5  -7  330.56   28.55
  -4   5  -7  289.79   27.02
  -4   5  -6  170.09   17.20
  -4   5  -6  187.48   20.32
  -4   5  -6  162.92   19.18
  -4   5  -5  557.10   32.75
  -4   5  -5  624.66   37.43
  -4   5  -5  598.04   38.43
  -4   5  -4   80.21   10.90
  -4   5  -4   63.59   12.05
  -4   5  -4   79.12   12.08
  -4   5  -3  720.89   36.39
  -4   5  -3  808.36   37.13
  -4   5  -3  671.85   41.48
  -4   5  -3  798.42   40.57
  -4   5  -2   63.27    8.74
  -4   5  -2   56.33    4.76
  -4   5  -2   57.63   11.07
  -4   5  -2   61.63    9.07
  -4   5  -1  349.48   21.13
  -4   5  -1  293.76   25.61
  -4   5  -1  310.10   20.36
  -4   5   0  147.07   12.95
  -4   5   0  136.88   14.06
  -4   5   0  123.64   16.37
  -4   5   0  145.35   12.93
  -4   5   1  171.47   14.33
  -4   5   1  194.44   16.91
  -4   5   1  165.88   19.07
  -4   5   1  185.45   14.34
  -4   5   2  281.63   19.18
  -4   5   2  294.72   21.76
  -4   5   2  262.58   24.55
  -4   5   2  248.75   17.03
  -4   5   3  877.06   42.32
  -4   5   3  821.13   38.41
  -4   5   4   21.71    6.25
  -4   5   4   43.50    8.84
  -4   5   4   27.57    6.69
  -4   5   5  815.87   43.05
  -4   5   5  896.60   45.50
  -4   5   5  880.40   43.74
  -4   5   6  665.97   39.26
  -4   5   6  725.59   41.66
  -4   5   6  741.48   41.16
  -4   5   7   16.91    7.75
  -4   5   7   12.91    6.87
  -4   5   7    2.85    4.68
  -4   5   8  326.32   28.57
  -4   5   9   67.97   14.17
  -4   5  10    0.52    5.06
  -4   5  11   12.26    6.77
  -4   5  12   12.92    8.61
  -4   5  13   18.04   10.31
  -4   6 -11    0.56    4.66
  -4   6 -10  201.90   22.79
  -4   6  -9   56.48   11.80
  -4   6  -9   67.24   14.65
  -4   6  -8  160.24   20.69
  -4   6  -8  166.80   19.03
  -4   6  -7   58.07   10.91
  -4   6  -7   60.83   12.47
  -4   6  -6  118.69   17.00
  -4   6  -6  112.76   17.12
  -4   6  -6  131.86   15.73
  -4   6  -5   35.53    8.36
  -4   6  -5   20.75    6.85
  -4   6  -5   20.63    7.90
  -4   6  -4  865.87   42.75
  -4   6  -4  828.99   47.52
  -4   6  -4  868.93   47.50
  -4   6  -3   51.45    8.85
  -4   6  -3   47.69   10.37
  -4   6  -3   56.76    9.39
  -4   6  -3   67.88   11.57
  -4   6  -2  561.44   30.81
  -4   6  -2  535.32   36.34
  -4   6  -2  582.21   31.80
  -4   6  -2  535.55   21.92
  -4   6  -1  266.17   19.57
  -4   6  -1  294.13   20.99
  -4   6  -1  290.87   15.60
  -4   6  -1  276.57   25.23
  -4   6   0   33.80    6.76
  -4   6   0   37.17    6.91
  -4   6   0   20.82    7.35
  -4   6   1  167.03   15.26
  -4   6   1  159.67   19.31
  -4   6   1  184.36   16.76
  -4   6   1  170.35   14.53
  -4   6   2  607.12   32.41
  -4   6   2  598.45   29.63
  -4   6   2  615.24   40.56
  -4   6   2  627.23   34.23
  -4   6   3   -0.87    3.75
  -4   6   3    0.49    3.70
  -4   6   3    0.43    2.89
  -4   6   3    3.52    2.79
  -4   6   3   -1.46    3.35
  -4   6   4  475.58   29.67
  -4   6   4  490.65   31.25
  -4   6   4  482.55   31.14
  -4   6   4  445.49   35.44
  -4   6   5  529.13   33.94
  -4   6   5  561.71   33.75
  -4   6   5  503.27   33.20
  -4   6   6  123.93   15.88
  -4   6   6  108.89   15.46
  -4   6   6   95.43   14.12
  -4   6   7  898.85   50.05
  -4   6   7  978.05   51.06
  -4   6   7  854.04   49.35
  -4   6   8  100.33   16.51
  -4   6   9  338.95   31.67
  -4   6  10   31.38   11.74
  -4   6  11   37.11   10.91
  -4   6  12   -4.23    7.02
  -4   6  13   63.45   16.18
  -4   7 -10   72.77   13.98
  -4   7  -9   -5.93    4.83
  -4   7  -9    3.39    5.30
  -4   7  -8   -7.38    5.92
  -4   7  -8    5.40    5.19
  -4   7  -7    0.17    4.47
  -4   7  -7   11.84    4.96
  -4   7  -6   71.11   13.58
  -4   7  -6   79.31   12.78
  -4   7  -5  165.64   20.22
  -4   7  -5  150.51   20.13
  -4   7  -5  156.65   17.36
  -4   7  -4   57.58   12.27
  -4   7  -4   40.78    8.74
  -4   7  -4   45.02   11.00
  -4   7  -3 1597.09   65.98
  -4   7  -3 1371.14   68.46
  -4   7  -3 1629.99   71.76
  -4   7  -3 1442.85   62.08
  -4   7  -2  148.04   15.33
  -4   7  -2  141.35   18.17
  -4   7  -2  163.38   16.93
  -4   7  -2  157.14   10.95
  -4   7  -1  342.27   23.00
  -4   7  -1  303.41   27.48
  -4   7  -1  320.88   17.93
  -4   7  -1  337.26   24.47
  -4   7   0  278.35   20.16
  -4   7   0  309.62   22.87
  -4   7   0  290.61   17.84
  -4   7   0  270.99   26.13
  -4   7   1    1.00    3.13
  -4   7   1    1.46    2.67
  -4   7   1   -1.16    5.13
  -4   7   2  229.76   19.53
  -4   7   2  206.07   18.08
  -4   7   2  197.85   22.57
  -4   7   2  207.84   16.31
  -4   7   3  629.71   31.31
  -4   7   3  674.16   36.76
  -4   7   3  604.59   42.69
  -4   7   4   75.50   11.69
  -4   7   4   55.72   10.97
  -4   7   4   57.12   10.34
  -4   7   4   51.18   12.20
  -4   7   5  654.29   40.67
  -4   7   5  711.35   40.35
  -4   7   5  718.35   40.68
  -4   7   6  106.97   15.74
  -4   7   6  136.52   16.92
  -4   7   6  134.04   16.81
  -4   7   7   93.02   14.38
  -4   7   7  112.36   16.67
  -4   7   8   70.79   14.11
  -4   7   9   32.51   10.09
  -4   7  10  115.31   19.47
  -4   7  11   52.93   15.24
  -4   7  12  301.81   33.97
  -4   8  -9   35.25   10.13
  -4   8  -9   52.50   12.46
  -4   8  -8    4.65    5.43
  -4   8  -8   21.84    8.24
  -4   8  -7   -4.20    5.23
  -4   8  -7   -8.11    5.98
  -4   8  -6   31.38    8.99
  -4   8  -6   25.72    8.81
  -4   8  -5   85.26   14.95
  -4   8  -5   92.46   14.00
  -4   8  -4   82.94   14.73
  -4   8  -4   83.69   12.76
  -4   8  -3  149.11   16.72
  -4   8  -3  178.21   21.27
  -4   8  -2  119.11   14.44
  -4   8  -2  144.76   17.22
  -4   8  -2  133.02   10.83
  -4   8  -2  137.24   18.36
  -4   8  -1   -0.46    1.92
  -4   8  -1   -1.28    3.11
  -4   8  -1    2.43    3.46
  -4   8  -1   -6.62    5.97
  -4   8   0  342.43   30.05
  -4   8   0  370.66   27.09
  -4   8   0  333.32   20.37
  -4   8   0  312.72   22.42
  -4   8   1  291.21   28.13
  -4   8   1  337.80   25.62
  -4   8   1  298.67   21.22
  -4   8   2  525.06   32.83
  -4   8   2  470.94   26.96
  -4   8   2  435.73   36.27
  -4   8   2  496.18   29.76
  -4   8   3   10.84    8.31
  -4   8   3    4.32    4.37
  -4   8   3    4.43    2.97
  -4   8   3    4.38    3.52
  -4   8   4   27.02    7.01
  -4   8   4   16.87    6.77
  -4   8   4   34.10    8.20
  -4   8   4   29.83   10.34
  -4   8   5  191.27   24.58
  -4   8   5  201.00   21.94
  -4   8   5  193.40   19.48
  -4   8   6   -4.05    5.02
  -4   8   6    1.39    3.13
  -4   8   7  402.89   33.87
  -4   8   7  420.24   31.87
  -4   8   8  134.61   20.58
  -4   8   9   84.18   16.25
  -4   8  10  373.09   36.29
  -4   8  11  177.77   25.91
  -4   8  12   87.11   19.14
  -4   9  -8  111.08   18.29
  -4   9  -8  118.79   18.54
  -4   9  -7   12.84    6.97
  -4   9  -7    4.39    5.52
  -4   9  -6   28.25    8.99
  -4   9  -6   26.10    9.47
  -4   9  -5   55.93   11.20
  -4   9  -5   61.97   12.67
  -4   9  -4   13.24    6.09
  -4   9  -4    8.39    6.54
  -4   9  -3   82.85   14.76
  -4   9  -3   96.48   13.70
  -4   9  -2   55.52   12.14
  -4   9  -2   74.20   11.44
  -4   9  -1    4.78    2.76
  -4   9  -1   -0.73    3.81
  -4   9   0  105.10   11.45
  -4   9   0   98.46   16.49
  -4   9   0   95.47   12.19
  -4   9   1  249.53   18.98
  -4   9   1  246.07   26.49
  -4   9   1  217.94   18.75
  -4   9   2   13.62    5.14
  -4   9   2    4.38    6.25
  -4   9   3  526.31   41.47
  -4   9   3  607.61   33.67
  -4   9   3  539.84   29.85
  -4   9   4  258.70   21.75
  -4   9   4  256.29   28.74
  -4   9   4  234.59   25.03
  -4   9   5   62.20   13.05
  -4   9   5   69.90   11.47
  -4   9   5   52.63   14.15
  -4   9   6    1.86    5.28
  -4   9   6    1.01    3.93
  -4   9   6   -6.21    7.53
  -4   9   7   67.54   14.88
  -4   9   8   35.99   11.30
  -4   9   9  130.82   21.08
  -4   9  10   56.69   14.35
  -4   9  11   30.51   13.21
  -4  10  -7  253.75   27.42
  -4  10  -6   50.89   12.75
  -4  10  -6   46.06   11.27
  -4  10  -5  158.38   21.66
  -4  10  -5  160.02   20.03
  -4  10  -4   95.55   16.47
  -4  10  -4   96.00   15.24
  -4  10  -3   48.58   12.05
  -4  10  -3   35.79    9.30
  -4  10  -2    3.01    4.97
  -4  10  -2    3.09    3.70
  -4  10  -1   35.51   10.70
  -4  10  -1   38.66    7.20
  -4  10  -1   25.04    7.19
  -4  10   0    1.78    6.18
  -4  10   0    3.89    3.72
  -4  10   0    6.75    3.38
  -4  10   1   87.58   12.01
  -4  10   1   82.29   15.85
  -4  10   1   97.33   12.19
  -4  10   2  294.85   21.85
  -4  10   2  299.25   23.03
  -4  10   2  277.64   29.58
  -4  10   3   65.15    9.55
  -4  10   3   56.16   13.35
  -4  10   4  259.20   27.22
  -4  10   4  232.22   28.12
  -4  10   5   70.87   14.89
  -4  10   5   65.85   15.18
  -4  10   6   34.62   12.15
  -4  10   6   33.23   10.36
  -4  10   7   33.79   11.62
  -4  10   7   29.78   10.91
  -4  10   8   64.23   15.35
  -4  10   9   23.18   10.58
  -4  10  10   79.19   18.11
  -4  11  -5   26.58    9.22
  -4  11  -4  142.41   19.76
  -4  11  -4  158.97   19.73
  -4  11  -3   24.43    9.17
  -4  11  -3   36.60    9.50
  -4  11  -2  128.50   19.40
  -4  11  -2   99.54   14.56
  -4  11  -1   20.84    9.33
  -4  11  -1   -5.84    4.79
  -4  11   0  101.31   13.97
  -4  11   0   93.60   16.96
  -4  11   1  207.84   19.40
  -4  11   1  203.25   18.43
  -4  11   1  203.00   25.17
  -4  11   2   72.47   10.90
  -4  11   2   80.81   12.05
  -4  11   2   74.39   16.16
  -4  11   3   40.30    7.80
  -4  11   3   38.96    8.79
  -4  11   3   22.20    9.73
  -4  11   4   30.31   10.37
  -4  11   4   16.39    9.48
  -4  11   5   -0.76    4.12
  -4  11   5   -0.04    4.93
  -4  11   6    6.46    5.32
  -4  11   6   20.43   10.30
  -4  11   7  121.71   23.51
  -4  11   7   97.62   19.06
  -4  11   8   22.10    9.70
  -4  11   8   20.09   10.35
  -4  12  -4  -10.08    6.26
  -4  12  -3  317.08   28.49
  -4  12  -2  -10.77    5.68
  -4  12  -1  223.92   25.93
  -4  12  -1  185.38   20.19
  -4  12   0    8.26    4.55
  -4  12   0   15.60    8.10
  -4  12   1   47.45    9.45
  -4  12   1   39.23   10.95
  -4  12   2  145.85   22.46
  -4  12   3    1.71    4.87
  -4  12   3    9.44    5.79
  -4  12   4   21.59    9.83
  -4  12   4   29.35   10.67
  -4  12   4   25.25    8.24
  -4  12   5   12.80    8.94
  -4  12   5   -1.56    3.85
  -4  12   5   22.73    7.84
  -4  12   6   12.20    8.43
  -4  12   6    2.92    8.34
  -4  13   4   51.23   14.58
  -4  13   5   36.66   13.11
  -3 -13 -12   56.52   12.92
  -3 -13 -11  139.60   19.18
  -3 -13 -10  176.34   21.28
  -3 -13  -9   62.18   12.24
  -3 -13  -8  248.62   32.61
  -3 -13  -8  179.29   19.86
  -3 -13  -7   -9.36    7.62
  -3 -13  -7   -2.21    2.84
  -3 -13  -6  392.41   40.75
  -3 -13  -6  360.16   26.42
  -3 -13  -5    1.58    6.87
  -3 -13  -5   -2.74    3.55
  -3 -13  -4  460.85   43.02
  -3 -13  -3    2.55    6.16
  -3 -13  -2  258.60   31.20
  -3 -13  -1   69.14   16.50
  -3 -13   0   36.86   11.88
  -3 -13   1   -2.52    5.49
  -3 -13   2  110.19   20.55
  -3 -12 -13   60.50   13.67
  -3 -12 -12   20.74    8.10
  -3 -12 -11  175.19   20.99
  -3 -12 -10   97.44   15.22
  -3 -12  -9  104.09   20.43
  -3 -12  -9   97.88   14.67
  -3 -12  -8   17.57   10.66
  -3 -12  -8   -8.03    4.48
  -3 -12  -7  165.49   25.24
  -3 -12  -7  139.76   16.07
  -3 -12  -6   20.95   10.17
  -3 -12  -6   36.38    8.20
  -3 -12  -5  333.48   34.98
  -3 -12  -5  344.28   23.80
  -3 -12  -4  192.33   26.11
  -3 -12  -4  131.19   13.63
  -3 -12  -3  613.97   47.18
  -3 -12  -2    7.09    6.48
  -3 -12  -1  191.50   25.17
  -3 -12  -1  196.23   15.15
  -3 -12   0  194.84   25.13
  -3 -12   0  171.92   13.90
  -3 -12   1  117.25   20.45
  -3 -12   2    6.44    5.10
  -3 -12   3  176.08   24.23
  -3 -12   4   21.11    8.59
  -3 -11 -13  106.88   17.89
  -3 -11 -12  113.39   17.84
  -3 -11 -11  133.48   18.47
  -3 -11 -10  335.52   27.90
  -3 -11  -9   -4.42    4.35
  -3 -11  -8    5.69    5.67
  -3 -11  -8    2.23    3.23
  -3 -11  -7    3.72    7.10
  -3 -11  -7   -1.00    4.26
  -3 -11  -6   39.44   11.51
  -3 -11  -6   38.24    7.59
  -3 -11  -5  187.80   24.45
  -3 -11  -5  126.55   13.44
  -3 -11  -4  515.31   41.14
  -3 -11  -3   49.78   13.14
  -3 -11  -2 1005.05   59.72
  -3 -11  -2  997.47   41.10
  -3 -11  -1   -7.31    5.96
  -3 -11  -1   -6.50    2.87
  -3 -11   0  696.86   47.60
  -3 -11   0  723.59   31.56
  -3 -11   1   77.54   15.31
  -3 -11   1   74.70    8.46
  -3 -11   1   85.13    8.47
  -3 -11   2  237.11   26.66
  -3 -11   2  242.68   16.39
  -3 -11   3   14.04    7.60
  -3 -11   4  159.94   22.42
  -3 -11   5   23.80    9.32
  -3 -11   6   54.95   13.37
  -3 -10 -14    3.44    3.75
  -3 -10 -13   42.26   11.35
  -3 -10 -12  417.49   33.84
  -3 -10 -11   96.82   15.42
  -3 -10 -10  269.93   24.52
  -3 -10  -9   45.42    9.48
  -3 -10  -9   41.69    9.17
  -3 -10  -8    3.41    2.54
  -3 -10  -8    1.42    3.54
  -3 -10  -7  217.67   19.08
  -3 -10  -7  211.67   19.83
  -3 -10  -7  200.09   24.95
  -3 -10  -6   20.17    6.02
  -3 -10  -6   18.96    8.63
  -3 -10  -6   30.69    7.93
  -3 -10  -5  325.25   30.74
  -3 -10  -5  315.06   25.05
  -3 -10  -4  347.49   31.47
  -3 -10  -3  177.40   22.00
  -3 -10  -3  196.99   14.47
  -3 -10  -2   22.29    8.11
  -3 -10  -2   25.60    5.09
  -3 -10  -1   68.32   13.02
  -3 -10  -1   59.01    7.07
  -3 -10   0   14.59    6.78
  -3 -10   0   -0.12    1.88
  -3 -10   1  847.75   34.39
  -3 -10   1  894.17   33.64
  -3 -10   1  801.37   49.70
  -3 -10   2   66.86   13.36
  -3 -10   2   73.07    6.57
  -3 -10   2   66.55    7.32
  -3 -10   3  865.42   35.28
  -3 -10   3  775.94   50.17
  -3 -10   3  851.11   34.66
  -3 -10   4  180.30   15.09
  -3 -10   4  153.13   20.79
  -3 -10   4  182.74   13.97
  -3 -10   5   40.98   11.96
  -3 -10   6  111.22   18.80
  -3 -10   7   80.34   16.09
  -3  -9 -14   88.04   16.56
  -3  -9 -13   18.63    7.57
  -3  -9 -12   90.21   15.09
  -3  -9 -11  462.60   34.03
  -3  -9 -10    1.54    3.74
  -3  -9  -9  278.00   23.19
  -3  -9  -9  289.85   21.32
  -3  -9  -8  121.29   14.26
  -3  -9  -8  142.16   14.74
  -3  -9  -8  114.17   18.45
  -3  -9  -7   47.96    8.68
  -3  -9  -7   58.62    9.68
  -3  -9  -7   47.03   11.77
  -3  -9  -6   66.51   10.27
  -3  -9  -6   61.55   13.25
  -3  -9  -5    3.20    3.72
  -3  -9  -5   13.14    6.67
  -3  -9  -4  215.65   15.51
  -3  -9  -4  232.96   20.30
  -3  -9  -4  248.63   24.47
  -3  -9  -3    9.56    3.38
  -3  -9  -3   10.23    5.62
  -3  -9  -3    5.92    5.20
  -3  -9  -2   60.41    6.81
  -3  -9  -2   62.83   11.88
  -3  -9  -2   89.68   12.69
  -3  -9  -1   45.03   10.36
  -3  -9  -1   45.48    5.62
  -3  -9  -1   52.81   10.22
  -3  -9   0  177.75   11.37
  -3  -9   0  154.80   18.86
  -3  -9   1    9.91    5.63
  -3  -9   1   10.41    2.55
  -3  -9   1    7.99    4.64
  -3  -9   1    4.48    2.43
  -3  -9   1   14.25    2.98
  -3  -9   2  578.00   26.04
  -3  -9   2  560.31   38.62
  -3  -9   2  612.86   24.97
  -3  -9   3  223.54   16.10
  -3  -9   3  254.49   25.00
  -3  -9   3  247.64   14.81
  -3  -9   4  584.43   30.24
  -3  -9   4  560.90   39.86
  -3  -9   4  573.92   27.13
  -3  -9   5  144.52   20.12
  -3  -9   5  159.96   13.61
  -3  -9   6  386.84   33.91
  -3  -9   6  384.45   23.69
  -3  -9   7  255.25   27.93
  -3  -9   8  105.40   18.67
  -3  -9   9   11.79    7.10
  -3  -8 -14  125.14   18.62
  -3  -8 -13   49.18   11.75
  -3  -8 -12  106.40   16.11
  -3  -8 -11    0.13    3.81
  -3  -8 -10  175.48   18.92
  -3  -8  -9 1220.72   55.48
  -3  -8  -8  168.37   16.57
  -3  -8  -8  188.90   16.15
  -3  -8  -7    1.08    2.87
  -3  -8  -7    3.34    2.83
  -3  -8  -7    8.46    6.51
  -3  -8  -6 1034.03   46.04
  -3  -8  -6 1015.32   54.25
  -3  -8  -5  335.82   27.95
  -3  -8  -5  366.97   24.20
  -3  -8  -5  327.81   20.09
  -3  -8  -4  273.68   24.62
  -3  -8  -4  296.99   21.78
  -3  -8  -4  280.93   17.14
  -3  -8  -3  134.06   14.36
  -3  -8  -3  120.48    9.87
  -3  -8  -3  128.20   16.12
  -3  -8  -2    3.36    3.49
  -3  -8  -2    4.47    3.64
  -3  -8  -2    4.16    1.98
  -3  -8  -1   11.06    5.80
  -3  -8  -1    2.23    1.62
  -3  -8  -1   18.68    6.18
  -3  -8   0   49.29   10.16
  -3  -8   0   34.63    4.30
  -3  -8   0   37.74    8.40
  -3  -8   0   58.35   10.34
  -3  -8   1  166.95   18.32
  -3  -8   1  158.82   17.10
  -3  -8   1  171.64   17.29
  -3  -8   1  152.87    9.83
  -3  -8   1  175.73    9.71
  -3  -8   1  163.01   10.95
  -3  -8   2    6.41    5.47
  -3  -8   2   17.81    6.59
  -3  -8   2   15.53    4.27
  -3  -8   2    4.82    3.96
  -3  -8   2   13.14    2.97
  -3  -8   3  676.94   31.91
  -3  -8   3  747.69   39.96
  -3  -8   3  645.48   40.56
  -3  -8   3  673.46   27.69
  -3  -8   4   69.71   12.78
  -3  -8   4   66.88    7.53
  -3  -8   5  159.59   13.10
  -3  -8   5  143.26   19.02
  -3  -8   6   -4.43    5.18
  -3  -8   6    0.69    1.52
  -3  -8   7  427.63   21.67
  -3  -8   7  410.65   34.71
  -3  -8   7  418.55   26.16
  -3  -8   8    9.67    5.85
  -3  -8   9  188.43   25.02
  -3  -8  10  141.44   22.26
  -3  -7 -15   73.29   15.65
  -3  -7 -14  218.83   24.87
  -3  -7 -13  121.21   17.25
  -3  -7 -12   75.73   12.77
  -3  -7 -11   65.98   11.86
  -3  -7 -10  111.89   14.66
  -3  -7  -9   55.11   10.07
  -3  -7  -8  156.48   15.52
  -3  -7  -7  790.16   34.94
  -3  -7  -7  803.77   44.20
  -3  -7  -6    8.10    3.81
  -3  -7  -6    3.93    3.49
  -3  -7  -5 1139.45   44.32
  -3  -7  -5 1138.82   47.79
  -3  -7  -5 1125.68   54.14
  -3  -7  -4    0.36    4.72
  -3  -7  -4    2.99    2.40
  -3  -7  -4    3.22    3.03
  -3  -7  -3  392.15   24.35
  -3  -7  -3  378.68   18.10
  -3  -7  -3  372.02   26.50
  -3  -7  -2   -0.24    3.19
  -3  -7  -2    6.22    2.35
  -3  -7  -2    6.11    3.85
  -3  -7  -1   36.35    7.75
  -3  -7  -1   39.06    7.72
  -3  -7  -1   40.38    4.10
  -3  -7  -1   41.37    8.64
  -3  -7   0  729.76   24.69
  -3  -7   0  704.15   27.62
  -3  -7   0  760.83   38.59
  -3  -7   0  658.44   37.65
  -3  -7   1   50.34    9.37
  -3  -7   1   48.87    4.11
  -3  -7   1   65.61   10.16
  -3  -7   1   50.93    6.31
  -3  -7   1   42.84    8.14
  -3  -7   2  283.37   23.19
  -3  -7   2  290.04   22.03
  -3  -7   2  278.14   13.14
  -3  -7   2  275.47   17.27
  -3  -7   2  296.45   22.37
  -3  -7   3  331.60   23.84
  -3  -7   3  294.57   22.83
  -3  -7   3  284.72   23.95
  -3  -7   3  271.35   14.58
  -3  -7   4  149.01   15.92
  -3  -7   4  119.66   10.02
  -3  -7   4  120.92   15.72
  -3  -7   4  137.43   15.37
  -3  -7   5    3.20    3.88
  -3  -7   5    1.93    1.61
  -3  -7   5    6.48    4.67
  -3  -7   5   10.89    3.54
  -3  -7   5    2.31    3.97
  -3  -7   6  153.28   19.05
  -3  -7   6  167.03   11.84
  -3  -7   6  137.87   12.99
  -3  -7   7   -0.46    3.38
  -3  -7   7   -3.15    2.25
  -3  -7   7    1.99    2.99
  -3  -7   8  464.96   37.46
  -3  -7   8  523.48   28.55
  -3  -7   8  506.90   30.72
  -3  -7   9   -4.86    4.78
  -3  -7   9    1.00    3.71
  -3  -7  10  224.47   27.28
  -3  -7  11  114.14   20.72
  -3  -6 -15  324.42   31.74
  -3  -6 -14  151.45   20.54
  -3  -6 -13   -1.96    1.68
  -3  -6 -13    7.34    6.28
  -3  -6 -12  610.17   40.48
  -3  -6 -12  690.47   26.79
  -3  -6 -11   64.17   11.66
  -3  -6 -11   72.18    6.26
  -3  -6 -10  688.48   38.99
  -3  -6 -10  672.44   24.64
  -3  -6  -9  303.09   22.99
  -3  -6  -8  181.51   16.53
  -3  -6  -6  471.16   25.15
  -3  -6  -6  464.80   30.36
  -3  -6  -5    5.76    3.43
  -3  -6  -5   -0.30    2.22
  -3  -6  -4  566.42   28.16
  -3  -6  -4  499.53   23.31
  -3  -6  -3  211.19   16.04
  -3  -6  -3  183.21   10.95
  -3  -6  -2  547.32   28.56
  -3  -6  -2  525.83   19.88
  -3  -6  -1  587.00   30.23
  -3  -6  -1  567.06   18.97
  -3  -6   0 1507.09   56.45
  -3  -6   0 1343.59   47.43
  -3  -6   1  503.55   28.08
  -3  -6   1  477.40   16.16
  -3  -6   1  441.43   22.23
  -3  -6   1  541.76   29.12
  -3  -6   2  439.44   26.46
  -3  -6   2  423.32   16.61
  -3  -6   2  422.78   22.50
  -3  -6   2  455.62   27.07
  -3  -6   2  405.67   27.21
  -3  -6   3  340.03   15.87
  -3  -6   3  301.28   23.87
  -3  -6   3  337.04   23.53
  -3  -6   3  379.29   24.42
  -3  -6   4  164.25   17.78
  -3  -6   4  184.55   17.38
  -3  -6   4  177.66   12.15
  -3  -6   4  198.84   17.55
  -3  -6   4  204.03   10.47
  -3  -6   5   83.88   11.92
  -3  -6   5   80.58   12.75
  -3  -6   5   76.84    7.48
  -3  -6   5   68.56    8.00
  -3  -6   5   82.73   11.66
  -3  -6   6   27.19    7.23
  -3  -6   6   19.77    4.58
  -3  -6   6   22.73    7.65
  -3  -6   6   27.01    5.55
  -3  -6   6   28.86    7.53
  -3  -6   7  103.12   10.94
  -3  -6   7   99.24   11.63
  -3  -6   7  118.44   14.54
  -3  -6   7   85.86   14.19
  -3  -6   8  140.02   15.25
  -3  -6   8  167.50   17.63
  -3  -6   8  143.37   19.28
  -3  -6   9  121.57   18.88
  -3  -6   9  126.74   15.29
  -3  -6   9  137.23   15.28
  -3  -6  10   -3.25    6.19
  -3  -6  11   51.78   13.62
  -3  -5 -15   28.62    9.70
  -3  -5 -14   52.16    7.36
  -3  -5 -14   68.89   13.63
  -3  -5 -13    4.71    5.71
  -3  -5 -12   42.31   10.26
  -3  -5 -11   68.92    7.16
  -3  -5 -11   71.06   12.21
  -3  -5 -10  844.73   31.96
  -3  -5 -10  880.55   44.78
  -3  -5  -9  175.70   10.48
  -3  -5  -9  171.05   16.83
  -3  -5  -8  136.64    8.60
  -3  -5  -8  152.87   14.74
  -3  -5  -7 1609.46   50.31
  -3  -5  -6   61.54    7.97
  -3  -5  -5  464.19   24.15
  -3  -5  -5  477.29   23.26
  -3  -5  -4  457.68   26.79
  -3  -5  -4  496.40   25.01
  -3  -5  -4  461.13   21.23
  -3  -5  -3  655.85   32.56
  -3  -5  -3  636.87   24.80
  -3  -5  -2  339.62   13.50
  -3  -5  -2  344.38   20.48
  -3  -5  -2  314.20   20.62
  -3  -5  -1 2016.40   70.64
  -3  -5  -1 1933.75   71.08
  -3  -5  -1 2075.25   65.21
  -3  -5   0    4.00    3.47
  -3  -5   0    4.95    2.54
  -3  -5   0    1.13    3.28
  -3  -5   1  996.93   39.17
  -3  -5   1 1061.63   43.63
  -3  -5   2  423.65   24.97
  -3  -5   2  400.62   15.36
  -3  -5   2  392.41   21.59
  -3  -5   2  424.26   24.44
  -3  -5   3 1130.74   47.26
  -3  -5   3 1087.33   37.89
  -3  -5   3 1188.13   49.12
  -3  -5   4    0.80    3.53
  -3  -5   4    9.52    4.53
  -3  -5   4    6.22    2.44
  -3  -5   4    2.42    3.12
  -3  -5   5   14.55    5.53
  -3  -5   5   19.94    5.56
  -3  -5   5   25.38    4.88
  -3  -5   6   25.65    7.15
  -3  -5   6   33.83    6.27
  -3  -5   6   32.36    7.22
  -3  -5   7   95.44   12.15
  -3  -5   7   66.74    9.59
  -3  -5   7   97.47   14.65
  -3  -5   8   68.79   12.91
  -3  -5   8   80.21   11.15
  -3  -5   8   89.45   12.32
  -3  -5   9   36.03    8.27
  -3  -5   9   34.12    8.26
  -3  -5   9   30.36    7.40
  -3  -5   9   19.90    7.58
  -3  -5  10   70.10   11.14
  -3  -5  10   56.53   13.26
  -3  -5  10   77.07   13.19
  -3  -5  10   67.10   11.26
  -3  -5  11  -10.92    7.33
  -3  -5  11    7.49    8.49
  -3  -5  12   74.44   16.17
  -3  -5  12   70.85   17.81
  -3  -4 -15   52.32   12.86
  -3  -4 -15   59.90    9.12
  -3  -4 -14   -1.36    4.15
  -3  -4 -14   -7.43    3.15
  -3  -4 -13    5.42    5.54
  -3  -4 -13    8.85    3.59
  -3  -4 -12   26.15    8.06
  -3  -4 -11  298.21   25.00
  -3  -4 -10   59.31    6.97
  -3  -4 -10   66.75   11.85
  -3  -4 -10   62.56   11.00
  -3  -4  -9  706.33   29.40
  -3  -4  -9  772.19   39.33
  -3  -4  -8  156.18   10.28
  -3  -4  -8  184.16   17.37
  -3  -4  -8  184.43   16.20
  -3  -4  -7  112.60    8.03
  -3  -4  -6 2785.13   91.50
  -3  -4  -6 2818.28   83.77
  -3  -4  -5  151.44   11.53
  -3  -4  -5  140.42    8.69
  -3  -4  -5  130.30   12.77
  -3  -4  -4 2206.06   76.68
  -3  -4  -4 2253.93   70.91
  -3  -4  -3   18.89    4.71
  -3  -4  -3   18.06    3.11
  -3  -4  -3   22.20    4.82
  -3  -4  -2   66.53    8.18
  -3  -4  -2   58.57    7.52
  -3  -4  -2   61.68    4.48
  -3  -4  -2   65.89    7.92
  -3  -4  -1    9.95    3.72
  -3  -4  -1    9.26    2.45
  -3  -4  -1    9.72    3.53
  -3  -4  -1    8.98    3.00
  -3  -4   0  957.62   40.03
  -3  -4   0 1030.18   38.60
  -3  -4   0 1003.13   32.69
  -3  -4   0 1089.43   41.89
  -3  -4   1    6.84    3.32
  -3  -4   1    0.87    1.22
  -3  -4   1    6.76    3.21
  -3  -4   1    3.88    3.16
  -3  -4   2 2161.35   78.41
  -3  -4   2 2306.38   67.08
  -3  -4   2 2286.08   69.82
  -3  -4   2 2327.73   76.83
  -3  -4   2 2297.63   77.81
  -3  -4   3  841.57   30.61
  -3  -4   3  868.38   37.67
  -3  -4   4  529.85   23.74
  -3  -4   4  584.59   29.15
  -3  -4   5  127.99   10.91
  -3  -4   5  100.36   12.80
  -3  -4   5  126.31   12.53
  -3  -4   6  612.43   35.92
  -3  -4   6  613.97   29.94
  -3  -4   6  625.34   31.97
  -3  -4   6  580.76   36.61
  -3  -4   7  706.15   41.02
  -3  -4   7  716.27   43.10
  -3  -4   7  758.70   36.53
  -3  -4   7  696.64   35.20
  -3  -4   8   98.87   15.89
  -3  -4   8   88.25   12.02
  -3  -4   8  109.31   12.63
  -3  -4   9   19.89    6.24
  -3  -4   9   21.47    6.21
  -3  -4   9   15.07    7.44
  -3  -4  10   11.78    5.81
  -3  -4  10   24.29    6.31
  -3  -4  10    6.28    5.14
  -3  -4  11    4.83    5.78
  -3  -4  12    4.58    5.68
  -3  -4  13   67.35   16.93
  -3  -3 -16  303.00   23.66
  -3  -3 -15   -5.90    6.18
  -3  -3 -15   -4.05    3.36
  -3  -3 -14   -3.45    3.28
  -3  -3 -13   12.74    5.30
  -3  -3 -13   14.30    4.55
  -3  -3 -12   99.04   14.77
  -3  -3 -12   73.58    9.49
  -3  -3 -11   24.59    7.55
  -3  -3 -11   12.17    4.23
  -3  -3 -10  450.93   31.40
  -3  -3 -10  406.99   28.41
  -3  -3  -9  113.79    9.94
  -3  -3  -9  127.66   15.00
  -3  -3  -9  132.54   14.56
  -3  -3  -8  152.29   11.05
  -3  -3  -8  181.89   16.79
  -3  -3  -8  161.23   15.17
  -3  -3  -7  173.03   15.31
  -3  -3  -7  146.41   10.18
  -3  -3  -6  198.73   11.63
  -3  -3  -6  233.51   16.85
  -3  -3  -6  216.60   15.51
  -3  -3  -5  101.60    9.39
  -3  -3  -5  102.66    7.66
  -3  -3  -4  854.32   32.00
  -3  -3  -4  809.76   29.31
  -3  -3  -4  813.07   34.05
  -3  -3  -3 2441.94   73.83
  -3  -3  -3 2409.70   77.45
  -3  -3  -3 2416.75   78.24
  -3  -3  -2  325.32   18.03
  -3  -3  -2  299.36   16.15
  -3  -3  -2  316.68   16.43
  -3  -3  -1 2441.52   78.31
  -3  -3  -1 2644.32   81.43
  -3  -3  -1 2529.89   81.20
  -3  -3  -1 2540.97   80.33
  -3  -3  -1 2467.81   77.01
  -3  -3   0  802.64   31.95
  -3  -3   0  700.21   29.40
  -3  -3   0  729.83   31.24
  -3  -3   0  711.98   30.54
  -3  -3   0  725.78   27.34
  -3  -3   1  666.78   28.83
  -3  -3   1  646.42   25.77
  -3  -3   1  653.29   29.36
  -3  -3   1  708.87   29.92
  -3  -3   2   29.81    5.63
  -3  -3   2   32.95    5.88
  -3  -3   2   26.27    3.37
  -3  -3   2   18.59    4.63
  -3  -3   3  584.70   27.50
  -3  -3   3  566.81   28.40
  -3  -3   3  552.69   23.00
  -3  -3   4   86.32    8.12
  -3  -3   4   82.10    9.30
  -3  -3   5  853.42   35.78
  -3  -3   5  879.41   37.62
  -3  -3   6  155.39   13.58
  -3  -3   6  159.64   13.57
  -3  -3   6  140.99   16.23
  -3  -3   7  943.15   42.69
  -3  -3   7  972.59   41.43
  -3  -3   7  918.50   48.98
  -3  -3   8  170.75   16.67
  -3  -3   8  197.79   16.01
  -3  -3   8  205.46   22.09
  -3  -3   9  553.89   33.67
  -3  -3   9  503.10   37.80
  -3  -3   9  539.64   29.23
  -3  -3  10   -1.91    4.53
  -3  -3  10    9.35    5.22
  -3  -3  10    2.73    2.95
  -3  -3  11   83.84   17.17
  -3  -3  11   83.01   10.94
  -3  -3  12    0.21    9.05
  -3  -3  13    2.74    6.63
  -3  -2 -16  110.71   14.75
  -3  -2 -15  109.51   17.96
  -3  -2 -15  118.01   14.70
  -3  -2 -14   22.28    8.85
  -3  -2 -14   42.50    8.47
  -3  -2 -13   90.60   15.24
  -3  -2 -13   88.33   11.37
  -3  -2 -12   16.14    7.45
  -3  -2 -12   25.35    6.17
  -3  -2 -11  348.75   27.11
  -3  -2 -11  322.60   21.07
  -3  -2 -10   16.99    6.76
  -3  -2 -10   11.81    4.12
  -3  -2 -10    9.36    4.90
  -3  -2  -9  104.41   13.69
  -3  -2  -9   86.79   11.74
  -3  -2  -8    6.71    3.74
  -3  -2  -8    3.99    2.94
  -3  -2  -8    7.24    3.23
  -3  -2  -7  172.84   15.29
  -3  -2  -7  157.25   11.38
  -3  -2  -6   69.37    8.76
  -3  -2  -6   60.20    6.51
  -3  -2  -5 1036.99   40.11
  -3  -2  -5 1022.53   39.94
  -3  -2  -5 1012.52   36.22
  -3  -2  -4  635.30   30.07
  -3  -2  -4  632.03   26.59
  -3  -2  -4  610.74   24.36
  -3  -2  -4  634.30   26.39
  -3  -2  -3 2493.76   81.84
  -3  -2  -3 2521.28   76.31
  -3  -2  -2 2728.22   81.62
  -3  -2  -2 2579.37   82.90
  -3  -2  -2 2563.39   78.24
  -3  -2  -1    5.83    2.16
  -3  -2  -1    3.50    2.50
  -3  -2  -1    2.06    2.48
  -3  -2  -1    7.57    2.86
  -3  -2   0 2088.60   67.97
  -3  -2   0 2145.25   70.36
  -3  -2   0 2240.22   69.08
  -3  -2   0 2029.98   64.98
  -3  -2   1  298.51   16.70
  -3  -2   1  327.47   18.53
  -3  -2   1  322.60   16.18
  -3  -2   2 1449.20   52.04
  -3  -2   2 1521.25   48.19
  -3  -2   2 1445.62   51.72
  -3  -2   2 1562.20   53.21
  -3  -2   2 1512.33   54.95
  -3  -2   3  155.44   10.54
  -3  -2   3  162.06   12.25
  -3  -2   3  150.34   12.63
  -3  -2   4  461.51   22.37
  -3  -2   4  467.06   23.40
  -3  -2   4  462.98   26.11
  -3  -2   5  123.35   11.30
  -3  -2   5  125.56   11.08
  -3  -2   6 1574.27   59.33
  -3  -2   6 1580.24   56.93
  -3  -2   7   19.82    4.74
  -3  -2   7   19.12    5.86
  -3  -2   7   16.03    6.19
  -3  -2   8  269.93   21.39
  -3  -2   8  262.71   24.41
  -3  -2   8  261.04   17.65
  -3  -2   9   23.30    7.10
  -3  -2   9   23.26    8.14
  -3  -2  10   52.68   10.48
  -3  -2  10   32.15   10.75
  -3  -2  11  206.14   25.81
  -3  -2  12  333.16   34.06
  -3  -2  13  168.61   25.40
  -3  -1 -17   45.40   10.78
  -3  -1 -16   12.43    5.79
  -3  -1 -15  228.34   26.77
  -3  -1 -15  232.63   21.86
  -3  -1 -14   14.67    7.45
  -3  -1 -14    8.29    4.15
  -3  -1 -13  228.26   24.26
  -3  -1 -13  229.91   19.80
  -3  -1 -12  310.70   27.11
  -3  -1 -12  290.12   21.68
  -3  -1 -11    2.43    3.41
  -3  -1 -11    5.02    3.99
  -3  -1 -10  751.62   41.14
  -3  -1 -10  711.37   34.89
  -3  -1 -10  821.57   44.47
  -3  -1  -9   10.37    6.01
  -3  -1  -9    3.32    2.61
  -3  -1  -9    2.62    3.62
  -3  -1  -8   48.92    8.57
  -3  -1  -8   60.85    9.66
  -3  -1  -7   47.91    7.99
  -3  -1  -6  438.48   21.55
  -3  -1  -6  469.62   24.88
  -3  -1  -5   54.50    6.27
  -3  -1  -5   53.56    6.99
  -3  -1  -5   55.84    8.56
  -3  -1  -4  382.37   18.27
  -3  -1  -4  409.11   19.01
  -3  -1  -4  390.74   22.78
  -3  -1  -3  102.89    8.02
  -3  -1  -3  103.97   10.37
  -3  -1  -3  121.78    7.83
  -3  -1  -2  459.20   18.73
  -3  -1  -2  426.68   22.44
  -3  -1  -2  438.70   19.25
  -3  -1  -1  719.45   22.70
  -3  -1  -1  750.03   27.31
  -3  -1  -1  718.54   30.81
  -3  -1  -1  729.30   31.05
  -3  -1   0    4.59    3.55
  -3  -1   0    2.25    2.66
  -3  -1   0    4.17    1.54
  -3  -1   1 1551.66   54.87
  -3  -1   1 1541.33   48.23
  -3  -1   1 1478.40   54.31
  -3  -1   2  909.48   34.87
  -3  -1   2 1016.98   39.99
  -3  -1   3 1550.38   51.89
  -3  -1   3 1445.35   53.09
  -3  -1   4   39.62    6.02
  -3  -1   4   30.60    6.45
  -3  -1   5  743.64   33.60
  -3  -1   5  728.14   36.13
  -3  -1   6 2762.49   93.28
  -3  -1   7  604.87   32.61
  -3  -1   7  577.70   35.42
  -3  -1   8    6.19    4.29
  -3  -1   8    8.09    6.07
  -3  -1   9  558.16   39.29
  -3  -1   9  660.51   37.72
  -3  -1  10  214.11   24.43
  -3  -1  11  387.11   34.91
  -3  -1  12   47.76   12.66
  -3  -1  13  117.14   21.81
  -3  -1  14  110.11   21.81
  -3   0 -17   70.54   13.44
  -3   0 -16  137.77   18.08
  -3   0 -15   49.14   11.05
  -3   0 -14   93.04   13.58
  -3   0 -13   92.33   13.02
  -3   0 -12  265.84   25.63
  -3   0 -12  277.51   21.96
  -3   0 -11  612.07   38.09
  -3   0 -11  573.60   32.51
  -3   0 -10  342.81   26.47
  -3   0 -10  357.21   28.40
  -3   0 -10  354.49   23.37
  -3   0  -9  292.25   23.10
  -3   0  -9  290.00   19.88
  -3   0  -9  297.24   24.18
  -3   0  -8   60.42    8.43
  -3   0  -8   69.43   10.74
  -3   0  -7   77.10   10.46
  -3   0  -6   16.65    4.71
  -3   0  -6   20.52    6.45
  -3   0  -5  675.49   29.29
  -3   0  -5  735.25   31.38
  -3   0  -5  680.00   34.86
  -3   0  -4   57.01    6.54
  -3   0  -4   61.52    6.94
  -3   0  -4   57.61    8.88
  -3   0  -3  734.84   29.12
  -3   0  -3  767.87   34.34
  -3   0  -3  738.33   27.17
  -3   0  -2    1.58    3.18
  -3   0  -2    2.35    1.33
  -3   0  -2    0.47    0.98
  -3   0  -1   11.37    3.79
  -3   0  -1   13.01    4.62
  -3   0  -1   11.77    2.39
  -3   0   0   53.68    7.09
  -3   0   0   45.69    7.09
  -3   0   1  980.16   39.34
  -3   0   1  964.46   31.68
  -3   0   1  987.35   40.56
  -3   0   2  542.62   22.85
  -3   0   2  592.43   28.07
  -3   0   3  262.02   16.02
  -3   0   3  267.35   16.07
  -3   0   3  267.38   18.31
  -3   0   4  765.54   33.20
  -3   0   4  707.43   33.14
  -3   0   5  111.76   11.52
  -3   0   5  103.99   11.74
  -3   0   6 1681.87   64.13
  -3   0   7    7.23    4.10
  -3   0   7    0.42    3.89
  -3   0   8  209.27   19.24
  -3   0   8  202.85   20.64
  -3   0   9  127.98   15.85
  -3   0   9   89.31   14.64
  -3   0  10   -2.50    6.59
  -3   0  11   13.01    7.07
  -3   0  12  287.90   31.35
  -3   0  13   56.23   15.68
  -3   0  14  358.43   38.51
  -3   1 -16   43.40   10.64
  -3   1 -15   97.86   15.17
  -3   1 -14   12.19    5.60
  -3   1 -13  138.66   16.77
  -3   1 -12  134.72   15.91
  -3   1 -11   82.59   11.81
  -3   1 -10  211.00   18.35
  -3   1 -10  199.82   21.42
  -3   1  -9  712.05   35.90
  -3   1  -9  735.44   42.37
  -3   1  -8  111.38   12.04
  -3   1  -8  141.74   15.86
  -3   1  -7  568.30   28.69
  -3   1  -7  533.17   31.26
  -3   1  -7  565.58   33.79
  -3   1  -6 1525.79   59.25
  -3   1  -6 1523.06   62.78
  -3   1  -5    1.80    2.59
  -3   1  -5    0.72    3.57
  -3   1  -4 2152.35   70.99
  -3   1  -4 2133.50   77.13
  -3   1  -3    2.54    2.23
  -3   1  -3   -1.55    4.25
  -3   1  -2  215.36   16.51
  -3   1  -2  216.29   11.19
  -3   1  -1   10.22    3.58
  -3   1  -1   13.17    1.74
  -3   1  -1    9.26    4.51
  -3   1   0    4.32    1.30
  -3   1   0    4.68    4.37
  -3   1   0    7.70    2.64
  -3   1   0    6.05    3.14
  -3   1   1   43.35    4.50
  -3   1   1   52.77    7.33
  -3   1   1   43.57    4.48
  -3   1   1   52.42    8.18
  -3   1   2 1753.25   62.20
  -3   1   2 1713.63   55.95
  -3   1   3    7.87    4.10
  -3   1   3    1.44    2.35
  -3   1   4  481.90   25.57
  -3   1   4  556.21   27.63
  -3   1   5  498.37   28.27
  -3   1   5  587.79   29.92
  -3   1   6    3.23    3.57
  -3   1   7  475.72   29.19
  -3   1   7  416.67   28.91
  -3   1   8  146.17   16.15
  -3   1   8   93.01   14.06
  -3   1   9  973.56   49.41
  -3   1   9  867.09   49.97
  -3   1  10   80.38   14.79
  -3   1  11  207.08   24.84
  -3   1  12  163.83   23.81
  -3   1  13   17.58    9.54
  -3   1  14  -15.48    9.19
  -3   2 -15    2.11    4.35
  -3   2 -14   79.61   13.97
  -3   2 -13   62.63   11.84
  -3   2 -12   66.55   11.46
  -3   2 -11  204.13   19.73
  -3   2 -10  108.19   13.61
  -3   2  -9   -0.78    3.22
  -3   2  -9   -0.54    4.61
  -3   2  -8  301.64   21.64
  -3   2  -8  318.94   25.51
  -3   2  -7  112.07   12.02
  -3   2  -7  110.46   13.63
  -3   2  -7  104.41   14.28
  -3   2  -6 1107.55   45.54
  -3   2  -6 1100.56   51.09
  -3   2  -6 1126.58   48.92
  -3   2  -5 1874.20   73.05
  -3   2  -5 1936.52   69.51
  -3   2  -4  131.83   14.04
  -3   2  -4  130.73   11.96
  -3   2  -3 1718.35   67.19
  -3   2  -3 1871.40   62.03
  -3   2  -2   20.43    5.87
  -3   2  -2   31.80    4.85
  -3   2  -1  905.79   35.19
  -3   2  -1  948.71   32.13
  -3   2  -1  991.43   39.44
  -3   2  -1  904.76   41.54
  -3   2   0   27.03    3.49
  -3   2   0   26.83    6.64
  -3   2   0   24.34    4.17
  -3   2   0   25.93    5.49
  -3   2   1  934.91   43.24
  -3   2   1  986.91   34.69
  -3   2   1 1036.27   41.18
  -3   2   1  965.47   36.09
  -3   2   1 1011.40   35.42
  -3   2   2    8.27    3.37
  -3   2   2    2.96    2.54
  -3   2   2    8.34    2.97
  -3   2   3  690.23   32.65
  -3   2   3  626.50   28.70
  -3   2   3  679.32   29.95
  -3   2   4   91.93   10.30
  -3   2   4  116.93   12.44
  -3   2   5   20.54    6.09
  -3   2   5   29.79    6.61
  -3   2   6  129.82   14.17
  -3   2   7  377.53   26.36
  -3   2   7  347.25   26.12
  -3   2   8  320.03   25.30
  -3   2   8  295.85   25.36
  -3   2   9  420.18   30.53
  -3   2   9  321.69   28.30
  -3   2  10  251.74   26.06
  -3   2  11   30.27    9.96
  -3   2  12  265.63   29.96
  -3   2  13   95.20   18.90
  -3   2  14   -0.36    6.91
  -3   3 -14   19.31    7.35
  -3   3 -13  198.88   21.90
  -3   3 -12  320.28   27.23
  -3   3 -11  163.46   18.24
  -3   3 -10   66.83   11.10
  -3   3  -9  560.82   38.05
  -3   3  -9  476.66   30.44
  -3   3  -8   30.39    7.12
  -3   3  -8   57.05   11.15
  -3   3  -7   27.86    6.72
  -3   3  -7   33.41    8.57
  -3   3  -7   21.17    7.13
  -3   3  -6  664.11   37.91
  -3   3  -6  699.23   37.52
  -3   3  -6  665.97   33.55
  -3   3  -5  496.95   30.92
  -3   3  -5  557.03   30.89
  -3   3  -4 1252.37   55.14
  -3   3  -4 1362.58   53.44
  -3   3  -3 2414.37   88.56
  -3   3  -3 2552.93   84.50
  -3   3  -2  395.86   20.72
  -3   3  -2  390.56   19.50
  -3   3  -2  365.99   24.61
  -3   3  -1   -0.21    2.08
  -3   3  -1    0.30    2.15
  -3   3  -1    2.44    3.93
  -3   3   0 1206.75   41.87
  -3   3   0 1247.14   46.90
  -3   3   0 1086.05   49.66
  -3   3   0 1166.72   42.76
  -3   3   1   68.94    7.00
  -3   3   1   61.89    8.15
  -3   3   1   67.16   10.46
  -3   3   1   71.36    7.24
  -3   3   2 1183.11   42.56
  -3   3   2 1157.67   46.11
  -3   3   2 1082.39   40.26
  -3   3   2 1097.61   42.49
  -3   3   3  121.39   12.26
  -3   3   3  103.61   10.41
  -3   3   3  111.65   10.83
  -3   3   4  109.22   12.16
  -3   3   4  101.13   11.20
  -3   3   4  106.46   11.41
  -3   3   5    5.51    3.28
  -3   3   6  190.29   17.94
  -3   3   6  190.33   18.24
  -3   3   7   44.63    9.71
  -3   3   7   40.24    8.89
  -3   3   7   33.45    8.07
  -3   3   8  776.93   42.79
  -3   3   8  671.49   40.89
  -3   3   9   62.33   12.62
  -3   3  10  231.29   24.84
  -3   3  11  150.84   21.24
  -3   3  12   10.81    8.05
  -3   3  13  158.71   24.26
  -3   3  14   15.08   10.63
  -3   4 -13    9.04    5.72
  -3   4 -12  143.81   18.45
  -3   4 -11   26.53    8.36
  -3   4 -10  212.89   21.10
  -3   4  -9  189.44   19.02
  -3   4  -8  238.28   23.00
  -3   4  -8  260.17   24.99
  -3   4  -8  214.94   19.66
  -3   4  -7  104.81   15.01
  -3   4  -7  121.67   16.11
  -3   4  -7  105.61   12.78
  -3   4  -6   33.78    7.26
  -3   4  -6   30.33    8.21
  -3   4  -6   25.44    7.19
  -3   4  -5  540.58   33.28
  -3   4  -5  589.44   34.13
  -3   4  -5  551.31   29.92
  -3   4  -4   16.41    5.19
  -3   4  -4   15.51    6.31
  -3   4  -4   11.45    4.07
  -3   4  -3    0.61    2.80
  -3   4  -3    0.58    2.45
  -3   4  -3   -0.57    3.63
  -3   4  -2  613.84   34.27
  -3   4  -2  602.07   28.66
  -3   4  -2  610.69   21.20
  -3   4  -2  606.03   28.65
  -3   4  -1 1275.50   57.16
  -3   4  -1 1396.94   50.56
  -3   4  -1 1435.12   51.11
  -3   4   0  668.30   28.60
  -3   4   0  668.94   29.07
  -3   4   0  570.61   33.90
  -3   4   0  674.32   31.11
  -3   4   1 3944.53  122.47
  -3   4   1 4202.50  124.76
  -3   4   1 4229.34  127.98
  -3   4   1 3901.77  134.37
  -3   4   2   38.88    6.24
  -3   4   2   31.77    7.88
  -3   4   2   30.45    4.92
  -3   4   2   26.80    5.76
  -3   4   3  828.69   37.08
  -3   4   3  827.79   37.94
  -3   4   3  783.95   35.82
  -3   4   4    3.60    2.97
  -3   4   4    2.02    2.30
  -3   4   5  206.13   17.79
  -3   4   5  192.08   17.31
  -3   4   6   14.07    6.85
  -3   4   6    9.92    5.73
  -3   4   7  432.50   30.60
  -3   4   7  445.33   31.11
  -3   4   7  466.78   32.09
  -3   4   8    9.44    5.76
  -3   4   8    5.00    5.51
  -3   4   9  301.93   27.36
  -3   4  10   27.66    9.74
  -3   4  11   26.16    9.17
  -3   4  12   84.92   17.05
  -3   4  13  130.64   22.30
  -3   4  14   30.15   10.87
  -3   5 -12    0.54    4.17
  -3   5 -11   53.28   11.36
  -3   5 -10   92.23   14.34
  -3   5  -9  523.23   34.41
  -3   5  -8   27.14    7.21
  -3   5  -8   18.77    7.55
  -3   5  -7   87.58   13.73
  -3   5  -7  101.68   15.89
  -3   5  -7   89.43   12.51
  -3   5  -6  613.75   37.82
  -3   5  -6  711.04   41.99
  -3   5  -6  634.23   35.20
  -3   5  -5   51.64    8.96
  -3   5  -5   40.55    9.21
  -3   5  -5   42.96    9.32
  -3   5  -4  179.52   15.71
  -3   5  -4  161.39   16.96
  -3   5  -4  198.32   19.02
  -3   5  -3  676.85   33.51
  -3   5  -3  730.28   35.46
  -3   5  -3  649.99   37.55
  -3   5  -3  754.20   38.95
  -3   5  -2  115.43    8.02
  -3   5  -2  131.16   12.72
  -3   5  -2  112.72   14.04
  -3   5  -2  124.53   11.95
  -3   5  -1  263.90   18.08
  -3   5  -1  249.31   13.63
  -3   5  -1  237.04   20.67
  -3   5  -1  240.75   16.50
  -3   5   0  589.98   29.01
  -3   5   0  548.45   33.42
  -3   5   0  569.97   26.89
  -3   5   1  105.11   10.85
  -3   5   1  125.42   11.94
  -3   5   1  120.07   14.74
  -3   5   1  117.93   10.22
  -3   5   2 2014.32   69.90
  -3   5   2 2003.19   70.14
  -3   5   2 1959.34   77.88
  -3   5   2 1827.49   64.04
  -3   5   3   54.34    6.78
  -3   5   3   53.52    8.34
  -3   5   3   71.34    9.49
  -3   5   4  397.08   24.97
  -3   5   4  382.01   24.72
  -3   5   5   15.12    5.32
  -3   5   5    9.19    5.12
  -3   5   5   21.85    5.95
  -3   5   6  593.53   35.15
  -3   5   6  476.18   32.47
  -3   5   6  561.37   33.27
  -3   5   7   23.53    7.86
  -3   5   7   42.98    9.66
  -3   5   8  834.46   48.50
  -3   5   8  964.54   51.95
  -3   5   9   15.68    7.80
  -3   5  10   61.50   13.32
  -3   5  11   11.77    6.96
  -3   5  12   27.84   10.08
  -3   5  13   18.08    9.76
  -3   5  14  111.04   22.24
  -3   6 -11  119.68   17.63
  -3   6 -10  201.45   22.53
  -3   6  -9  122.06   16.53
  -3   6  -8  102.10   15.88
  -3   6  -8  109.62   14.89
  -3   6  -7   23.86    7.09
  -3   6  -7   34.43    9.16
  -3   6  -6  174.63   17.73
  -3   6  -6  201.37   22.50
  -3   6  -6  179.43   19.47
  -3   6  -5  181.21   17.26
  -3   6  -5  194.25   21.23
  -3   6  -5  184.76   19.35
  -3   6  -4  393.79   25.76
  -3   6  -4  395.04   28.69
  -3   6  -4  456.52   32.00
  -3   6  -3    4.45    3.60
  -3   6  -3    2.39    2.96
  -3   6  -3    3.29    3.17
  -3   6  -3    9.47    5.55
  -3   6  -2   47.79    8.64
  -3   6  -2   48.83    8.14
  -3   6  -2   40.90    8.81
  -3   6  -2   48.35    5.84
  -3   6  -1  545.90   28.49
  -3   6  -1  616.06   32.14
  -3   6  -1  560.53   24.80
  -3   6  -1  556.45   34.48
  -3   6   0   12.28    4.46
  -3   6   0   11.68    3.83
  -3   6   0   13.45    5.61
  -3   6   1  423.58   25.40
  -3   6   1  410.45   22.11
  -3   6   1  401.81   29.24
  -3   6   1  412.19   23.68
  -3   6   2    7.76    4.56
  -3   6   2   12.46    4.50
  -3   6   2    5.58    3.10
  -3   6   2    8.28    3.72
  -3   6   3   71.92    8.00
  -3   6   3   83.18   10.39
  -3   6   3  102.50   12.11
  -3   6   3   90.53   14.04
  -3   6   4  346.33   24.38
  -3   6   4  362.42   23.90
  -3   6   4  326.72   24.75
  -3   6   5  985.87   47.20
  -3   6   5  896.38   46.51
  -3   6   5  933.76   44.68
  -3   6   6   10.88    5.85
  -3   6   6   11.27    5.30
  -3   6   6   13.74    5.71
  -3   6   7 1409.49   61.31
  -3   6   7 1366.51   63.37
  -3   6   8   34.94    8.46
  -3   6   8   31.42    9.99
  -3   6   9  375.36   32.46
  -3   6  10    7.23    5.98
  -3   6  11   43.16   12.79
  -3   6  12  -13.31    8.92
  -3   6  13  141.96   23.46
  -3   7 -10   19.08    7.77
  -3   7  -9  228.88   23.37
  -3   7  -8  121.95   18.19
  -3   7  -8  120.31   16.52
  -3   7  -7   33.81    9.28
  -3   7  -7   18.33    7.04
  -3   7  -6   20.10    7.28
  -3   7  -6   18.56    6.33
  -3   7  -5   42.70   11.32
  -3   7  -5   41.97    9.29
  -3   7  -5   45.24    9.43
  -3   7  -4   49.19   11.54
  -3   7  -4   21.88    6.86
  -3   7  -4   48.46   10.35
  -3   7  -3  412.45   28.78
  -3   7  -3  363.55   24.92
  -3   7  -3  379.69   28.70
  -3   7  -3  436.45   32.37
  -3   7  -2   14.46    3.95
  -3   7  -2   20.92    6.52
  -3   7  -2   11.92    5.32
  -3   7  -2   16.62    6.53
  -3   7  -1  255.99   21.12
  -3   7  -1  237.28   15.37
  -3   7  -1  218.01   21.12
  -3   7  -1  244.67   18.16
  -3   7   0 1260.90   53.38
  -3   7   0 1190.58   45.45
  -3   7   0 1083.86   54.99
  -3   7   0 1111.47   46.64
  -3   7   1   99.05   12.42
  -3   7   1  102.04   14.84
  -3   7   1   74.65    9.04
  -3   7   2  433.39   27.37
  -3   7   2  400.92   23.74
  -3   7   2  361.25   29.15
  -3   7   2  381.72   21.47
  -3   7   3  105.68   13.24
  -3   7   3   92.39    9.58
  -3   7   3  108.46   11.99
  -3   7   3  103.86   15.51
  -3   7   4   12.85    5.02
  -3   7   4   11.08    5.60
  -3   7   4   20.60    5.94
  -3   7   5  142.85   17.25
  -3   7   5  137.99   14.75
  -3   7   5  155.85   17.09
  -3   7   6  215.52   22.20
  -3   7   6  228.41   20.21
  -3   7   6  258.46   23.39
  -3   7   7    4.64    3.30
  -3   7   7    2.12    4.80
  -3   7   8  659.30   39.94
  -3   7   8  598.20   41.89
  -3   7   9   -2.59    4.77
  -3   7  10  102.23   18.53
  -3   7  11   27.76   10.13
  -3   7  12  331.96   35.38
  -3   7  13   28.51   12.69
  -3   8  -9   72.97   13.83
  -3   8  -8   -4.19    4.73
  -3   8  -8   -0.07    4.86
  -3   8  -7   34.99   10.31
  -3   8  -7   53.68   10.85
  -3   8  -6   53.87   11.43
  -3   8  -6   49.47   10.27
  -3   8  -5  200.31   19.92
  -3   8  -5  200.10   20.93
  -3   8  -4  462.07   30.43
  -3   8  -4  459.46   32.59
  -3   8  -3   10.10    4.81
  -3   8  -3   13.10    5.30
  -3   8  -3    9.08    5.34
  -3   8  -2  176.97   16.93
  -3   8  -2  183.22   13.90
  -3   8  -2  213.16   20.87
  -3   8  -2  182.61   19.95
  -3   8  -1    0.67    1.77
  -3   8  -1    0.73    3.10
  -3   8  -1   -0.15    2.66
  -3   8  -1   -1.56    4.10
  -3   8   0  217.35   17.35
  -3   8   0  255.71   22.02
  -3   8   0  219.78   16.86
  -3   8   0  253.95   23.53
  -3   8   1   -0.95    2.32
  -3   8   1   -5.08    3.80
  -3   8   1   -4.48    3.19
  -3   8   1    0.20    3.69
  -3   8   2   51.86    7.44
  -3   8   2   59.52   10.42
  -3   8   2   39.76   10.46
  -3   8   2   48.46    7.54
  -3   8   3  179.92   18.34
  -3   8   3  149.03   12.58
  -3   8   3  145.39   18.89
  -3   8   3  171.83   15.11
  -3   8   4    5.56    4.18
  -3   8   4   -0.06    1.87
  -3   8   4    0.44    3.21
  -3   8   4    0.91    4.84
  -3   8   5  250.63   24.26
  -3   8   5  265.48   21.01
  -3   8   6   -4.42    5.52
  -3   8   6    0.64    4.62
  -3   8   7  431.14   34.85
  -3   8   7  457.96   31.14
  -3   8   8   23.19    9.21
  -3   8   8   30.53    8.55
  -3   8   9  162.51   22.51
  -3   8  10   74.91   16.02
  -3   8  11  115.62   20.37
  -3   8  12   15.62    8.32
  -3   9  -8   42.69   11.02
  -3   9  -7   33.14    9.26
  -3   9  -7   67.96   12.53
  -3   9  -6    4.28    4.05
  -3   9  -6  -14.45    6.25
  -3   9  -5  233.37   23.25
  -3   9  -5  202.05   20.84
  -3   9  -4  205.17   21.68
  -3   9  -4  210.26   20.60
  -3   9  -3  169.88   19.46
  -3   9  -3  160.37   17.21
  -3   9  -2   83.31    9.90
  -3   9  -2   55.67   11.13
  -3   9  -2   79.45   11.58
  -3   9  -1    3.43    2.82
  -3   9  -1   -3.48    4.45
  -3   9  -1    2.06    3.08
  -3   9   0   25.02    6.01
  -3   9   0   27.78    6.56
  -3   9   0   19.21    7.28
  -3   9   1  169.61   15.61
  -3   9   1  136.47   18.23
  -3   9   1  177.24   15.40
  -3   9   2   37.58    7.85
  -3   9   2   38.79    7.24
  -3   9   2   32.16    9.67
  -3   9   3 1460.23   54.92
  -3   9   3 1467.35   56.95
  -3   9   3 1379.44   69.78
  -3   9   4   41.35    6.72
  -3   9   4   44.24   11.96
  -3   9   4   48.74    8.54
  -3   9   5   86.20   11.54
  -3   9   5   76.60   15.39
  -3   9   5   68.31   13.19
  -3   9   6  299.78   28.82
  -3   9   6  313.37   24.07
  -3   9   7   48.58   12.05
  -3   9   7   68.00   11.51
  -3   9   8   14.18    7.57
  -3   9   9    8.27    7.62
  -3   9  10  -10.84    8.28
  -3   9  11   17.97    9.94
  -3  10  -7  193.12   22.77
  -3  10  -6  110.03   16.29
  -3  10  -6  131.93   17.87
  -3  10  -5  153.61   19.13
  -3  10  -5  158.31   18.93
  -3  10  -4  254.29   24.76
  -3  10  -4  253.70   23.58
  -3  10  -3   36.73    9.44
  -3  10  -3   36.28    8.81
  -3  10  -2  102.20   13.47
  -3  10  -2  126.49   17.29
  -3  10  -1    7.60    5.67
  -3  10  -1    4.08    3.63
  -3  10  -1    5.54    3.11
  -3  10   0  144.21   15.19
  -3  10   0  163.81   20.12
  -3  10   0  156.43   15.30
  -3  10   1  263.84   20.03
  -3  10   1  263.77   26.29
  -3  10   1  279.82   21.45
  -3  10   2   69.87    9.86
  -3  10   2   65.72   10.37
  -3  10   2   57.43   12.61
  -3  10   3   33.45   10.72
  -3  10   3   37.83    6.94
  -3  10   3   22.10    6.51
  -3  10   4  244.86   27.16
  -3  10   4  234.97   16.74
  -3  10   5   20.55    9.17
  -3  10   5   17.87    8.16
  -3  10   6  120.72   19.87
  -3  10   6  130.89   19.64
  -3  10   7  195.71   25.13
  -3  10   8   15.93    7.64
  -3  10   9   -4.93    6.01
  -3  10  10   56.53   16.88
  -3  11  -6  165.97   21.24
  -3  11  -5  364.40   30.86
  -3  11  -4  256.49   24.97
  -3  11  -4  199.99   21.69
  -3  11  -3  396.75   31.54
  -3  11  -3  360.25   28.63
  -3  11  -2  -16.58    6.98
  -3  11  -2    5.95    3.96
  -3  11  -1   16.97    7.03
  -3  11  -1   38.76    7.98
  -3  11  -1   32.74    7.99
  -3  11   0   22.39    8.26
  -3  11   0   10.71    4.45
  -3  11   0   18.48    5.69
  -3  11   1   73.87   11.25
  -3  11   1   70.39   13.55
  -3  11   1   75.16   10.86
  -3  11   2  160.68   17.60
  -3  11   2  190.08   23.04
  -3  11   2  178.12   16.17
  -3  11   3  320.37   25.93
  -3  11   3  343.94   32.49
  -3  11   3  343.97   22.26
  -3  11   4   45.55   12.56
  -3  11   4   47.59   10.35
  -3  11   5  123.85   20.46
  -3  11   5  123.35   19.98
  -3  11   6   -2.03    4.35
  -3  11   6  -13.09    8.39
  -3  11   7  136.12   22.27
  -3  11   7  128.42   22.07
  -3  11   8  -19.76    9.87
  -3  11   9  260.52   31.78
  -3  12  -5  236.36   25.33
  -3  12  -4   63.39   12.95
  -3  12  -3  165.17   19.73
  -3  12  -2   13.26    5.64
  -3  12  -1   26.66    7.77
  -3  12   0  270.62   22.87
  -3  12   0  272.91   27.41
  -3  12   1   20.92    6.62
  -3  12   1   39.11   10.87
  -3  12   1   21.60    6.72
  -3  12   2  341.98   32.46
  -3  12   2  324.71   26.69
  -3  12   3   35.59   12.21
  -3  12   3   20.71    7.45
  -3  12   4  101.54   18.44
  -3  12   4   93.50   15.01
  -3  12   5    9.15    7.69
  -3  12   5   19.04    9.15
  -3  12   5    0.97    3.60
  -3  12   6   40.00   11.71
  -3  12   6   64.19   15.91
  -3  12   7   21.65   11.05
  -3  12   7   27.68   10.86
  -3  12   8  233.62   31.00
  -3  13  -3   52.49   11.46
  -3  13  -2   89.22   14.47
  -3  13  -1   63.31   11.52
  -3  13   3  161.31   19.56
  -3  13   4  -10.55    6.00
  -3  13   4  -11.93    7.62
  -3  13   5   21.08    8.93
  -3  13   5    8.61    7.45
  -3  13   6    1.28    3.31
  -3  13   6   -5.74    5.51
  -3  13   7  104.31   17.47
  -3  13   7  109.44   22.16
  -2 -14 -10   19.97    8.28
  -2 -14  -9  235.16   25.47
  -2 -14  -8  110.62   16.63
  -2 -13 -12    9.91    5.94
  -2 -13 -11   24.10    8.50
  -2 -13 -10  152.25   20.80
  -2 -13  -9   30.04   10.86
  -2 -13  -8  340.57   29.39
  -2 -13  -7  112.42   21.96
  -2 -13  -7  140.17   17.78
  -2 -13  -6  343.92   37.62
  -2 -13  -6  291.73   25.24
  -2 -13  -5  162.31   25.89
  -2 -13  -5  132.87   16.37
  -2 -13  -4   76.96   18.75
  -2 -13  -4   70.73   11.32
  -2 -13  -3    3.13    6.77
  -2 -13  -3    5.44    4.05
  -2 -13  -2  163.09   24.47
  -2 -13  -2  138.54   15.43
  -2 -13  -1   79.86   18.00
  -2 -13  -1   85.78   11.81
  -2 -13   0  310.16   33.71
  -2 -13   1   96.62   18.69
  -2 -13   2  131.20   21.75
  -2 -12 -12   29.14    9.97
  -2 -12 -11   21.76    8.43
  -2 -12 -10   98.60   16.13
  -2 -12  -9  106.08   20.67
  -2 -12  -9   76.74   13.61
  -2 -12  -8   10.58    9.94
  -2 -12  -8   -2.76    5.03
  -2 -12  -7  320.03   35.09
  -2 -12  -7  281.88   25.05
  -2 -12  -6   31.65   13.02
  -2 -12  -6   41.50    9.25
  -2 -12  -5  425.31   39.75
  -2 -12  -5  420.51   29.11
  -2 -12  -4    6.27    5.99
  -2 -12  -4    7.84    4.55
  -2 -12  -3  349.70   24.81
  -2 -12  -3  355.09   35.22
  -2 -12  -2  146.31   22.00
  -2 -12  -2  149.91   15.25
  -2 -12  -1   55.92   14.00
  -2 -12  -1   67.29   10.21
  -2 -12   0  697.38   50.04
  -2 -12   0  700.62   36.50
  -2 -12   1   67.86   15.36
  -2 -12   1   57.54    9.80
  -2 -12   2   25.21    9.31
  -2 -12   2    4.17    5.01
  -2 -12   3   56.84   13.88
  -2 -12   4   15.31    7.60
  -2 -11 -13   51.58   13.05
  -2 -11 -12   23.86    8.99
  -2 -11 -11  189.48   22.56
  -2 -11 -10  110.99   16.67
  -2 -11  -9    9.29    5.10
  -2 -11  -8   67.77   15.59
  -2 -11  -8   57.64   10.37
  -2 -11  -8   43.92    9.91
  -2 -11  -7   38.69   11.86
  -2 -11  -7   24.41    7.15
  -2 -11  -6   68.02   15.02
  -2 -11  -6   69.24   11.26
  -2 -11  -5   -2.45    4.22
  -2 -11  -5   -2.73    3.67
  -2 -11  -4  482.17   29.43
  -2 -11  -4  472.71   39.43
  -2 -11  -3   18.06    9.13
  -2 -11  -3   23.53    6.32
  -2 -11  -2  167.96   22.24
  -2 -11  -1   99.55   17.22
  -2 -11   0  151.36   20.84
  -2 -11   1  166.33   21.79
  -2 -11   2  192.70   23.75
  -2 -11   2  202.67   16.06
  -2 -11   3   97.18   17.22
  -2 -11   4  132.13   20.24
  -2 -11   5   60.71   14.00
  -2 -11   6   92.97   17.36
  -2 -10 -13    7.99    6.36
  -2 -10 -12  230.87   25.45
  -2 -10 -11   35.32    9.60
  -2 -10 -10  176.37   20.29
  -2 -10  -9  104.09   15.17
  -2 -10  -9  145.05   14.80
  -2 -10  -8   -0.12    3.91
  -2 -10  -8    0.99    4.26
  -2 -10  -8   -4.16    6.34
  -2 -10  -7   93.41   12.87
  -2 -10  -7   98.66   12.95
  -2 -10  -7   72.38   15.56
  -2 -10  -6   -0.18    2.81
  -2 -10  -6    5.58    4.15
  -2 -10  -6    1.89    3.61
  -2 -10  -5    2.11    3.67
  -2 -10  -5    7.31    6.02
  -2 -10  -5    7.65    4.06
  -2 -10  -4  524.60   39.97
  -2 -10  -4  601.56   35.55
  -2 -10  -3  110.10   16.88
  -2 -10  -2  -13.76    7.19
  -2 -10  -1  934.48   53.53
  -2 -10   0  334.95   29.80
  -2 -10   0  347.80   21.58
  -2 -10   1   98.84   16.25
  -2 -10   2    6.12    3.31
  -2 -10   2    4.56    4.90
  -2 -10   3  171.25   11.41
  -2 -10   3  161.34   13.80
  -2 -10   4  165.75   21.94
  -2 -10   4  194.28   16.04
  -2 -10   5   59.20   13.55
  -2 -10   5   61.28    9.33
  -2 -10   6  509.77   40.63
  -2 -10   7    5.00    5.86
  -2 -10   8  103.81   18.60
  -2  -9 -14    9.05    7.19
  -2  -9 -13  163.18   21.68
  -2  -9 -12    8.32    6.54
  -2  -9 -11  320.15   28.54
  -2  -9 -10   -0.11    3.22
  -2  -9 -10    4.03    3.08
  -2  -9  -9  273.77   23.90
  -2  -9  -9  272.08   19.71
  -2  -9  -8   16.20    5.59
  -2  -9  -8   14.55    5.12
  -2  -9  -8   16.36    8.07
  -2  -9  -7  159.10   16.47
  -2  -9  -7  169.24   15.81
  -2  -9  -7  147.19   20.04
  -2  -9  -6  315.52   23.04
  -2  -9  -6  361.35   24.30
  -2  -9  -6  347.39   30.63
  -2  -9  -5  328.74   23.43
  -2  -9  -5  302.57   28.31
  -2  -9  -4 1003.51   46.21
  -2  -9  -4  872.12   51.58
  -2  -9  -3   12.66    4.27
  -2  -9  -3   13.43    5.32
  -2  -9  -3   20.41    7.12
  -2  -9  -2   23.61    5.28
  -2  -9  -2   15.50    6.76
  -2  -9  -1   53.45    7.60
  -2  -9  -1   60.92   11.92
  -2  -9  -1   72.85   11.29
  -2  -9   0  245.39   16.73
  -2  -9   0  242.68   21.46
  -2  -9   0  256.04   24.24
  -2  -9   1   31.77    9.03
  -2  -9   2  502.23   20.72
  -2  -9   2  564.22   34.06
  -2  -9   2  502.04   24.79
  -2  -9   3    9.82    5.55
  -2  -9   3   22.98    6.62
  -2  -9   3    9.39    3.31
  -2  -9   4   82.07   14.42
  -2  -9   4   85.60    9.88
  -2  -9   5  189.67   23.16
  -2  -9   5  204.10   16.49
  -2  -9   6  138.62   19.77
  -2  -9   6  167.73   15.67
  -2  -9   7  178.93   23.27
  -2  -9   7  199.49   18.31
  -2  -9   8   -5.78    5.87
  -2  -9   9   -0.76    3.86
  -2  -8 -14   91.82   16.24
  -2  -8 -13   16.08    7.41
  -2  -8 -12  744.32   46.31
  -2  -8 -11    6.85    5.47
  -2  -8 -10  364.08   28.46
  -2  -8  -9   42.96    9.32
  -2  -8  -9   65.06    8.57
  -2  -8  -8  421.53   28.35
  -2  -8  -8  438.91   24.76
  -2  -8  -7   45.99    8.74
  -2  -8  -7   49.26    7.88
  -2  -8  -7   48.53   11.41
  -2  -8  -6  672.63   32.30
  -2  -8  -6  625.85   40.13
  -2  -8  -5   99.79   11.59
  -2  -8  -5   79.75   13.47
  -2  -8  -4  399.92   22.96
  -2  -8  -4  416.47   25.64
  -2  -8  -4  404.97   30.47
  -2  -8  -3  160.62   15.24
  -2  -8  -3  164.00   13.05
  -2  -8  -3  128.88   16.44
  -2  -8  -2   -0.54    3.58
  -2  -8  -2    6.63    3.01
  -2  -8  -2    6.09    4.24
  -2  -8  -1   56.76    7.23
  -2  -8  -1   73.79   10.43
  -2  -8  -1   78.23   12.39
  -2  -8   0    5.28    5.03
  -2  -8   0    5.98    2.73
  -2  -8   0    9.53    4.38
  -2  -8   1    2.30    3.63
  -2  -8   1    7.72    3.87
  -2  -8   1    5.97    1.64
  -2  -8   1   11.40    5.56
  -2  -8   2  306.89   26.28
  -2  -8   2  375.83   25.69
  -2  -8   2  366.99   19.14
  -2  -8   2  364.25   17.67
  -2  -8   2  377.71   26.34
  -2  -8   3  324.80   24.89
  -2  -8   3  284.25   25.36
  -2  -8   3  333.75   24.18
  -2  -8   3  297.61   17.70
  -2  -8   4    0.13    4.70
  -2  -8   4   -3.40    3.07
  -2  -8   4    3.23    2.32
  -2  -8   5  347.37   16.04
  -2  -8   5  303.71   27.57
  -2  -8   5  340.79   25.53
  -2  -8   5  332.57   21.06
  -2  -8   6  184.24   12.94
  -2  -8   6  188.57   22.35
  -2  -8   6  202.56   16.94
  -2  -8   7  122.73   11.70
  -2  -8   7  115.99   17.91
  -2  -8   7  126.94   13.99
  -2  -8   8  127.44   19.54
  -2  -8   8  136.40   15.56
  -2  -8   9   69.22   14.91
  -2  -8  10   76.30   16.30
  -2  -7 -15  107.40   18.36
  -2  -7 -14   38.37   10.83
  -2  -7 -13  251.73   26.23
  -2  -7 -12  123.02   17.45
  -2  -7 -11  365.28   29.23
  -2  -7 -10   55.76   10.54
  -2  -7  -9   23.43    6.78
  -2  -7  -8  222.73   19.36
  -2  -7  -8  246.41   16.32
  -2  -7  -7  379.69   24.67
  -2  -7  -7  387.18   21.93
  -2  -7  -7  384.78   29.70
  -2  -7  -6   29.84    5.94
  -2  -7  -6   23.08    7.35
  -2  -7  -5 2708.53   89.45
  -2  -7  -5 2592.52   99.26
  -2  -7  -4  371.94   27.74
  -2  -7  -4  430.05   24.13
  -2  -7  -4  401.07   21.88
  -2  -7  -3  247.29   15.75
  -2  -7  -3  247.68   21.36
  -2  -7  -2  290.83   20.13
  -2  -7  -2  263.02   15.38
  -2  -7  -1  223.00   17.48
  -2  -7  -1  205.24   12.81
  -2  -7   0  448.81   27.11
  -2  -7   0  447.44   26.56
  -2  -7   0  412.34   19.85
  -2  -7   1 1155.90   54.01
  -2  -7   1 1219.17   51.61
  -2  -7   1 1191.86   39.70
  -2  -7   1 1276.15   52.51
  -2  -7   2  299.62   21.97
  -2  -7   2  280.19   15.16
  -2  -7   2  271.22   22.72
  -2  -7   2  288.16   21.07
  -2  -7   3    6.75    3.88
  -2  -7   3   13.64    5.36
  -2  -7   3    4.37    2.51
  -2  -7   3   10.16    4.29
  -2  -7   4   76.27   10.85
  -2  -7   4   64.94    5.52
  -2  -7   4   59.25   10.90
  -2  -7   4   75.24    8.24
  -2  -7   4   78.71   11.18
  -2  -7   5   36.06    8.06
  -2  -7   5   32.18    4.96
  -2  -7   5   23.76    7.50
  -2  -7   5   52.32    7.59
  -2  -7   5   34.75    7.97
  -2  -7   6  109.19   10.16
  -2  -7   6  105.03   15.44
  -2  -7   6  134.62   15.55
  -2  -7   6  104.83   11.62
  -2  -7   6  142.62   16.12
  -2  -7   7    1.23    1.95
  -2  -7   7    0.53    2.27
  -2  -7   8  158.89   16.65
  -2  -7   8  164.37   21.19
  -2  -7   9    0.27    4.13
  -2  -7   9   -2.25    2.77
  -2  -7   9    3.67    3.92
  -2  -7  10   46.18   13.75
  -2  -7  11  196.26   26.02
  -2  -6 -15   -3.53    6.21
  -2  -6 -14  267.67   27.78
  -2  -6 -13   11.52    2.73
  -2  -6 -13   13.65    6.38
  -2  -6 -12  585.43   22.70
  -2  -6 -12  551.41   38.20
  -2  -6 -11   54.44    4.75
  -2  -6 -11   67.09   12.30
  -2  -6 -10  211.95    9.30
  -2  -6 -10  217.27   20.62
  -2  -6  -9   45.49    9.17
  -2  -6  -8  322.33   23.27
  -2  -6  -7   32.47    7.06
  -2  -6  -7   44.07    6.09
  -2  -6  -6 1018.70   40.19
  -2  -6  -6 1020.58   49.75
  -2  -6  -5   69.34    8.52
  -2  -6  -5   70.21    8.22
  -2  -6  -5   68.91   10.96
  -2  -6  -4 3006.52   96.39
  -2  -6  -4 2971.38   94.21
  -2  -6  -3    3.34    2.12
  -2  -6  -3    8.30    3.70
  -2  -6  -2  400.63   22.25
  -2  -6  -2  355.37   17.37
  -2  -6  -1  236.13   17.11
  -2  -6  -1  227.15   12.27
  -2  -6   0  272.24   18.52
  -2  -6   0  242.17   10.88
  -2  -6   0  252.26   18.33
  -2  -6   1  845.33   39.00
  -2  -6   1  877.79   31.34
  -2  -6   1  908.67   39.97
  -2  -6   2  530.15   21.88
  -2  -6   2  552.67   29.21
  -2  -6   2  538.12   29.25
  -2  -6   3  520.33   28.70
  -2  -6   3  507.90   17.64
  -2  -6   3  479.59   21.92
  -2  -6   3  528.28   29.22
  -2  -6   4   43.88    7.70
  -2  -6   4   33.26    4.28
  -2  -6   4   28.71    7.64
  -2  -6   4   39.11    5.67
  -2  -6   4   38.19    7.49
  -2  -6   5   78.65   10.93
  -2  -6   5   67.10    7.18
  -2  -6   5   56.53   10.49
  -2  -6   5   73.49    8.62
  -2  -6   5   73.60   10.62
  -2  -6   6    4.94    3.46
  -2  -6   6    1.26    1.80
  -2  -6   6    1.46    2.16
  -2  -6   6    4.82    3.49
  -2  -6   7   72.89    9.33
  -2  -6   7   55.16   11.08
  -2  -6   7   59.33    9.06
  -2  -6   7   72.05   10.83
  -2  -6   8  178.99   17.03
  -2  -6   8  168.15   17.40
  -2  -6   8  144.54   19.41
  -2  -6   9  303.40   29.28
  -2  -6   9  302.68   23.63
  -2  -6   9  295.15   24.07
  -2  -6  10   -2.39    4.81
  -2  -6  10   -2.06    2.52
  -2  -6  11   41.69   12.62
  -2  -6  12  202.48   26.72
  -2  -5 -15   19.64    8.77
  -2  -5 -14   39.13    6.37
  -2  -5 -14  262.60   26.27
  -2  -5 -13  138.53   18.49
  -2  -5 -12  116.17    9.55
  -2  -5 -12  122.62   16.49
  -2  -5 -11  412.75   19.08
  -2  -5 -11  408.15   30.11
  -2  -5 -10   31.58    4.05
  -2  -5 -10   46.77    9.69
  -2  -5  -9  345.02   14.72
  -2  -5  -9  350.21   25.11
  -2  -5  -8   14.43    2.22
  -2  -5  -8   14.29    5.08
  -2  -5  -7  694.22   22.16
  -2  -5  -6  139.44   10.70
  -2  -5  -5  602.75   28.28
  -2  -5  -5  629.36   27.20
  -2  -5  -4  184.31   12.72
  -2  -5  -4  212.30   13.93
  -2  -5  -4  213.81   17.25
  -2  -5  -3  251.54   14.13
  -2  -5  -3  285.06   16.72
  -2  -5  -3  268.71   18.95
  -2  -5  -2    1.26    2.62
  -2  -5  -2    3.51    1.82
  -2  -5  -1 1211.29   49.16
  -2  -5  -1 1266.14   47.00
  -2  -5  -1 1227.66   39.27
  -2  -5   0  950.71   38.08
  -2  -5   0  872.21   30.30
  -2  -5   0  889.83   39.34
  -2  -5   0  920.90   38.50
  -2  -5   1 4279.80  131.90
  -2  -5   1 4267.20  120.93
  -2  -5   1 4182.35  124.41
  -2  -5   1 4422.03  132.81
  -2  -5   2   56.28    5.16
  -2  -5   2   63.30    8.36
  -2  -5   2   66.72    8.76
  -2  -5   3  434.16   24.28
  -2  -5   3  389.46   18.16
  -2  -5   3  393.82   23.21
  -2  -5   3  385.17   15.41
  -2  -5   4  582.00   30.47
  -2  -5   4  581.22   23.40
  -2  -5   4  539.64   24.94
  -2  -5   4  613.46   30.68
  -2  -5   5   53.34    6.54
  -2  -5   5   45.77    9.37
  -2  -5   5   51.81    7.00
  -2  -5   5   52.62    8.27
  -2  -5   6  365.26   27.48
  -2  -5   6  404.30   22.29
  -2  -5   6  389.16   23.01
  -2  -5   6  420.95   25.58
  -2  -5   7   99.44   11.02
  -2  -5   7   76.07   12.99
  -2  -5   7   86.83   11.28
  -2  -5   7   81.62   10.58
  -2  -5   8  227.54   18.91
  -2  -5   8  217.28   18.79
  -2  -5   8  194.51   21.24
  -2  -5   9   28.14    7.32
  -2  -5   9   27.74    8.66
  -2  -5   9   26.88    7.57
  -2  -5   9   23.60    6.50
  -2  -5  10    6.82    6.80
  -2  -5  10   20.35    6.86
  -2  -5  10   19.76    7.14
  -2  -5  10   10.35    6.06
  -2  -5  11    7.20    6.86
  -2  -5  11    0.43    2.99
  -2  -5  11   -3.23    6.77
  -2  -5  12  107.13   19.30
  -2  -5  12  125.29   22.35
  -2  -4 -15   22.61    8.66
  -2  -4 -15   25.35    5.91
  -2  -4 -14   17.77    7.32
  -2  -4 -14    5.29    3.27
  -2  -4 -13    0.96    2.86
  -2  -4 -13   -4.48    3.01
  -2  -4 -12   65.19   11.76
  -2  -4 -11  426.54   30.61
  -2  -4 -11  444.85   21.88
  -2  -4 -10   52.81   10.05
  -2  -4 -10   59.46   11.40
  -2  -4 -10   57.44    6.52
  -2  -4  -9  374.99   25.54
  -2  -4  -9  330.21   16.35
  -2  -4  -8  578.85   32.02
  -2  -4  -8  636.88   35.56
  -2  -4  -8  596.72   22.82
  -2  -4  -7  395.62   25.47
  -2  -4  -7  359.18   15.00
  -2  -4  -6 1127.95   35.27
  -2  -4  -6 1127.68   45.02
  -2  -4  -5   34.80    3.03
  -2  -4  -5   33.45    5.59
  -2  -4  -5   36.17    5.02
  -2  -4  -4  466.58   21.36
  -2  -4  -4  466.30   21.22
  -2  -4  -4  424.16   24.43
  -2  -4  -3   88.03    7.22
  -2  -4  -3   87.78    8.18
  -2  -4  -3   89.61    9.57
  -2  -4  -2  483.54   24.09
  -2  -4  -2  459.44   18.00
  -2  -4  -2  483.55   22.29
  -2  -4  -1    9.09    3.60
  -2  -4  -1   11.01    1.85
  -2  -4  -1   13.30    3.87
  -2  -4   0 2837.92   83.27
  -2  -4   0 2875.20   88.64
  -2  -4   0 2635.04   89.38
  -2  -4   1  330.02   16.04
  -2  -4   1  345.89   12.49
  -2  -4   1  342.24   18.88
  -2  -4   1  344.72   19.40
  -2  -4   1  315.89   19.50
  -2  -4   2  634.04   20.53
  -2  -4   2  635.37   22.61
  -2  -4   2  642.54   28.79
  -2  -4   2  602.83   30.23
  -2  -4   2  645.48   29.48
  -2  -4   3  747.20   28.13
  -2  -4   3  773.47   33.26
  -2  -4   4  623.31   26.60
  -2  -4   4  647.36   30.08
  -2  -4   5  255.33   16.17
  -2  -4   5  253.40   17.59
  -2  -4   6  458.55   31.92
  -2  -4   6  505.68   26.43
  -2  -4   6  521.84   27.26
  -2  -4   6  488.06   31.11
  -2  -4   7  625.71   31.18
  -2  -4   7  642.91   31.85
  -2  -4   7  596.13   31.59
  -2  -4   7  574.17   37.78
  -2  -4   7  570.76   35.75
  -2  -4   8  214.49   18.58
  -2  -4   8  238.60   17.97
  -2  -4   8  201.91   23.12
  -2  -4   9  285.50   20.38
  -2  -4   9  247.44   21.34
  -2  -4   9  253.32   21.65
  -2  -4   9  238.92   25.60
  -2  -4  10   -3.62    3.07
  -2  -4  10   -5.04    3.87
  -2  -4  10    0.56    1.57
  -2  -4  11   98.24   18.23
  -2  -4  11  125.33   13.49
  -2  -4  12    1.89    6.71
  -2  -4  13   64.30   17.26
  -2  -3 -16  158.03   16.40
  -2  -3 -15    0.80    4.47
  -2  -3 -15   -6.08    3.25
  -2  -3 -14    3.90    4.61
  -2  -3 -14    9.24    3.67
  -2  -3 -13    1.52    4.89
  -2  -3 -13    5.13    3.33
  -2  -3 -12   50.43   10.68
  -2  -3 -12   41.18    6.89
  -2  -3 -11   23.68    7.30
  -2  -3 -10  692.15   38.88
  -2  -3 -10  731.74   42.23
  -2  -3  -9   -0.31    2.68
  -2  -3  -9    0.04    1.55
  -2  -3  -9    3.77    4.42
  -2  -3  -8  585.80   32.41
  -2  -3  -8  626.83   25.40
  -2  -3  -7  592.79   23.48
  -2  -3  -7  648.05   33.28
  -2  -3  -6    3.02    2.91
  -2  -3  -6   12.37    2.56
  -2  -3  -6    8.85    4.10
  -2  -3  -5 1836.96   55.96
  -2  -3  -5 1851.16   63.46
  -2  -3  -5 2016.52   66.95
  -2  -3  -4   56.32    6.30
  -2  -3  -4   65.21    4.55
  -2  -3  -4   48.13    6.98
  -2  -3  -3    4.36    3.05
  -2  -3  -3    7.66    2.72
  -2  -3  -3    7.95    2.44
  -2  -3  -2    2.33    1.96
  -2  -3  -2    2.70    1.40
  -2  -3  -2    1.24    1.91
  -2  -3  -1  479.30   21.09
  -2  -3  -1  462.72   14.93
  -2  -3  -1  476.23   18.94
  -2  -3  -1  445.91   21.02
  -2  -3   0 2257.02   63.53
  -2  -3   0 2215.76   70.60
  -2  -3   0 2185.23   67.91
  -2  -3   0 2149.79   70.80
  -2  -3   1 2246.22   70.40
  -2  -3   1 2302.66   65.29
  -2  -3   1 2202.12   73.16
  -2  -3   1 2152.06   71.73
  -2  -3   1 2277.79   63.86
  -2  -3   2  152.91   12.17
  -2  -3   2  182.54   12.19
  -2  -3   2  168.18    8.63
  -2  -3   3  333.45   20.09
  -2  -3   3  347.25   15.96
  -2  -3   3  336.03   18.34
  -2  -3   4   -0.33    2.46
  -2  -3   4    1.08    1.57
  -2  -3   4    1.06    1.85
  -2  -3   4   -0.04    3.51
  -2  -3   5  456.77   22.70
  -2  -3   5  399.23   21.53
  -2  -3   6  916.43   46.58
  -2  -3   6  988.06   39.35
  -2  -3   6  949.87   40.35
  -2  -3   7 1277.59   61.27
  -2  -3   7 1403.71   52.12
  -2  -3   7 1397.59   55.31
  -2  -3   8 1193.83   61.48
  -2  -3   8 1338.82   51.07
  -2  -3   8 1381.03   56.45
  -2  -3   9  212.69   23.38
  -2  -3   9  229.37   17.15
  -2  -3   9  245.87   21.14
  -2  -3  10   67.26   14.36
  -2  -3  10   72.35   11.91
  -2  -3  10   93.52   10.71
  -2  -3  11   14.95    5.36
  -2  -3  11   18.94    8.37
  -2  -3  12   66.63   15.88
  -2  -3  13   11.07    7.11
  -2  -2 -16   57.41   10.59
  -2  -2 -15  127.28   19.18
  -2  -2 -15  126.16   15.03
  -2  -2 -14    0.35    5.64
  -2  -2 -14   -8.68    4.29
  -2  -2 -13  167.12   20.41
  -2  -2 -13  164.50   15.51
  -2  -2 -12   -7.58    5.53
  -2  -2 -12    3.01    2.93
  -2  -2 -11  245.84   17.55
  -2  -2 -11  259.08   23.20
  -2  -2 -10  116.84   15.63
  -2  -2 -10   84.57   12.32
  -2  -2  -9  389.63   27.69
  -2  -2  -9  333.43   24.10
  -2  -2  -8   35.31    5.23
  -2  -2  -8   42.28    8.73
  -2  -2  -8   40.91    7.59
  -2  -2  -7  213.65   17.47
  -2  -2  -7  178.04   11.54
  -2  -2  -6  278.53   14.12
  -2  -2  -6  286.95   19.36
  -2  -2  -6  303.57   18.55
  -2  -2  -5  194.76   10.58
  -2  -2  -5  214.49   14.84
  -2  -2  -5  195.29   13.54
  -2  -2  -4  301.24   13.18
  -2  -2  -4  324.91   17.35
  -2  -2  -4  305.15   16.07
  -2  -2  -3  919.34   32.39
  -2  -2  -3  932.55   30.20
  -2  -2  -2 1614.69   51.79
  -2  -2  -2 1639.95   49.39
  -2  -2  -2 1622.32   52.52
  -2  -2  -1 1593.86   49.64
  -2  -2  -1 1603.93   51.17
  -2  -2  -1 1535.30   51.28
  -2  -2  -1 1599.50   49.95
  -2  -2  -1 1614.75   51.57
  -2  -2   0 3566.96  101.40
  -2  -2   0 3338.95  103.01
  -2  -2   0 3680.97  104.95
  -2  -2   0 3543.53  104.09
  -2  -2   1   21.70    2.16
  -2  -2   1   20.42    3.78
  -2  -2   1   20.99    3.31
  -2  -2   1   22.70    3.90
  -2  -2   1   18.07    3.66
  -2  -2   2   -0.37    2.25
  -2  -2   2   -0.53    2.75
  -2  -2   2    1.59    1.32
  -2  -2   2    0.57    1.57
  -2  -2   3  107.68    7.98
  -2  -2   3  110.23    8.82
  -2  -2   3   89.99    9.89
  -2  -2   4  581.87   25.16
  -2  -2   4  598.97   25.12
  -2  -2   4  540.93   28.91
  -2  -2   5   21.47    4.08
  -2  -2   5   17.57    4.41
  -2  -2   6  549.77   28.18
  -2  -2   6  563.74   25.42
  -2  -2   7   63.45    9.37
  -2  -2   7   56.16   10.77
  -2  -2   7   61.82    7.31
  -2  -2   8  195.42   20.78
  -2  -2   8  230.14   15.10
  -2  -2   8  211.25   18.40
  -2  -2   9  529.54   37.76
  -2  -2   9  583.90   34.34
  -2  -2   9  531.24   26.19
  -2  -2  10  106.54   14.65
  -2  -2  10   94.22   16.35
  -2  -2  10   99.42   10.03
  -2  -2  11  276.51   29.51
  -2  -2  11  274.17   17.62
  -2  -2  12    9.36    7.76
  -2  -2  13  344.21   37.34
  -2  -2  14   60.49   17.31
  -2  -1 -17   80.52   13.91
  -2  -1 -16  140.47   17.04
  -2  -1 -15   57.04   13.66
  -2  -1 -15   46.32    9.44
  -2  -1 -14   74.24   14.12
  -2  -1 -14   72.10   11.44
  -2  -1 -13   -2.78    3.98
  -2  -1 -13   -4.37    3.85
  -2  -1 -12  455.40   33.13
  -2  -1 -12  448.31   27.47
  -2  -1 -11    8.30    5.56
  -2  -1 -11   10.47    4.93
  -2  -1 -10  962.80   48.32
  -2  -1 -10  971.56   42.21
  -2  -1  -9   49.13   10.08
  -2  -1  -9   61.19   10.01
  -2  -1  -8  158.98   16.14
  -2  -1  -7   37.98    7.47
  -2  -1  -7   24.80    4.48
  -2  -1  -6  264.75   18.17
  -2  -1  -6  243.20   14.00
  -2  -1  -5   27.36    5.10
  -2  -1  -5   32.39    5.75
  -2  -1  -5   27.35    4.15
  -2  -1  -4 2331.46   77.83
  -2  -1  -4 2348.92   74.23
  -2  -1  -4 2400.58   74.71
  -2  -1  -4 2292.89   70.69
  -2  -1  -3   67.41    7.62
  -2  -1  -3   60.64    6.06
  -2  -1  -3   72.25    5.65
  -2  -1  -3   77.65    6.51
  -2  -1  -2 1175.48   38.32
  -2  -1  -2 1199.10   42.08
  -2  -1  -2 1254.77   38.06
  -2  -1  -1  871.47   29.54
  -2  -1  -1  895.53   32.08
  -2  -1  -1  890.73   27.57
  -2  -1  -1  892.80   29.94
  -2  -1  -1  940.28   32.84
  -2  -1   0   19.77    3.86
  -2  -1   0   25.05    2.84
  -2  -1   0   24.33    4.12
  -2  -1   1 2050.05   61.86
  -2  -1   1 2033.83   64.98
  -2  -1   2  506.13   22.02
  -2  -1   2  512.00   21.17
  -2  -1   2  533.56   20.35
  -2  -1   3  841.61   34.22
  -2  -1   3  854.48   31.22
  -2  -1   3  853.62   31.67
  -2  -1   4  131.79   12.15
  -2  -1   4  132.67    9.29
  -2  -1   4  132.61   10.45
  -2  -1   5  301.71   21.17
  -2  -1   5  331.58   16.31
  -2  -1   5  326.26   19.05
  -2  -1   6  605.13   25.10
  -2  -1   6  596.35   29.95
  -2  -1   7 1772.98   74.88
  -2  -1   7 1943.83   62.31
  -2  -1   7 1935.64   71.00
  -2  -1   8   74.67   12.75
  -2  -1   8   69.22    7.14
  -2  -1   8   85.08   11.60
  -2  -1   9  283.44   26.30
  -2  -1   9  274.41   23.00
  -2  -1   9  287.26   16.07
  -2  -1  10   36.24    8.34
  -2  -1  10   32.25    9.95
  -2  -1  11   84.62   15.94
  -2  -1  12  414.21   37.48
  -2  -1  13  231.71   29.65
  -2  -1  14  123.75   22.58
  -2   0 -17   62.01   12.45
  -2   0 -16   17.37    6.72
  -2   0 -15   31.60   10.38
  -2   0 -15   23.39    6.83
  -2   0 -14   64.68   13.36
  -2   0 -14   51.94   10.49
  -2   0 -13  228.55   24.14
  -2   0 -13  242.95   21.03
  -2   0 -12   90.84   14.79
  -2   0 -12   85.33   11.78
  -2   0 -11  965.54   50.20
  -2   0 -11  952.93   44.34
  -2   0 -10   79.74   12.24
  -2   0 -10   81.56   13.54
  -2   0 -10   89.50   10.99
  -2   0  -9  336.38   24.61
  -2   0  -9  354.83   21.91
  -2   0  -9  386.29   28.20
  -2   0  -8  163.70   16.72
  -2   0  -7   95.31   12.04
  -2   0  -6  118.22   10.04
  -2   0  -6  127.40   12.72
  -2   0  -5 1221.93   43.96
  -2   0  -5 1292.21   48.08
  -2   0  -5 1271.67   49.91
  -2   0  -4  642.68   25.63
  -2   0  -4  659.70   27.84
  -2   0  -4  653.97   29.95
  -2   0  -3 2855.29   84.93
  -2   0  -3 2779.09   89.69
  -2   0  -3 2865.42   85.70
  -2   0  -2  140.12   10.69
  -2   0  -2  141.05    7.65
  -2   0  -1  244.80   13.83
  -2   0  -1  233.98   14.15
  -2   0  -1  271.19   10.29
  -2   0   0  825.03   30.28
  -2   0   0  751.39   30.48
  -2   0   1  942.51   30.41
  -2   0   1  936.58   34.71
  -2   0   2 4099.08  118.64
  -2   0   2 3994.31  118.09
  -2   0   3  749.63   29.28
  -2   0   3  701.63   29.76
  -2   0   4 1305.68   46.71
  -2   0   4 1220.19   47.91
  -2   0   5   66.67    8.43
  -2   0   5   43.84    7.69
  -2   0   6   69.62    9.37
  -2   0   7   87.47   11.17
  -2   0   7   86.04   12.63
  -2   0   8  225.68   19.29
  -2   0   8  183.74   19.53
  -2   0   9    9.69    5.50
  -2   0   9    7.75    5.85
  -2   0  10   49.37   10.60
  -2   0  10   34.00    9.82
  -2   0  11   11.31    7.66
  -2   0  12   89.16   17.49
  -2   0  13  216.32   28.11
  -2   0  14  121.64   22.47
  -2   1 -16   31.75    9.23
  -2   1 -15   12.90    6.50
  -2   1 -14    9.71    4.90
  -2   1 -13   42.36   10.79
  -2   1 -13   35.01    8.64
  -2   1 -12  396.47   31.22
  -2   1 -12  366.71   26.77
  -2   1 -11  181.08   19.78
  -2   1 -11  188.57   17.89
  -2   1 -10  952.26   48.43
  -2   1 -10  923.69   43.83
  -2   1 -10 1020.12   53.59
  -2   1  -9   23.45    8.11
  -2   1  -9   20.76    6.32
  -2   1  -9   16.87    5.34
  -2   1  -8  563.66   32.20
  -2   1  -8  618.97   35.95
  -2   1  -8  578.31   29.78
  -2   1  -7   15.07    5.83
  -2   1  -6 1528.45   59.70
  -2   1  -5   32.33    6.90
  -2   1  -5   27.10    5.22
  -2   1  -5   31.35    6.23
  -2   1  -4 3033.84   95.54
  -2   1  -4 3187.50   98.64
  -2   1  -4 3205.28  101.25
  -2   1  -3  125.64    9.59
  -2   1  -3  129.93   11.36
  -2   1  -2   12.65    4.36
  -2   1  -2    9.54    2.66
  -2   1  -1  322.22   12.34
  -2   1  -1  342.74   17.08
  -2   1  -1  322.79   18.06
  -2   1   0 1412.67   41.42
  -2   1   0 1419.44   47.63
  -2   1   0 1368.33   49.51
  -2   1   0 1347.75   44.18
  -2   1   1   78.37    7.65
  -2   1   1   76.57    5.66
  -2   1   1   81.12    5.89
  -2   1   2 2517.31   78.45
  -2   1   2 2688.24   82.27
  -2   1   3    4.72    3.30
  -2   1   3   13.48    3.54
  -2   1   4  184.78   13.97
  -2   1   4  179.92   13.59
  -2   1   5 2507.15   87.01
  -2   1   5 2604.65   86.13
  -2   1   6  443.70   25.91
  -2   1   7  168.52   17.14
  -2   1   7  167.56   16.08
  -2   1   8    5.05    3.86
  -2   1   8    8.56    5.34
  -2   1   9    5.75    3.94
  -2   1   9    6.41    5.37
  -2   1  10  120.87   17.52
  -2   1  11  223.11   25.65
  -2   1  12  262.46   29.47
  -2   1  13  220.33   28.60
  -2   1  14   33.23   12.29
  -2   2 -15   42.03   10.28
  -2   2 -14   24.07    7.65
  -2   2 -13   37.00    8.94
  -2   2 -12   34.36    8.42
  -2   2 -11  117.83   14.75
  -2   2 -10  192.99   17.91
  -2   2  -9  481.44   33.91
  -2   2  -9  452.85   27.89
  -2   2  -8   27.65    6.57
  -2   2  -8   45.92   10.03
  -2   2  -7  520.29   27.90
  -2   2  -7  526.30   32.27
  -2   2  -6  154.50   15.33
  -2   2  -6  141.69   14.92
  -2   2  -5 2004.71   72.14
  -2   2  -5 1971.74   72.27
  -2   2  -4   46.05    7.34
  -2   2  -4   65.42    8.87
  -2   2  -3 1674.60   62.18
  -2   2  -3 1829.22   60.98
  -2   2  -2  108.98   10.68
  -2   2  -2  117.07    9.50
  -2   2  -1  303.18   14.19
  -2   2  -1  313.33   18.63
  -2   2  -1  302.89   14.96
  -2   2   0  230.10   11.27
  -2   2   0  226.83   13.48
  -2   2   0  211.65   15.20
  -2   2   0  212.41   11.53
  -2   2   1 2014.48   62.31
  -2   2   1 2113.49   65.77
  -2   2   1 1991.13   69.09
  -2   2   1 1943.00   61.34
  -2   2   2  177.06   12.28
  -2   2   2  165.80   11.22
  -2   2   2  165.39   11.16
  -2   2   3 2171.67   73.85
  -2   2   3 2235.61   74.55
  -2   2   4  325.98   20.13
  -2   2   4  410.61   22.41
  -2   2   5  694.12   34.17
  -2   2   5  742.20   34.61
  -2   2   6  874.00   40.79
  -2   2   7  102.39   13.36
  -2   2   7  125.85   13.91
  -2   2   8  536.08   35.08
  -2   2   8  621.86   35.51
  -2   2   9    8.75    5.39
  -2   2   9   11.77    6.54
  -2   2  10   62.78   12.90
  -2   2  11  -20.26    9.10
  -2   2  12  138.97   21.27
  -2   2  13   21.38   10.11
  -2   2  14   39.97   13.77
  -2   3 -14   -2.38    4.23
  -2   3 -13   42.62   10.18
  -2   3 -12  544.08   36.01
  -2   3 -11    9.48    5.41
  -2   3 -10   12.40    5.22
  -2   3  -9   -1.80    3.26
  -2   3  -9   -1.75    4.48
  -2   3  -8    1.83    3.16
  -2   3  -8   -2.31    3.94
  -2   3  -7  200.57   16.94
  -2   3  -7  251.15   22.05
  -2   3  -6 1792.19   71.06
  -2   3  -6 1710.99   67.77
  -2   3  -5  503.11   29.73
  -2   3  -5  497.29   28.39
  -2   3  -4 1371.83   53.58
  -2   3  -4 1225.10   51.24
  -2   3  -3    0.05    3.56
  -2   3  -3    1.05    2.73
  -2   3  -2  978.73   36.51
  -2   3  -2  902.84   39.50
  -2   3  -2  916.46   35.55
  -2   3  -1  156.37   10.86
  -2   3  -1  145.58    7.80
  -2   3  -1  150.14   13.18
  -2   3  -1  141.69   10.15
  -2   3   0  808.70   30.34
  -2   3   0  797.50   31.16
  -2   3   0  751.29   34.83
  -2   3   0  756.87   29.08
  -2   3   1  520.86   22.55
  -2   3   1  520.66   23.35
  -2   3   1  474.84   26.27
  -2   3   1  490.26   20.48
  -2   3   2 3247.60   99.39
  -2   3   2 3542.45  104.98
  -2   3   2 3476.56  104.37
  -2   3   3  443.38   22.81
  -2   3   3  428.61   22.78
  -2   3   3  443.75   23.01
  -2   3   4  659.25   31.73
  -2   3   4  658.56   31.19
  -2   3   5  304.32   21.26
  -2   3   5  299.65   20.96
  -2   3   6   22.80    6.30
  -2   3   6   13.33    4.79
  -2   3   7  220.30   20.31
  -2   3   7  251.14   20.77
  -2   3   8  797.18   45.58
  -2   3   8 1022.62   48.44
  -2   3   9   50.49   10.58
  -2   3   9   49.48   11.21
  -2   3  10  198.39   22.89
  -2   3  11  246.10   26.93
  -2   3  12   59.17   14.21
  -2   3  13  174.76   25.25
  -2   3  14    8.42    7.07
  -2   4 -14   71.14   13.93
  -2   4 -13   12.12    6.76
  -2   4 -12   19.60    7.93
  -2   4 -11   27.37    7.82
  -2   4 -10  315.19   25.49
  -2   4  -9    0.78    2.85
  -2   4  -8   54.89    9.87
  -2   4  -8  114.60   16.70
  -2   4  -7   48.72    8.60
  -2   4  -7   51.40   10.97
  -2   4  -6    2.55    3.34
  -2   4  -6    1.56    3.07
  -2   4  -6    4.11    3.82
  -2   4  -5 1149.13   52.01
  -2   4  -5 1049.92   47.71
  -2   4  -4    0.47    3.47
  -2   4  -4    0.66    2.99
  -2   4  -3  565.73   27.65
  -2   4  -3  588.24   30.67
  -2   4  -3  627.86   32.49
  -2   4  -2    0.55    1.50
  -2   4  -2    0.70    2.10
  -2   4  -2    1.86    2.12
  -2   4  -2   -0.63    3.30
  -2   4  -1  834.33   33.28
  -2   4  -1  883.78   35.74
  -2   4  -1  842.55   29.85
  -2   4  -1  825.82   38.25
  -2   4   0   -0.55    3.92
  -2   4   0    0.25    2.11
  -2   4   0    1.01    1.96
  -2   4   0    3.11    2.13
  -2   4   1 3696.76  112.81
  -2   4   1 3801.15  111.83
  -2   4   1 3538.12  118.28
  -2   4   1 3581.74  108.41
  -2   4   2  294.68   14.69
  -2   4   2  307.17   17.63
  -2   4   2  296.56   18.01
  -2   4   3  450.88   23.25
  -2   4   3  420.03   24.38
  -2   4   3  459.45   24.34
  -2   4   4  582.26   28.50
  -2   4   4  535.78   29.24
  -2   4   4  551.55   29.31
  -2   4   5  171.17   16.11
  -2   4   5  177.82   16.17
  -2   4   6   95.58   12.80
  -2   4   6   95.88   12.74
  -2   4   6  106.01   12.93
  -2   4   7  452.58   30.67
  -2   4   7  492.95   32.43
  -2   4   7  484.43   31.03
  -2   4   8   73.51   12.51
  -2   4   8   57.10   11.13
  -2   4   8   58.99   11.25
  -2   4   9  630.01   41.03
  -2   4   9  544.80   38.07
  -2   4  10  283.80   27.54
  -2   4  11  101.21   17.47
  -2   4  12  319.02   32.87
  -2   4  13   32.30   12.68
  -2   4  14   93.20   19.55
  -2   5 -13  230.72   25.17
  -2   5 -12   -4.92    5.94
  -2   5 -11  245.69   24.10
  -2   5 -10   -0.55    3.89
  -2   5  -9  109.24   14.64
  -2   5  -8   95.28   12.93
  -2   5  -7  110.35   14.65
  -2   5  -7  115.06   17.03
  -2   5  -7  107.25   13.41
  -2   5  -6  787.65   40.85
  -2   5  -6  720.15   38.03
  -2   5  -5   37.81    9.42
  -2   5  -5   29.77    7.06
  -2   5  -5   31.42    6.83
  -2   5  -4   19.77    6.30
  -2   5  -4   12.28    4.35
  -2   5  -4   10.85    4.88
  -2   5  -3   49.96    8.21
  -2   5  -3   40.79    6.84
  -2   5  -3   58.61    9.98
  -2   5  -3   45.77    8.25
  -2   5  -2   11.54    2.91
  -2   5  -2   10.80    3.82
  -2   5  -2    9.31    4.09
  -2   5  -2   20.51    5.34
  -2   5  -1    4.06    1.82
  -2   5  -1    2.14    2.94
  -2   5  -1   -0.76    2.72
  -2   5  -1    0.73    3.08
  -2   5   0  641.18   33.75
  -2   5   0  701.84   32.08
  -2   5   0  643.22   27.98
  -2   5   1  189.63   14.69
  -2   5   1  170.29   15.98
  -2   5   1  181.73   12.68
  -2   5   1  186.94   12.14
  -2   5   2 1888.22   62.15
  -2   5   2 1975.97   69.48
  -2   5   2 2019.85   66.23
  -2   5   3    1.77    2.72
  -2   5   3    0.36    2.05
  -2   5   3    0.30    1.53
  -2   5   4  953.15   40.57
  -2   5   4  983.84   43.85
  -2   5   5  584.94   33.71
  -2   5   5  639.21   34.49
  -2   5   6  382.54   27.59
  -2   5   6  435.47   28.97
  -2   5   6  442.72   29.25
  -2   5   7  424.42   30.69
  -2   5   7  489.98   32.79
  -2   5   7  491.08   32.19
  -2   5   8  565.07   38.03
  -2   5   8  651.24   40.52
  -2   5   8  643.54   39.20
  -2   5   9   75.93   14.13
  -2   5  10   30.42   10.27
  -2   5  11   41.75   12.08
  -2   5  12   22.94    9.64
  -2   5  13  165.20   24.60
  -2   5  14  253.06   32.29
  -2   6 -12   19.05    9.00
  -2   6 -11   54.34   11.90
  -2   6 -10  239.76   24.09
  -2   6  -9  333.06   27.24
  -2   6  -8  459.45   31.37
  -2   6  -7   54.17   10.44
  -2   6  -7   47.28    9.97
  -2   6  -6  332.35   25.11
  -2   6  -6  359.70   30.70
  -2   6  -6  305.97   23.46
  -2   6  -5  199.71   18.51
  -2   6  -5  220.95   22.61
  -2   6  -5  193.05   17.62
  -2   6  -4    0.46    2.74
  -2   6  -4    0.99    3.06
  -2   6  -4   -0.29    3.06
  -2   6  -3   61.00    8.80
  -2   6  -3   49.23    8.84
  -2   6  -3   69.43   10.51
  -2   6  -2  171.16   14.12
  -2   6  -2  168.58   11.84
  -2   6  -2  164.61   15.91
  -2   6  -2  168.80   15.91
  -2   6  -1    1.94    1.90
  -2   6  -1    2.53    3.66
  -2   6  -1    0.03    2.37
  -2   6  -1    2.58    3.46
  -2   6   0  118.01   12.52
  -2   6   0  119.28   10.44
  -2   6   0  121.48   13.72
  -2   6   0  126.14   10.79
  -2   6   1 1070.58   45.26
  -2   6   1 1043.01   39.24
  -2   6   1  967.57   46.80
  -2   6   1  990.04   38.55
  -2   6   2   57.56    8.84
  -2   6   2   61.78    7.58
  -2   6   2   68.99   10.99
  -2   6   2   65.32    6.90
  -2   6   3  246.54   14.03
  -2   6   3  275.77   17.48
  -2   6   3  289.77   20.69
  -2   6   4   -2.49    3.95
  -2   6   4    1.16    2.30
  -2   6   4   -0.12    2.88
  -2   6   5  289.39   22.59
  -2   6   5  311.01   20.64
  -2   6   5  249.96   21.77
  -2   6   6   39.21    8.71
  -2   6   6   21.99    5.94
  -2   6   6   32.32    8.10
  -2   6   7 1380.09   61.69
  -2   6   7 1138.75   58.32
  -2   6   8  238.80   24.01
  -2   6   9  270.71   26.96
  -2   6  10  299.60   29.63
  -2   6  11   11.67    7.64
  -2   6  12   45.32   13.27
  -2   6  13   61.53   14.98
  -2   6  14   60.76   16.74
  -2   7 -11  217.77   24.01
  -2   7 -10  141.96   18.69
  -2   7  -9   23.08    8.32
  -2   7  -8  113.47   15.62
  -2   7  -7  266.46   23.37
  -2   7  -7  267.08   23.25
  -2   7  -6   -1.93    3.98
  -2   7  -6    1.29    3.36
  -2   7  -5 1371.37   59.82
  -2   7  -5 1440.12   69.56
  -2   7  -5 1305.68   57.93
  -2   7  -4   50.75    8.95
  -2   7  -4   50.41    9.38
  -2   7  -4   53.89   12.26
  -2   7  -3  249.72   19.51
  -2   7  -3  276.45   21.74
  -2   7  -3  317.03   24.83
  -2   7  -2  172.84   15.13
  -2   7  -2  183.28   13.66
  -2   7  -2  190.49   18.37
  -2   7  -2  182.15   17.29
  -2   7  -1    5.21    2.50
  -2   7  -1    2.45    2.85
  -2   7  -1    2.66    2.80
  -2   7  -1   -0.29    3.30
  -2   7   0  541.59   26.98
  -2   7   0  564.15   32.32
  -2   7   0  533.37   26.91
  -2   7   0  542.88   32.40
  -2   7   1   27.87    6.64
  -2   7   1   24.57    5.36
  -2   7   1   23.88    4.99
  -2   7   1   27.62    7.01
  -2   7   2   21.17    6.49
  -2   7   2   23.57    6.05
  -2   7   2   22.12    4.30
  -2   7   2   19.76    4.22
  -2   7   3  218.49   13.54
  -2   7   3  236.69   19.80
  -2   7   3  229.58   15.79
  -2   7   4   10.73    2.76
  -2   7   4    7.77    3.47
  -2   7   4    9.96    4.57
  -2   7   5   49.44    9.93
  -2   7   5   67.15    9.47
  -2   7   5   54.11   10.03
  -2   7   6  331.23   27.63
  -2   7   6  386.67   25.01
  -2   7   6  402.69   29.34
  -2   7   7   14.86    7.44
  -2   7   7   16.39    5.55
  -2   7   8  748.81   46.68
  -2   7   9  200.29   23.87
  -2   7  10  148.18   21.15
  -2   7  11  319.11   32.62
  -2   7  12    0.87    5.21
  -2   7  13   21.98   12.03
  -2   8 -10  203.17   23.22
  -2   8  -9    7.92    4.88
  -2   8  -8  216.58   22.51
  -2   8  -7   -5.61    5.01
  -2   8  -6   41.91    8.92
  -2   8  -6   51.14   10.16
  -2   8  -5  204.93   19.74
  -2   8  -5  175.43   18.14
  -2   8  -4  767.08   40.78
  -2   8  -4  730.94   39.39
  -2   8  -3   83.34   11.52
  -2   8  -3   91.39   12.48
  -2   8  -3  100.04   14.34
  -2   8  -2 1333.20   55.28
  -2   8  -2 1237.12   57.52
  -2   8  -2 1363.44   52.49
  -2   8  -1  144.99   13.90
  -2   8  -1  152.89   16.53
  -2   8  -1  191.69   19.18
  -2   8  -1  145.83   13.14
  -2   8   0   69.53    8.93
  -2   8   0   64.99   11.26
  -2   8   0   95.58   13.43
  -2   8   0   68.07    9.09
  -2   8   1  147.59   12.69
  -2   8   1  162.84   17.73
  -2   8   1  186.45   18.34
  -2   8   1  160.82   14.59
  -2   8   2    1.94    3.11
  -2   8   2    9.61    3.55
  -2   8   2    6.75    5.17
  -2   8   3   -4.42    3.64
  -2   8   3    8.00    3.11
  -2   8   3    2.83    2.00
  -2   8   3    6.76    5.47
  -2   8   4    2.02    2.13
  -2   8   4   -1.88    2.82
  -2   8   4    0.86    2.31
  -2   8   5   74.54   12.38
  -2   8   5   57.05   11.40
  -2   8   5   45.26    7.79
  -2   8   6   35.22    9.93
  -2   8   6   26.72    6.44
  -2   8   7  502.27   37.43
  -2   8   7  562.51   32.78
  -2   8   8   35.83   10.57
  -2   8   8   21.76    7.05
  -2   8   9   75.92   15.16
  -2   8  10   11.43    7.61
  -2   8  11   61.66   14.67
  -2   8  12   76.33   17.69
  -2   9  -9   95.40   16.11
  -2   9  -8   28.15    9.30
  -2   9  -7   82.22   13.99
  -2   9  -6   -1.99    3.39
  -2   9  -6    2.67    3.72
  -2   9  -5  126.83   15.56
  -2   9  -5  116.56   15.15
  -2   9  -4  294.16   24.00
  -2   9  -4  275.71   23.20
  -2   9  -3  308.74   24.38
  -2   9  -3  291.92   22.94
  -2   9  -2   50.11    8.15
  -2   9  -2   51.25    9.14
  -2   9  -2   52.04    9.72
  -2   9  -1  923.85   43.08
  -2   9  -1  938.99   47.52
  -2   9  -1  938.13   42.26
  -2   9   0  566.94   30.09
  -2   9   0  558.45   35.25
  -2   9   0  564.64   30.69
  -2   9   1  543.09   28.53
  -2   9   1  573.05   36.23
  -2   9   1  598.71   37.55
  -2   9   1  571.76   31.54
  -2   9   2  103.46   10.47
  -2   9   2   97.92   14.65
  -2   9   2   96.47   12.28
  -2   9   3  289.15   17.53
  -2   9   3  278.73   25.36
  -2   9   4    1.52    1.80
  -2   9   4    2.75    2.37
  -2   9   4    5.09    5.67
  -2   9   5  165.12   14.37
  -2   9   5  129.07   18.12
  -2   9   6  128.98   13.63
  -2   9   6  126.35   18.55
  -2   9   7   22.46    6.53
  -2   9   7   18.99    8.55
  -2   9   8   -1.65    3.36
  -2   9   8    3.36    5.07
  -2   9   9   13.54    5.77
  -2   9   9    9.75    6.30
  -2   9  10   81.43   17.12
  -2   9  11   18.28   10.09
  -2   9  12   57.63   16.01
  -2  10  -8  153.26   20.36
  -2  10  -7   -7.98    5.52
  -2  10  -6  176.98   19.06
  -2  10  -6  170.83   20.41
  -2  10  -5   -4.11    4.23
  -2  10  -5   -3.01    3.27
  -2  10  -4  381.13   27.83
  -2  10  -4  339.82   27.14
  -2  10  -3   21.18    6.69
  -2  10  -3   24.04    6.93
  -2  10  -2  298.73   23.24
  -2  10  -2  316.64   25.37
  -2  10  -1   54.64   10.48
  -2  10  -1   59.70    9.82
  -2  10  -1   55.09    9.15
  -2  10   0  102.90   12.04
  -2  10   0   88.11   11.85
  -2  10   0   96.15   14.00
  -2  10   1    4.58    4.49
  -2  10   1   -1.26    2.67
  -2  10   1    1.55    3.39
  -2  10   2  806.29   36.26
  -2  10   2  757.12   40.66
  -2  10   2  814.58   46.76
  -2  10   3    5.43    5.44
  -2  10   3   -3.62    2.83
  -2  10   3    1.73    3.19
  -2  10   4  354.79   31.21
  -2  10   4  424.91   21.71
  -2  10   5  265.54   27.22
  -2  10   6  110.66   17.83
  -2  10   7  434.31   37.12
  -2  10   8  -19.54    8.62
  -2  10   9    4.68    6.55
  -2  10  10    3.72    5.82
  -2  10  11    9.57    8.45
  -2  11  -6   57.09   12.38
  -2  11  -5  209.57   22.45
  -2  11  -4   45.39    9.86
  -2  11  -3  184.15   19.20
  -2  11  -3  166.09   18.37
  -2  11  -2   55.02   10.43
  -2  11  -2   57.87   10.60
  -2  11  -1  200.32   18.72
  -2  11  -1  205.58   19.04
  -2  11  -1  181.32   19.76
  -2  11   0   36.12    9.37
  -2  11   0   27.82    6.75
  -2  11   0   33.98    7.77
  -2  11   1  265.28   19.99
  -2  11   1  232.50   23.44
  -2  11   1  267.75   22.31
  -2  11   2   76.29    9.93
  -2  11   2   90.92   14.54
  -2  11   2   68.16   11.49
  -2  11   3  346.87   21.22
  -2  11   3  333.36   26.53
  -2  11   3  355.31   30.82
  -2  11   4    4.07    2.68
  -2  11   4    9.91    6.72
  -2  11   4    0.84    3.84
  -2  11   5  315.05   31.13
  -2  11   6  197.19   25.16
  -2  11   6  177.71   23.72
  -2  11   7  246.05   28.94
  -2  11   8   81.49   17.81
  -2  11   9  120.55   21.57
  -2  12  -5  138.60   18.72
  -2  12  -4  173.03   20.72
  -2  12  -3   -1.66    3.63
  -2  12  -2  103.92   14.61
  -2  12  -1   12.47    5.66
  -2  12  -1    9.80    4.63
  -2  12   0   87.94   12.26
  -2  12   0   98.85   13.58
  -2  12   0  104.09   15.27
  -2  12   1   21.77    7.54
  -2  12   1   22.65    6.25
  -2  12   1   21.78    6.70
  -2  12   2  212.85   21.01
  -2  12   2  194.84   22.49
  -2  12   2  219.56   17.70
  -2  12   3    0.84    4.70
  -2  12   3    3.20    4.25
  -2  12   4  200.15   24.71
  -2  12   4  201.89   21.76
  -2  12   5  -15.72    8.02
  -2  12   5    5.60    6.12
  -2  12   6  233.66   27.85
  -2  12   6  267.79   30.64
  -2  12   6  227.40   24.40
  -2  12   7   10.70    6.05
  -2  12   7   38.74   11.80
  -2  12   8  226.91   29.49
  -2  13  -4   51.88   11.90
  -2  13  -3   31.94    9.33
  -2  13  -2   52.41   10.89
  -2  13  -1    8.27    4.05
  -2  13   1  349.44   28.38
  -2  13   2   45.07   10.41
  -2  13   3  224.01   23.14
  -2  13   4  131.40   20.13
  -2  13   4  129.75   18.12
  -2  13   5   16.14    7.99
  -2  13   5   13.22    5.80
  -2  13   6   64.41   15.07
  -2  13   6   23.74    9.11
  -2  13   7   95.86   19.19
  -2  13   7  128.10   19.57
  -2  13   8   28.50   10.47
  -2  13   9  295.85   36.18
  -2  14   3   -0.08    4.03
  -2  14   4  166.80   21.19
  -2  14   5   22.56    8.38
  -2  14   6    0.03    5.53
  -1 -14 -10   12.98    7.29
  -1 -14  -9   32.96   10.45
  -1 -14  -8   71.66   13.99
  -1 -14  -7  102.84   17.19
  -1 -14  -6  154.12   19.99
  -1 -14  -5   32.87   10.41
  -1 -14  -4  144.56   18.56
  -1 -14  -3    7.17    4.80
  -1 -13 -11    9.92    7.08
  -1 -13 -10   99.32   17.26
  -1 -13  -9   -7.31    5.28
  -1 -13  -8  180.62   21.91
  -1 -13  -7  219.43   23.69
  -1 -13  -7  194.37   29.17
  -1 -13  -6  126.44   18.25
  -1 -13  -6  129.66   22.99
  -1 -13  -5  349.46   37.87
  -1 -13  -5  363.05   29.78
  -1 -13  -4   -0.29    3.79
  -1 -13  -4    0.16    6.27
  -1 -13  -3   61.49   11.45
  -1 -13  -3   96.81   18.56
  -1 -13  -2   -4.39    4.19
  -1 -13  -2   -2.71    5.04
  -1 -13  -1  150.61   17.80
  -1 -13  -1  118.65   21.13
  -1 -13   0    5.25    4.96
  -1 -13   0    2.10    6.00
  -1 -13   1  156.91   23.80
  -1 -13   1  171.94   19.04
  -1 -13   2    1.81    6.45
  -1 -12 -12   -8.22    7.22
  -1 -12 -11   38.37   11.52
  -1 -12 -10   46.92   12.31
  -1 -12  -9   20.72    8.30
  -1 -12  -8    1.21    4.83
  -1 -12  -8   -1.35    6.38
  -1 -12  -7  239.47   24.06
  -1 -12  -7  239.60   30.90
  -1 -12  -6   60.54   12.03
  -1 -12  -6   73.77   16.87
  -1 -12  -5  153.35   18.08
  -1 -12  -5  172.42   24.46
  -1 -12  -4   39.97    8.91
  -1 -12  -4   40.67   12.45
  -1 -12  -3   22.24    7.05
  -1 -12  -3    8.99    6.74
  -1 -12  -2  120.92   19.99
  -1 -12  -2   96.10   13.52
  -1 -12  -1   16.38    6.22
  -1 -12  -1   24.82   10.80
  -1 -12   0  217.21   26.60
  -1 -12   0  222.18   20.48
  -1 -12   1  106.52   14.17
  -1 -12   1  112.25   18.63
  -1 -12   2  171.81   23.87
  -1 -12   3  -23.10    9.72
  -1 -12   4  145.45   21.94
  -1 -12   5   -6.40    6.54
  -1 -11 -12   39.81   10.96
  -1 -11 -11  105.27   17.34
  -1 -11 -10   -2.77    5.10
  -1 -11  -9  119.08   17.40
  -1 -11  -8   92.79   14.62
  -1 -11  -8   99.55   13.71
  -1 -11  -8   92.58   18.22
  -1 -11  -7   39.73   12.66
  -1 -11  -7   38.67    8.88
  -1 -11  -7   30.38    8.13
  -1 -11  -6   29.29    7.98
  -1 -11  -6   27.27   10.31
  -1 -11  -5   29.60    8.21
  -1 -11  -5   34.17   11.66
  -1 -11  -4  482.98   31.63
  -1 -11  -4  419.17   37.42
  -1 -11  -3   57.30   10.28
  -1 -11  -3   43.97   11.39
  -1 -11  -2  442.52   37.27
  -1 -11  -2  456.99   29.68
  -1 -11  -1  604.14   44.23
  -1 -11  -1  675.44   37.02
  -1 -11   0   19.05    6.16
  -1 -11   0   23.95    9.42
  -1 -11   1  614.19   44.10
  -1 -11   2    2.36    4.44
  -1 -11   3   -0.20    2.71
  -1 -11   3   -8.72    6.78
  -1 -11   4    2.34    4.24
  -1 -11   5   26.17    9.81
  -1 -11   6   71.46   15.93
  -1 -11   7  159.31   23.47
  -1 -10 -13   47.04   12.87
  -1 -10 -12  237.55   26.56
  -1 -10 -11  263.97   27.24
  -1 -10 -10   75.78   13.69
  -1 -10  -9  129.10   17.53
  -1 -10  -9  179.91   16.32
  -1 -10  -8   32.86    9.02
  -1 -10  -8   28.56    6.87
  -1 -10  -8   25.02    9.18
  -1 -10  -7  278.74   24.30
  -1 -10  -7  291.85   22.42
  -1 -10  -7  311.53   31.70
  -1 -10  -6  107.46   14.03
  -1 -10  -6  113.43   13.95
  -1 -10  -6  115.02   18.23
  -1 -10  -5  185.63   18.07
  -1 -10  -5  155.73   16.88
  -1 -10  -5  163.19   21.69
  -1 -10  -4    7.38    5.99
  -1 -10  -4   10.29    5.59
  -1 -10  -4   16.56    6.09
  -1 -10  -3   28.89    6.82
  -1 -10  -3   30.17    9.75
  -1 -10  -2    5.27    3.98
  -1 -10  -2   13.90    7.29
  -1 -10  -1  171.90   16.94
  -1 -10  -1  467.98   34.29
  -1 -10   0   91.65   15.37
  -1 -10   1   75.39   13.74
  -1 -10   2   64.67   12.38
  -1 -10   3   20.18    5.66
  -1 -10   3   17.76    7.58
  -1 -10   4   98.92   12.04
  -1 -10   4   82.49   15.11
  -1 -10   5    5.22    3.74
  -1 -10   5   -0.46    6.37
  -1 -10   6  334.04   24.83
  -1 -10   6  269.89   28.83
  -1 -10   7    9.47    6.10
  -1 -10   8  134.46   21.88
  -1  -9 -14   -9.53    6.86
  -1  -9 -13  211.53   25.67
  -1  -9 -12   51.81   12.66
  -1  -9 -11 1005.66   55.87
  -1  -9 -10  277.67   26.00
  -1  -9 -10  287.50   18.87
  -1  -9  -9  106.84   15.54
  -1  -9  -9  129.89   12.84
  -1  -9  -8  540.14   35.51
  -1  -9  -8  607.67   31.24
  -1  -9  -7  229.23   21.10
  -1  -9  -7  266.26   19.55
  -1  -9  -7  221.61   25.07
  -1  -9  -6  125.12   14.66
  -1  -9  -6  129.04   14.23
  -1  -9  -6  123.73   18.38
  -1  -9  -5  410.85   26.07
  -1  -9  -5  367.75   31.65
  -1  -9  -5  394.86   26.59
  -1  -9  -4    6.00    4.08
  -1  -9  -4   17.64    5.57
  -1  -9  -4   19.65    7.27
  -1  -9  -3  282.60   26.25
  -1  -9  -3  294.89   22.48
  -1  -9  -2  470.19   29.05
  -1  -9  -2  379.56   31.12
  -1  -9  -1   -2.37    3.99
  -1  -9  -1    0.25    3.21
  -1  -9   0  416.90   31.99
  -1  -9   0  492.38   30.99
  -1  -9   1    4.64    4.68
  -1  -9   2  505.59   35.19
  -1  -9   2  476.40   18.99
  -1  -9   3   21.60    7.59
  -1  -9   3   18.14    6.03
  -1  -9   3   26.26    5.97
  -1  -9   4  123.28   13.02
  -1  -9   4  119.17   17.08
  -1  -9   4  144.95   16.00
  -1  -9   5  149.54   14.77
  -1  -9   5  160.83   16.90
  -1  -9   5  146.86   19.64
  -1  -9   6   65.81   13.84
  -1  -9   6   85.31    9.41
  -1  -9   6   67.72   10.97
  -1  -9   6   84.81   11.81
  -1  -9   7  171.27   22.79
  -1  -9   7  225.21   20.26
  -1  -9   8   15.46    7.77
  -1  -9   9   -6.85    6.49
  -1  -8 -14   17.55    8.60
  -1  -8 -13    4.56    3.99
  -1  -8 -12  249.05   26.15
  -1  -8 -11   57.66   12.18
  -1  -8 -10  517.05   35.58
  -1  -8 -10  512.48   24.54
  -1  -8  -9  100.77   14.60
  -1  -8  -9   85.14    9.29
  -1  -8  -8  238.43   21.62
  -1  -8  -8  251.78   17.25
  -1  -8  -7  248.81   21.11
  -1  -8  -7  257.51   18.06
  -1  -8  -7  256.46   25.47
  -1  -8  -6  438.47   27.97
  -1  -8  -6  461.59   25.78
  -1  -8  -6  419.43   32.89
  -1  -8  -5 1137.15   46.73
  -1  -8  -5 1048.62   47.65
  -1  -8  -5 1052.56   55.48
  -1  -8  -4  374.71   23.48
  -1  -8  -4  335.14   27.69
  -1  -8  -3  470.89   27.15
  -1  -8  -3  405.36   30.48
  -1  -8  -2    2.20    4.00
  -1  -8  -2    8.14    3.74
  -1  -8  -2   13.52    5.10
  -1  -8  -1  234.31   21.77
  -1  -8  -1  237.93   17.30
  -1  -8  -1  271.68   20.33
  -1  -8   0   16.11    5.89
  -1  -8   0   11.98    5.67
  -1  -8   1  325.69   26.22
  -1  -8   1  395.58   25.99
  -1  -8   2  315.79   22.79
  -1  -8   2  287.89   24.82
  -1  -8   2  335.94   24.28
  -1  -8   3  309.94   23.63
  -1  -8   3  228.31   22.38
  -1  -8   3  298.86   22.00
  -1  -8   3  269.52   18.13
  -1  -8   4    3.97    4.85
  -1  -8   4    3.51    3.01
  -1  -8   4    0.67    1.76
  -1  -8   4   -0.29    2.79
  -1  -8   5  309.86   18.13
  -1  -8   5  272.67   25.68
  -1  -8   5  270.08   21.99
  -1  -8   5  295.12   20.74
  -1  -8   6  380.31   22.32
  -1  -8   6  365.58   24.51
  -1  -8   6  347.55   29.97
  -1  -8   6  371.29   26.31
  -1  -8   7   50.09   12.08
  -1  -8   7   56.84    8.53
  -1  -8   7   55.94   10.53
  -1  -8   7   55.79    9.62
  -1  -8   8   57.18   10.14
  -1  -8   8   33.55   10.77
  -1  -8   9   23.13    9.05
  -1  -8  10   75.56   15.97
  -1  -7 -14   22.57    9.07
  -1  -7 -13   38.93   10.37
  -1  -7 -12   -4.06    5.31
  -1  -7 -11  337.48   28.36
  -1  -7 -10   -8.42    5.48
  -1  -7  -9   98.39   14.01
  -1  -7  -9  112.15    9.50
  -1  -7  -8  338.02   25.41
  -1  -7  -8  361.41   19.62
  -1  -7  -7  414.20   27.20
  -1  -7  -7  442.21   22.83
  -1  -7  -6  335.23   23.04
  -1  -7  -6  348.19   20.13
  -1  -7  -6  316.41   26.60
  -1  -7  -5 1187.11   46.34
  -1  -7  -5 1130.88   55.72
  -1  -7  -4 1012.33   42.16
  -1  -7  -3   49.34    7.45
  -1  -7  -3   40.13    6.92
  -1  -7  -2 2471.27   82.76
  -1  -7  -2 2297.44   79.12
  -1  -7  -1   39.75    6.26
  -1  -7  -1   50.83    8.10
  -1  -7   0  319.08   21.49
  -1  -7   1  314.07   21.52
  -1  -7   1  342.50   22.67
  -1  -7   2  119.12   14.45
  -1  -7   2  135.99   13.52
  -1  -7   2  125.74   13.71
  -1  -7   3  231.03   18.01
  -1  -7   3  217.79   20.39
  -1  -7   3  225.85   15.45
  -1  -7   3  202.75   17.94
  -1  -7   3  247.70   13.32
  -1  -7   4  405.07   29.74
  -1  -7   4  452.91   26.93
  -1  -7   4  453.23   21.56
  -1  -7   4  437.67   23.97
  -1  -7   4  473.83   29.05
  -1  -7   5    2.40    3.05
  -1  -7   5    4.71    3.08
  -1  -7   5   -2.35    3.74
  -1  -7   5    8.77    4.17
  -1  -7   5   -3.43    4.10
  -1  -7   6  595.17   29.59
  -1  -7   6  522.86   36.80
  -1  -7   6  597.80   33.49
  -1  -7   6  588.92   31.68
  -1  -7   6  651.02   36.22
  -1  -7   7    4.30    4.17
  -1  -7   7    1.54    2.73
  -1  -7   7    5.52    3.26
  -1  -7   8  218.26   20.05
  -1  -7   8  228.90   20.77
  -1  -7   8  187.05   22.56
  -1  -7   9  -10.52    5.98
  -1  -7   9    0.63    4.50
  -1  -7  10   48.06   13.52
  -1  -7  11  150.55   23.42
  -1  -6 -15   58.21   13.91
  -1  -6 -14  184.60   23.24
  -1  -6 -13    5.40    5.44
  -1  -6 -12  444.32   34.22
  -1  -6 -12  446.29   18.34
  -1  -6 -11  201.28   21.30
  -1  -6 -11  194.77    9.43
  -1  -6 -10  170.01   18.46
  -1  -6 -10  141.99    6.43
  -1  -6  -9   -1.43    3.44
  -1  -6  -8    1.09    1.98
  -1  -6  -8   -5.02    3.53
  -1  -6  -7  146.21   14.73
  -1  -6  -7  131.65   10.27
  -1  -6  -6  973.73   37.59
  -1  -6  -5   61.74    7.36
  -1  -6  -4 1369.97   52.48
  -1  -6  -4 1431.29   51.21
  -1  -6  -3  408.43   21.68
  -1  -6  -3  404.01   21.78
  -1  -6  -2  173.17   12.63
  -1  -6  -2  185.30   14.18
  -1  -6  -1 1504.89   54.24
  -1  -6  -1 1710.14   59.03
  -1  -6   0    3.73    3.15
  -1  -6   1 1580.23   59.10
  -1  -6   1 1602.94   59.74
  -1  -6   2   87.78   10.14
  -1  -6   2  108.91   11.57
  -1  -6   3  464.00   25.72
  -1  -6   3  473.79   20.47
  -1  -6   3  445.96   22.44
  -1  -6   4    7.41    3.22
  -1  -6   4    5.08    2.49
  -1  -6   4    6.16    4.23
  -1  -6   4   12.63    3.84
  -1  -6   4    7.96    3.85
  -1  -6   5  493.23   27.80
  -1  -6   5  439.17   30.65
  -1  -6   5  499.81   24.31
  -1  -6   5  459.28   25.15
  -1  -6   5  506.45   29.02
  -1  -6   6   11.27    4.53
  -1  -6   6    9.64    3.69
  -1  -6   6    4.36    4.63
  -1  -6   6    2.25    2.82
  -1  -6   6    3.15    3.36
  -1  -6   7  587.87   31.02
  -1  -6   7  512.10   36.18
  -1  -6   7  593.90   33.23
  -1  -6   7  593.41   33.70
  -1  -6   7  558.04   31.61
  -1  -6   8  156.26   19.67
  -1  -6   8  204.91   18.70
  -1  -6   8  195.22   18.50
  -1  -6   9   95.11   16.32
  -1  -6   9  129.77   15.01
  -1  -6   9  106.35   14.15
  -1  -6  10   12.61    6.78
  -1  -6  10   10.85    4.59
  -1  -6  11  177.79   24.12
  -1  -6  12  196.67   26.62
  -1  -5 -15   -9.31    5.82
  -1  -5 -14   44.41   11.45
  -1  -5 -13  129.14   18.44
  -1  -5 -12    6.71    2.71
  -1  -5 -12   14.74    7.04
  -1  -5 -11  386.46   18.03
  -1  -5 -11  386.79   29.56
  -1  -5 -10   27.90    3.81
  -1  -5 -10   39.60    8.88
  -1  -5  -9    0.88    1.06
  -1  -5  -9   -1.58    2.76
  -1  -5  -8   24.24    2.46
  -1  -5  -8   28.06    7.27
  -1  -5  -7  123.20    8.52
  -1  -5  -7  105.52   12.17
  -1  -5  -6  162.19   10.59
  -1  -5  -5  612.48   25.69
  -1  -5  -5  631.80   29.98
  -1  -5  -4  361.04   18.21
  -1  -5  -4  348.20   19.74
  -1  -5  -3  135.14   10.46
  -1  -5  -3  116.70    9.92
  -1  -5  -2  264.02   15.70
  -1  -5  -2  251.93   14.53
  -1  -5  -1 1367.87   48.82
  -1  -5  -1 1311.47   45.33
  -1  -5   0 1668.29   59.63
  -1  -5   0 1706.91   59.36
  -1  -5   1 1006.90   40.56
  -1  -5   1 1058.87   41.54
  -1  -5   2 2798.85   91.63
  -1  -5   2 2763.28   92.45
  -1  -5   2 2904.81   83.52
  -1  -5   3   46.09    6.95
  -1  -5   3   47.92    5.95
  -1  -5   3   51.89    7.64
  -1  -5   3   54.56    5.45
  -1  -5   4  738.41   34.17
  -1  -5   4  730.58   31.45
  -1  -5   4  789.95   35.55
  -1  -5   4  760.76   30.18
  -1  -5   5  228.84   17.32
  -1  -5   5  247.15   16.55
  -1  -5   5  275.68   18.75
  -1  -5   5  240.52   15.49
  -1  -5   6  195.94   19.51
  -1  -5   6  220.54   16.08
  -1  -5   6  219.36   16.75
  -1  -5   6  240.59   18.25
  -1  -5   7   21.56    5.48
  -1  -5   7   18.84    6.88
  -1  -5   7   22.94    5.96
  -1  -5   7   26.43    6.61
  -1  -5   8  389.05   25.02
  -1  -5   8  355.44   25.13
  -1  -5   8  329.02   27.96
  -1  -5   9   14.88    6.87
  -1  -5   9   14.03    5.96
  -1  -5   9   14.43    6.29
  -1  -5   9   12.04    4.24
  -1  -5  10  409.53   34.27
  -1  -5  10  439.75   28.12
  -1  -5  10  398.84   30.00
  -1  -5  11   15.99    7.87
  -1  -5  11    9.45    4.75
  -1  -5  11    7.77    5.19
  -1  -5  12  228.90   29.85
  -1  -5  12  244.98   28.96
  -1  -5  13   12.93    8.28
  -1  -4 -15  120.01   18.88
  -1  -4 -15  119.42   12.66
  -1  -4 -14   69.60   14.38
  -1  -4 -14   66.31    9.03
  -1  -4 -13  175.56   21.06
  -1  -4 -13  173.22   14.01
  -1  -4 -12  143.65   18.27
  -1  -4 -11  100.38   14.37
  -1  -4 -11   82.35    8.34
  -1  -4 -10   15.21    5.85
  -1  -4 -10   11.23    3.27
  -1  -4 -10    7.43    4.84
  -1  -4  -9  117.09   13.91
  -1  -4  -9  104.11    7.91
  -1  -4  -9  109.88   14.80
  -1  -4  -8  615.36   34.15
  -1  -4  -8  664.91   24.28
  -1  -4  -7    1.69    1.19
  -1  -4  -7    3.35    3.13
  -1  -4  -6 1541.95   48.78
  -1  -4  -6 1538.86   44.69
  -1  -4  -5   64.34    8.05
  -1  -4  -5   81.03    6.55
  -1  -4  -4   37.55    5.73
  -1  -4  -4   42.41    4.90
  -1  -4  -3   78.06    7.39
  -1  -4  -3   81.51    7.09
  -1  -4  -2  126.97    8.73
  -1  -4  -2  121.74    9.21
  -1  -4  -1   23.16    4.22
  -1  -4  -1   27.96    3.71
  -1  -4   0 1432.26   49.29
  -1  -4   0 1410.80   49.72
  -1  -4   1  729.13   30.45
  -1  -4   1  765.72   30.81
  -1  -4   2 1983.54   57.62
  -1  -4   2 1845.72   59.69
  -1  -4   2 2025.90   65.41
  -1  -4   2 1854.35   64.21
  -1  -4   3 1471.61   46.97
  -1  -4   3 1402.52   48.27
  -1  -4   3 1477.40   52.48
  -1  -4   3 1442.23   52.17
  -1  -4   4  267.33   14.83
  -1  -4   4  297.42   17.90
  -1  -4   4  257.66   15.48
  -1  -4   5 1519.09   53.97
  -1  -4   5 1471.77   54.81
  -1  -4   5 1603.63   56.77
  -1  -4   6   12.65    3.83
  -1  -4   6    5.60    4.55
  -1  -4   6    4.15    4.22
  -1  -4   6   10.14    3.67
  -1  -4   6   15.32    4.64
  -1  -4   7  576.87   29.15
  -1  -4   7  575.51   30.14
  -1  -4   7  532.21   29.66
  -1  -4   7  506.23   33.11
  -1  -4   7  525.59   35.51
  -1  -4   8  116.56   16.65
  -1  -4   8  107.47   13.00
  -1  -4   8  110.84   11.94
  -1  -4   9   87.68   15.32
  -1  -4   9  111.06   13.95
  -1  -4   9  113.80   14.35
  -1  -4   9  106.97   12.06
  -1  -4  10    4.93    4.06
  -1  -4  10    1.05    3.95
  -1  -4  11  177.03   24.06
  -1  -4  11  205.97   17.53
  -1  -4  12   26.36    9.87
  -1  -4  13  182.80   26.70
  -1  -3 -15  -11.26    7.24
  -1  -3 -15    6.29    3.20
  -1  -3 -14   90.91   15.74
  -1  -3 -14   91.18   11.50
  -1  -3 -13  102.83   16.31
  -1  -3 -13  121.15   12.58
  -1  -3 -12   42.45   10.07
  -1  -3 -12   37.86    6.76
  -1  -3 -11  150.16   17.38
  -1  -3 -10 1008.77   49.79
  -1  -3 -10 1148.95   55.64
  -1  -3 -10 1007.82   39.73
  -1  -3  -9    0.98    4.19
  -1  -3  -9   -0.98    3.33
  -1  -3  -9    1.58    2.13
  -1  -3  -8  229.14   18.75
  -1  -3  -8  255.29   21.67
  -1  -3  -8  244.56   13.28
  -1  -3  -7 1092.42   46.78
  -1  -3  -7  944.99   33.32
  -1  -3  -6   30.94    5.97
  -1  -3  -6   27.59    6.61
  -1  -3  -6   23.68    2.94
  -1  -3  -5 1239.93   46.80
  -1  -3  -5 1365.31   50.18
  -1  -3  -5 1246.08   37.77
  -1  -3  -4   85.07    3.90
  -1  -3  -4   79.78    5.98
  -1  -3  -4   78.25    7.80
  -1  -3  -3   37.42    5.88
  -1  -3  -3   35.06    4.02
  -1  -3  -3   36.59    5.03
  -1  -3  -2  144.17    8.89
  -1  -3  -2  153.28    8.81
  -1  -3  -1  253.73   11.00
  -1  -3  -1  262.08   13.14
  -1  -3   0   22.14    3.82
  -1  -3   0   20.12    3.52
  -1  -3   1  198.06   11.92
  -1  -3   1  215.31   12.45
  -1  -3   2  328.98   12.87
  -1  -3   2  330.69   14.14
  -1  -3   2  308.78   16.34
  -1  -3   2  335.36   17.08
  -1  -3   3  285.54   14.40
  -1  -3   3  273.44   15.61
  -1  -3   3  302.80   13.92
  -1  -3   4  463.12   21.48
  -1  -3   4  442.82   21.70
  -1  -3   4  469.59   20.99
  -1  -3   5   86.67    8.92
  -1  -3   5   84.58    8.59
  -1  -3   5   85.84    8.64
  -1  -3   6 1381.99   54.72
  -1  -3   6 1504.95   53.16
  -1  -3   6 1533.72   55.80
  -1  -3   7  645.42   32.78
  -1  -3   7  657.21   29.77
  -1  -3   7  603.56   37.54
  -1  -3   8  552.91   25.68
  -1  -3   8  554.22   29.98
  -1  -3   8  526.34   34.92
  -1  -3   9   22.75    5.14
  -1  -3   9   28.85    7.93
  -1  -3   9   12.95    4.73
  -1  -3   9   24.90    8.67
  -1  -3  10  404.39   23.36
  -1  -3  10  411.98   29.65
  -1  -3  10  372.21   33.00
  -1  -3  10  389.10   29.06
  -1  -3  11  124.17   19.37
  -1  -3  11  163.07   14.24
  -1  -3  12  231.25   28.30
  -1  -3  13    3.00    7.62
  -1  -3  14  144.31   24.07
  -1  -2 -16    6.98    4.80
  -1  -2 -15  217.25   25.34
  -1  -2 -15  180.48   18.21
  -1  -2 -14   63.07   12.90
  -1  -2 -14   56.84    9.71
  -1  -2 -13  152.22   19.27
  -1  -2 -13  153.00   15.07
  -1  -2 -12   86.18   13.92
  -1  -2 -12   75.99    9.94
  -1  -2 -11  287.06   24.50
  -1  -2 -11  297.65   19.47
  -1  -2 -10  -14.73    6.25
  -1  -2 -10    2.25    4.26
  -1  -2  -9  278.57   21.73
  -1  -2  -9  316.47   24.99
  -1  -2  -9  267.79   16.56
  -1  -2  -8  119.69   14.07
  -1  -2  -8   97.33    8.71
  -1  -2  -7  412.71   25.90
  -1  -2  -7  393.70   18.34
  -1  -2  -6 2160.53   71.94
  -1  -2  -6 1853.47   59.68
  -1  -2  -5  308.20   17.68
  -1  -2  -5  310.25   19.10
  -1  -2  -5  298.49   13.04
  -1  -2  -4  197.66   12.46
  -1  -2  -4  189.58   13.22
  -1  -2  -4  196.91    8.73
  -1  -2  -3  547.63   23.11
  -1  -2  -3  524.17   16.87
  -1  -2  -3  561.17   19.17
  -1  -2  -3  508.07   21.32
  -1  -2  -2  470.46   20.23
  -1  -2  -2  474.31   18.03
  -1  -2  -2  491.66   17.89
  -1  -2  -1  254.95    9.73
  -1  -2  -1  260.41   11.65
  -1  -2  -1  258.19   12.58
  -1  -2   0 1086.01   34.31
  -1  -2   0 1009.02   31.53
  -1  -2   1 1306.72   37.74
  -1  -2   1 1226.42   41.26
  -1  -2   2 4165.64  119.06
  -1  -2   2 4226.34  121.25
  -1  -2   3  289.85   14.12
  -1  -2   3  279.56   14.20
  -1  -2   4   34.50    5.08
  -1  -2   4   35.62    4.70
  -1  -2   5    3.36    2.74
  -1  -2   5    1.71    1.66
  -1  -2   6    2.35    2.29
  -1  -2   6    5.30    2.43
  -1  -2   7  774.88   31.59
  -1  -2   7  798.42   37.26
  -1  -2   8  145.31   17.69
  -1  -2   8  153.95   11.58
  -1  -2   8  158.99   15.60
  -1  -2   9  630.53   41.44
  -1  -2   9  666.86   37.07
  -1  -2   9  637.82   28.75
  -1  -2  10   40.35    8.70
  -1  -2  10   29.83    5.67
  -1  -2  10   16.90    7.94
  -1  -2  11  346.82   19.94
  -1  -2  11  368.06   33.85
  -1  -2  12   19.28    9.14
  -1  -2  13   70.75   17.55
  -1  -2  14  -14.53    9.21
  -1  -1 -17   42.43   10.83
  -1  -1 -16  157.38   18.38
  -1  -1 -15    6.95    7.03
  -1  -1 -15    2.24    4.09
  -1  -1 -14  127.15   18.87
  -1  -1 -14  116.87   14.59
  -1  -1 -13  162.94   20.20
  -1  -1 -13  164.24   16.56
  -1  -1 -12  210.34   21.79
  -1  -1 -12  211.17   17.86
  -1  -1 -11   26.37    7.72
  -1  -1 -11   26.56    6.32
  -1  -1 -10  815.36   36.79
  -1  -1 -10  894.28   47.86
  -1  -1 -10  768.58   41.86
  -1  -1  -9   84.35   12.95
  -1  -1  -9   85.56   11.63
  -1  -1  -8  375.15   25.96
  -1  -1  -8  328.95   18.64
  -1  -1  -7  637.13   33.62
  -1  -1  -7  608.31   26.40
  -1  -1  -6 1154.06   47.18
  -1  -1  -6 1106.13   39.39
  -1  -1  -5   91.13    9.64
  -1  -1  -5   96.04    7.25
  -1  -1  -4 3102.09   93.10
  -1  -1  -4 2915.96   86.66
  -1  -1  -3  642.97   25.39
  -1  -1  -3  637.95   21.45
  -1  -1  -2  107.84    5.22
  -1  -1  -2  106.19    6.49
  -1  -1  -2  107.35    6.90
  -1  -1  -1 3064.06   85.33
  -1  -1  -1 3037.36   86.62
  -1  -1  -1 3074.56   85.38
  -1  -1  -1 3021.23   87.06
  -1  -1   0 1260.10   39.36
  -1  -1   0 1327.30   39.29
  -1  -1   1 1653.13   50.73
  -1  -1   1 1623.78   49.43
  -1  -1   1 1663.18   47.65
  -1  -1   2  201.08   12.26
  -1  -1   2  207.14    9.98
  -1  -1   2  232.37   10.46
  -1  -1   3 1333.01   48.71
  -1  -1   3 1379.56   43.09
  -1  -1   3 1386.72   45.23
  -1  -1   4 2101.18   71.93
  -1  -1   4 2059.69   63.42
  -1  -1   4 2165.79   67.98
  -1  -1   5  270.91   19.92
  -1  -1   5  323.79   18.20
  -1  -1   5  302.71   14.13
  -1  -1   6   75.67    9.15
  -1  -1   6   78.13    6.57
  -1  -1   7 1530.06   58.32
  -1  -1   7 1457.01   48.52
  -1  -1   8   18.61    3.55
  -1  -1   8   13.38    6.57
  -1  -1   8   16.24    5.32
  -1  -1   9   28.44    4.65
  -1  -1   9   19.41    7.94
  -1  -1   9   32.01    7.95
  -1  -1  10  110.18    8.95
  -1  -1  10  103.46   16.85
  -1  -1  10  113.76   14.92
  -1  -1  11   10.17    7.97
  -1  -1  11    2.72    1.83
  -1  -1  12  204.28   25.70
  -1  -1  13    5.25    7.34
  -1  -1  14  270.00   33.13
  -1   0 -17   55.45   12.00
  -1   0 -16   10.84    5.87
  -1   0 -15   30.95   10.35
  -1   0 -15   38.42   10.02
  -1   0 -14    7.01    5.90
  -1   0 -14   -0.12    3.81
  -1   0 -13  160.72   19.74
  -1   0 -13  159.82   16.91
  -1   0 -12    5.48    4.43
  -1   0 -12   13.74    5.57
  -1   0 -11  813.33   45.25
  -1   0 -11  875.66   41.23
  -1   0 -10   20.20    7.21
  -1   0 -10   19.76    6.79
  -1   0 -10   17.59    5.57
  -1   0  -9  469.42   29.09
  -1   0  -9  439.98   25.02
  -1   0  -9  474.34   32.35
  -1   0  -8  469.06   30.54
  -1   0  -7  187.44   13.55
  -1   0  -7  218.36   18.29
  -1   0  -6 1134.15   42.02
  -1   0  -6 1203.20   48.92
  -1   0  -5  579.95   24.30
  -1   0  -5  609.31   28.92
  -1   0  -4  304.73   14.53
  -1   0  -4  301.91   17.31
  -1   0  -3 1109.41   36.29
  -1   0  -3 1120.26   38.96
  -1   0  -2 1871.39   55.32
  -1   0  -2 1885.09   56.84
  -1   0  -2 1845.77   58.18
  -1   0  -1  117.25    7.07
  -1   0   1    4.96    1.53
  -1   0   1    4.61    1.53
  -1   0   2 2069.92   64.87
  -1   0   2 2158.74   63.98
  -1   0   3 9507.10  278.95
  -1   0   3 9999.00  271.77
  -1   0   3 9939.70  276.94
  -1   0   4 1835.20   64.09
  -1   0   4 1855.90   54.74
  -1   0   4 1865.01   61.46
  -1   0   5  108.86   11.87
  -1   0   5  122.24   10.84
  -1   0   5  113.08    6.56
  -1   0   6  509.75   26.53
  -1   0   6  500.18   18.58
  -1   0   7  169.93   15.08
  -1   0   7  148.31    8.28
  -1   0   8   69.45   10.31
  -1   0   8   57.33   11.55
  -1   0   8   60.00    5.08
  -1   0   9   25.87    7.10
  -1   0   9    9.35    5.96
  -1   0  10   -3.10    3.43
  -1   0  10   -0.98    4.53
  -1   0  11  172.02   22.19
  -1   0  12  162.52   23.13
  -1   0  13  135.67   22.22
  -1   0  14   35.98   13.16
  -1   1 -16   33.17    9.30
  -1   1 -15    7.29    6.56
  -1   1 -15    4.62    3.73
  -1   1 -14   -4.54    5.28
  -1   1 -14    4.34    5.28
  -1   1 -13   16.09    6.88
  -1   1 -13   16.12    6.86
  -1   1 -12  206.98   22.03
  -1   1 -12  208.64   19.55
  -1   1 -11   67.65   12.01
  -1   1 -11   69.25   10.55
  -1   1 -10  800.93   43.25
  -1   1 -10  814.16   39.92
  -1   1 -10  896.16   49.60
  -1   1  -9   18.78    7.55
  -1   1  -9   20.54    6.60
  -1   1  -9   14.21    5.15
  -1   1  -8  281.53   21.06
  -1   1  -8  312.73   19.98
  -1   1  -8  295.05   23.93
  -1   1  -7 1690.33   64.14
  -1   1  -7 1781.56   69.42
  -1   1  -6  443.08   22.90
  -1   1  -6  526.76   28.82
  -1   1  -5   14.50    5.19
  -1   1  -5   11.84    3.97
  -1   1  -5    7.34    3.01
  -1   1  -4  518.90   22.60
  -1   1  -4  545.36   25.91
  -1   1  -3   66.97    7.22
  -1   1  -3   62.43    6.86
  -1   1  -2 3557.57  101.05
  -1   1  -2 3273.47  101.22
  -1   1  -1 1057.07   32.22
  -1   1  -1  978.20   34.75
  -1   1   0 1435.88   42.10
  -1   1   0 1425.99   44.07
  -1   1   0 1403.63   45.90
  -1   1   0 1423.77   42.40
  -1   1   1 1962.14   59.56
  -1   1   1 2007.25   58.64
  -1   1   1 1951.43   58.81
  -1   1   2   76.45    6.60
  -1   1   2   72.11    6.29
  -1   1   3   48.31    6.19
  -1   1   3   57.09    6.27
  -1   1   4 1083.88   42.39
  -1   1   4 1102.82   41.24
  -1   1   5 1972.36   72.86
  -1   1   5 2172.90   71.44
  -1   1   6    0.36    2.31
  -1   1   7 3074.66  104.02
  -1   1   8  605.23   37.44
  -1   1   8  684.59   36.00
  -1   1   9    8.60    4.41
  -1   1   9   13.58    6.67
  -1   1  10    9.82    6.06
  -1   1  10    6.72    7.18
  -1   1  11   66.84   14.26
  -1   1  12   10.52    7.56
  -1   1  13  119.57   20.45
  -1   1  14   86.42   18.87
  -1   1  15   56.28   15.55
  -1   2 -15    5.13    4.26
  -1   2 -14    6.50    5.54
  -1   2 -13   89.96   15.36
  -1   2 -13   50.18   10.75
  -1   2 -12   20.79    7.83
  -1   2 -12   19.74    6.82
  -1   2 -11  127.84   16.53
  -1   2 -11  113.22   14.12
  -1   2 -10   30.39    7.31
  -1   2 -10   29.28    7.94
  -1   2  -9    9.19    5.39
  -1   2  -9    8.27    4.31
  -1   2  -9    5.05    4.14
  -1   2  -8   11.60    5.04
  -1   2  -8    6.83    3.96
  -1   2  -8    8.56    4.42
  -1   2  -7  368.45   23.20
  -1   2  -7  327.14   21.05
  -1   2  -7  385.28   27.10
  -1   2  -6    0.26    2.78
  -1   2  -5 3644.00  118.65
  -1   2  -4  465.03   24.17
  -1   2  -4  525.45   26.51
  -1   2  -3 1340.10   47.96
  -1   2  -3 1384.56   49.95
  -1   2  -2 4702.90  140.21
  -1   2  -2 4908.51  141.90
  -1   2  -1   47.55    5.85
  -1   2  -1   44.90    3.39
  -1   2  -1   43.88    4.80
  -1   2  -1   45.13    4.60
  -1   2   0 3265.50   92.42
  -1   2   0 3042.31   94.89
  -1   2   0 3183.50   91.62
  -1   2   0 3096.57   90.51
  -1   2   1  637.19   21.46
  -1   2   1  647.17   24.22
  -1   2   1  652.45   23.60
  -1   2   2   23.11    4.02
  -1   2   2   19.32    3.95
  -1   2   2   23.37    4.03
  -1   2   3 1343.05   47.10
  -1   2   3 1304.69   46.74
  -1   2   3 1298.94   47.09
  -1   2   4 1056.15   42.28
  -1   2   4 1096.76   42.01
  -1   2   5   -1.89    3.79
  -1   2   5    1.68    2.49
  -1   2   6 2260.77   79.50
  -1   2   7  263.27   20.22
  -1   2   8  709.78   37.65
  -1   2   8  656.67   39.09
  -1   2   9   70.18   11.63
  -1   2   9   71.81   12.69
  -1   2  10  159.33   18.31
  -1   2  10  156.12   20.25
  -1   2  11   49.72   11.97
  -1   2  12  156.20   23.30
  -1   2  13   27.30   10.64
  -1   2  14  161.07   25.68
  -1   2  15    3.01    8.53
  -1   3 -15   21.03    7.95
  -1   3 -14    4.74    5.08
  -1   3 -13   72.91   12.42
  -1   3 -12   71.70   12.28
  -1   3 -11   99.57   14.00
  -1   3 -10  142.41   15.95
  -1   3  -9   14.11    5.62
  -1   3  -9   24.87    9.09
  -1   3  -8   84.62   13.89
  -1   3  -8   80.23   10.74
  -1   3  -7   18.82    5.42
  -1   3  -7   22.25    6.84
  -1   3  -6  950.68   46.73
  -1   3  -5   -0.39    4.00
  -1   3  -5    2.68    2.88
  -1   3  -4  979.95   39.90
  -1   3  -4  997.19   43.86
  -1   3  -3  170.16   12.76
  -1   3  -3  172.17   14.28
  -1   3  -2  135.60   10.74
  -1   3  -2  113.48    9.79
  -1   3  -2  132.54    9.69
  -1   3  -1 2093.33   67.24
  -1   3  -1 2104.08   62.38
  -1   3  -1 2021.52   67.34
  -1   3  -1 2048.05   64.36
  -1   3   0   30.64    4.62
  -1   3   0   31.01    3.91
  -1   3   0   29.52    5.25
  -1   3   0   33.49    3.93
  -1   3   1 1282.28   40.17
  -1   3   1 1289.61   41.81
  -1   3   1 1281.34   44.46
  -1   3   2  478.06   17.65
  -1   3   2  496.61   22.72
  -1   3   2  527.69   21.00
  -1   3   3   68.63    7.91
  -1   3   3   65.61    7.67
  -1   3   3   57.85    7.68
  -1   3   4  330.20   19.98
  -1   3   4  353.73   20.92
  -1   3   4  356.93   20.99
  -1   3   5  998.85   41.70
  -1   3   5  979.48   42.77
  -1   3   5  905.33   41.53
  -1   3   6  676.85   33.91
  -1   3   6  635.36   34.59
  -1   3   7 1076.57   47.71
  -1   3   7  964.80   47.89
  -1   3   8  284.19   22.68
  -1   3   8  249.42   22.79
  -1   3   9  374.07   27.93
  -1   3   9  370.73   29.49
  -1   3  10   13.06    6.17
  -1   3  11  745.59   48.53
  -1   3  12   82.00   16.73
  -1   3  13  286.82   31.99
  -1   3  14   22.16   10.18
  -1   3  15   30.35   12.62
  -1   4 -14  205.97   23.81
  -1   4 -13  136.19   18.57
  -1   4 -12  241.17   23.53
  -1   4 -11  300.48   25.65
  -1   4 -10   84.75   12.95
  -1   4  -9   11.88    5.21
  -1   4  -8  123.52   17.39
  -1   4  -8  111.75   13.35
  -1   4  -7    6.50    3.25
  -1   4  -7   15.87    6.96
  -1   4  -6  204.07   20.27
  -1   4  -5  249.51   21.20
  -1   4  -5  206.29   16.27
  -1   4  -4  397.46   26.56
  -1   4  -4  422.76   23.15
  -1   4  -3 1227.83   47.07
  -1   4  -3 1281.99   48.32
  -1   4  -3 1362.25   54.10
  -1   4  -2  367.62   20.95
  -1   4  -2  341.22   19.28
  -1   4  -2  341.14   18.30
  -1   4  -1  443.47   22.88
  -1   4  -1  438.39   18.91
  -1   4  -1  395.49   21.40
  -1   4  -1  430.08   19.85
  -1   4   0   81.48    7.24
  -1   4   0   86.89    8.77
  -1   4   0   79.18    8.65
  -1   4   0   77.89    6.77
  -1   4   1 1099.89   36.97
  -1   4   1 1159.19   42.64
  -1   4   1 1119.08   37.56
  -1   4   2  675.44   24.30
  -1   4   2  740.77   27.32
  -1   4   2  730.82   31.23
  -1   4   3  851.19   35.96
  -1   4   3  817.18   27.26
  -1   4   4  613.41   31.21
  -1   4   4  632.50   31.15
  -1   4   4  633.19   30.84
  -1   4   5  151.14   14.53
  -1   4   5  154.03   14.22
  -1   4   6 1407.92   57.15
  -1   4   6 1356.75   58.13
  -1   4   7   13.62    5.24
  -1   4   7   19.19    6.49
  -1   4   7   21.36    6.45
  -1   4   8  376.85   27.02
  -1   4   8  337.58   27.24
  -1   4   8  307.51   25.84
  -1   4   9  373.55   28.25
  -1   4   9  395.01   30.94
  -1   4   9  314.53   28.02
  -1   4  10  607.55   41.53
  -1   4  11   69.35   14.28
  -1   4  12  471.51   39.95
  -1   4  13   17.16   11.39
  -1   4  14  154.53   25.20
  -1   4  15   10.34   10.01
  -1   5 -13  199.89   23.10
  -1   5 -12   21.30    8.55
  -1   5 -11  159.88   19.17
  -1   5 -10   19.48    6.96
  -1   5  -9  126.18   15.73
  -1   5  -8   17.85    6.44
  -1   5  -7  413.51   32.83
  -1   5  -7  384.27   26.02
  -1   5  -6  667.10   40.80
  -1   5  -6  565.12   31.96
  -1   5  -5  202.10   16.62
  -1   5  -5  244.12   22.52
  -1   5  -5  208.81   16.97
  -1   5  -4  113.35   11.54
  -1   5  -4  120.10   14.73
  -1   5  -4  106.07   11.26
  -1   5  -3  197.51   16.73
  -1   5  -3  171.79   13.71
  -1   5  -3  185.94   14.29
  -1   5  -3  187.79   17.87
  -1   5  -2    2.03    2.18
  -1   5  -2    5.58    3.24
  -1   5  -2    1.46    2.25
  -1   5  -2    2.24    2.87
  -1   5  -1   39.54    7.05
  -1   5  -1   39.02    5.67
  -1   5  -1   38.67    6.54
  -1   5  -1   36.27    5.10
  -1   5   0 2104.96   66.47
  -1   5   0 2189.37   73.13
  -1   5   0 2044.95   67.70
  -1   5   0 1950.21   70.84
  -1   5   1   25.22    5.49
  -1   5   1   26.02    3.99
  -1   5   1   28.13    6.03
  -1   5   1   32.00    4.03
  -1   5   2  911.39   31.93
  -1   5   2  958.65   40.14
  -1   5   2  953.85   33.92
  -1   5   3  689.07   24.83
  -1   5   3  748.37   29.05
  -1   5   3  728.59   34.11
  -1   5   4   19.55    5.42
  -1   5   5 1292.54   54.97
  -1   5   5 1330.34   54.54
  -1   5   6   99.77   13.09
  -1   5   6  106.75   13.54
  -1   5   6  124.60   13.97
  -1   5   7    7.05    4.50
  -1   5   7    0.57    3.37
  -1   5   7    1.75    3.69
  -1   5   8  379.11   27.85
  -1   5   8  379.95   29.26
  -1   5   8  323.61   27.14
  -1   5   9   24.23    8.16
  -1   5  10    4.34    6.35
  -1   5  11  579.17   42.98
  -1   5  12   19.52    8.52
  -1   5  13  418.36   39.77
  -1   5  14    5.63    6.53
  -1   6 -12  489.78   37.10
  -1   6 -11   -2.05    3.79
  -1   6 -10  486.72   34.66
  -1   6  -9    5.76    4.57
  -1   6  -8  228.40   21.36
  -1   6  -7  203.54   19.00
  -1   6  -6  187.66   17.66
  -1   6  -6  222.89   23.93
  -1   6  -5  520.61   30.29
  -1   6  -5  579.58   38.37
  -1   6  -5  579.19   30.69
  -1   6  -4  344.76   22.63
  -1   6  -4  366.32   22.80
  -1   6  -4  402.42   29.71
  -1   6  -3   23.91    6.96
  -1   6  -3   24.09    5.76
  -1   6  -3   31.65    6.21
  -1   6  -3   31.13    7.15
  -1   6  -2   11.89    3.50
  -1   6  -2   10.88    3.83
  -1   6  -2   10.99    4.07
  -1   6  -2    6.44    4.10
  -1   6  -1    3.82    2.23
  -1   6  -1    3.19    2.70
  -1   6  -1    4.88    3.44
  -1   6   0  228.53   17.92
  -1   6   0  226.28   15.32
  -1   6   0  212.95   16.46
  -1   6   0  210.15   13.75
  -1   6   1  775.83   33.99
  -1   6   1  814.41   37.58
  -1   6   1  763.68   36.23
  -1   6   1  745.43   29.96
  -1   6   2  297.10   15.04
  -1   6   2  329.88   21.66
  -1   6   2  325.41   15.49
  -1   6   3 1049.54   36.61
  -1   6   3 1144.03   40.22
  -1   6   3 1201.90   49.06
  -1   6   4  198.62   13.60
  -1   6   4  177.70   16.51
  -1   6   5   36.75    7.87
  -1   6   5   39.49    8.57
  -1   6   6  347.73   25.91
  -1   6   6  388.43   26.52
  -1   6   6  324.27   25.62
  -1   6   7  123.94   15.30
  -1   6   7  110.85   14.80
  -1   6   7  102.51   14.65
  -1   6   8  206.72   21.53
  -1   6   8  211.94   21.09
  -1   6   8  179.27   20.27
  -1   6   9  159.01   20.06
  -1   6  10  228.25   25.45
  -1   6  11    8.77    7.17
  -1   6  12  213.30   26.67
  -1   6  13    4.33    6.74
  -1   6  14   38.72   13.35
  -1   7 -11  119.70   17.88
  -1   7 -10   38.99    9.48
  -1   7  -9  385.29   30.36
  -1   7  -8   78.48   12.69
  -1   7  -7  484.07   32.05
  -1   7  -6  222.51   20.00
  -1   7  -5  209.38   18.86
  -1   7  -5  261.51   26.13
  -1   7  -5  252.26   19.40
  -1   7  -4  117.82   13.19
  -1   7  -4  129.55   13.30
  -1   7  -4  130.68   17.69
  -1   7  -3  110.79   14.59
  -1   7  -3  112.93   11.97
  -1   7  -3  104.46   11.84
  -1   7  -2  179.75   18.18
  -1   7  -2  157.70   13.40
  -1   7  -2  170.40   14.80
  -1   7  -2  162.12   14.17
  -1   7  -1  531.45   31.90
  -1   7  -1  504.86   26.15
  -1   7  -1  506.23   27.86
  -1   7  -1  492.47   25.78
  -1   7   0  717.27   37.41
  -1   7   0  655.10   31.56
  -1   7   0  661.70   33.85
  -1   7   0  690.69   30.25
  -1   7   1  391.65   25.58
  -1   7   1  338.35   21.38
  -1   7   1  329.43   22.69
  -1   7   1  369.74   19.11
  -1   7   2  317.25   22.87
  -1   7   2  310.91   15.01
  -1   7   2  333.35   23.06
  -1   7   2  299.18   16.04
  -1   7   3  149.98    9.68
  -1   7   3  151.74   10.65
  -1   7   3  156.30   15.74
  -1   7   4   62.71    7.24
  -1   7   4   59.92    5.39
  -1   7   4   57.10    9.69
  -1   7   5    5.15    4.42
  -1   7   5    0.42    2.19
  -1   7   5    4.91    4.77
  -1   7   6  599.95   36.49
  -1   7   6  564.55   36.38
  -1   7   7    7.43    4.71
  -1   7   7    9.83    5.58
  -1   7   8  261.94   25.59
  -1   7   9   77.56   14.63
  -1   7  10   29.05   10.42
  -1   7  11  153.06   22.49
  -1   7  12    7.26    8.38
  -1   7  13   99.44   20.06
  -1   7  14   -4.83    9.56
  -1   8 -10   75.82   14.41
  -1   8  -9   74.40   13.16
  -1   8  -8  246.27   23.81
  -1   8  -7  114.87   15.63
  -1   8  -6  465.16   31.42
  -1   8  -5  316.45   24.44
  -1   8  -5  357.44   24.02
  -1   8  -4  744.50   39.13
  -1   8  -4  792.86   38.18
  -1   8  -3   36.04    8.59
  -1   8  -3   29.14    6.91
  -1   8  -3   30.66    6.38
  -1   8  -2  472.63   27.82
  -1   8  -2  520.50   28.28
  -1   8  -2  575.00   36.01
  -1   8  -2  518.21   28.81
  -1   8  -1  392.00   23.38
  -1   8  -1  400.62   24.15
  -1   8  -1  442.11   30.33
  -1   8  -1  394.83   24.74
  -1   8   0  126.72   11.66
  -1   8   0  130.36   12.92
  -1   8   0  146.12   16.37
  -1   8   0  121.94   13.34
  -1   8   1  642.81   28.92
  -1   8   1  615.57   34.16
  -1   8   1  662.80   37.48
  -1   8   1  618.81   32.37
  -1   8   2   36.88    8.03
  -1   8   2   33.41    6.81
  -1   8   2   33.25    5.27
  -1   8   2   42.60    8.77
  -1   8   3   98.87    8.37
  -1   8   3  102.22   13.48
  -1   8   3  105.45    8.23
  -1   8   4    1.30    3.43
  -1   8   4    5.98    2.26
  -1   8   4    6.01    2.52
  -1   8   5  144.04   16.83
  -1   8   5  121.30   11.19
  -1   8   6  193.57   20.98
  -1   8   6  216.62   16.63
  -1   8   7  810.08   48.10
  -1   8   8   53.82   12.45
  -1   8   9  249.33   27.09
  -1   8  10  226.09   26.52
  -1   8  11   -9.65    7.46
  -1   8  12  109.24   20.77
  -1   8  13  111.02   21.51
  -1   9  -9   99.17   16.05
  -1   9  -8   10.38    6.08
  -1   9  -7  153.98   18.75
  -1   9  -6    9.77    5.55
  -1   9  -5  249.03   19.86
  -1   9  -5  211.95   20.48
  -1   9  -4   10.18    5.08
  -1   9  -4    8.12    4.03
  -1   9  -3   76.23   10.47
  -1   9  -3   77.53   11.53
  -1   9  -2  225.02   18.28
  -1   9  -2  186.03   16.92
  -1   9  -1  596.22   31.68
  -1   9  -1  658.23   34.30
  -1   9  -1  603.05   32.95
  -1   9   0  919.47   40.97
  -1   9   0  964.33   45.46
  -1   9   0 1058.67   52.63
  -1   9   0  951.66   44.14
  -1   9   1  792.94   35.46
  -1   9   1  802.65   41.50
  -1   9   1  802.54   40.18
  -1   9   2  470.99   23.72
  -1   9   2  478.86   31.12
  -1   9   2  543.07   34.65
  -1   9   2  475.97   29.26
  -1   9   3   66.04    7.22
  -1   9   3   73.35   10.93
  -1   9   3   80.29   12.40
  -1   9   4   11.55    3.47
  -1   9   4    6.69    2.43
  -1   9   5  168.56   12.84
  -1   9   6  276.32   27.05
  -1   9   6  297.75   19.40
  -1   9   7    1.89    5.58
  -1   9   7   -5.97    3.72
  -1   9   8  339.81   31.79
  -1   9   8  361.95   25.15
  -1   9   9   67.67   15.07
  -1   9  10   32.46   11.05
  -1   9  11  -11.02    7.49
  -1   9  12  121.54   22.02
  -1  10  -8   52.10   11.67
  -1  10  -7  122.90   17.60
  -1  10  -6   90.14   14.66
  -1  10  -5   31.23    9.19
  -1  10  -5   30.93    7.69
  -1  10  -4  308.53   22.24
  -1  10  -4  297.08   24.60
  -1  10  -3   70.93   11.43
  -1  10  -3   62.64    9.48
  -1  10  -2  246.24   20.51
  -1  10  -2  248.86   19.98
  -1  10  -1   91.84   11.45
  -1  10  -1   84.67   11.70
  -1  10  -1   82.27   11.39
  -1  10   0  221.25   17.58
  -1  10   0  218.41   19.25
  -1  10   0  230.82   19.86
  -1  10   1  113.97   11.86
  -1  10   1  124.71   14.38
  -1  10   1  122.62   14.63
  -1  10   2  202.59   14.96
  -1  10   2  213.89   19.54
  -1  10   2  210.48   20.33
  -1  10   3  177.73   12.98
  -1  10   3  157.43   17.11
  -1  10   3  173.82   19.27
  -1  10   4   65.14   12.18
  -1  10   4   49.96   10.29
  -1  10   4   59.06    6.69
  -1  10   5  513.28   23.31
  -1  10   6  163.45   21.99
  -1  10   6  211.02   15.12
  -1  10   7  342.90   32.27
  -1  10   8   35.42   11.85
  -1  10   9  144.81   22.15
  -1  10  10    8.85    8.33
  -1  10  11   81.17   18.23
  -1  11  -7  103.25   16.83
  -1  11  -6    2.09    4.42
  -1  11  -5   69.16   12.95
  -1  11  -4   -1.88    3.65
  -1  11  -3   33.02    8.14
  -1  11  -3   48.49    8.92
  -1  11  -2   32.79    8.05
  -1  11  -2   37.30    7.70
  -1  11  -1  101.99   12.79
  -1  11  -1   92.44   12.26
  -1  11  -1  108.69   14.05
  -1  11   0   87.84   11.39
  -1  11   0   96.87   12.90
  -1  11   0   84.38   12.47
  -1  11   1  200.43   16.56
  -1  11   1  187.72   19.07
  -1  11   1  199.47   19.68
  -1  11   2   14.57    6.17
  -1  11   2    7.13    3.47
  -1  11   2   13.16    5.65
  -1  11   3  350.48   27.74
  -1  11   3  385.94   30.22
  -1  11   3  395.08   21.63
  -1  11   4   61.97   12.54
  -1  11   4   87.88   13.60
  -1  11   4   81.74    8.30
  -1  11   5  250.96   24.25
  -1  11   5  287.47   27.40
  -1  11   6  837.43   54.50
  -1  11   7   21.95   10.88
  -1  11   8  213.52   27.23
  -1  11   9   19.19   10.07
  -1  11  10   20.58   11.31
  -1  12  -6   29.71   10.10
  -1  12  -5  260.69   25.99
  -1  12  -4  219.72   22.61
  -1  12  -3   -5.41    4.38
  -1  12  -2   57.27   10.43
  -1  12  -1  216.58   20.01
  -1  12  -1  237.63   22.19
  -1  12   0   92.46   11.89
  -1  12   0   77.25   12.66
  -1  12   1    4.99    3.50
  -1  12   1   -5.37    3.58
  -1  12   1    3.64    2.97
  -1  12   2   46.89    7.81
  -1  12   2   48.49   10.06
  -1  12   2   46.74    9.78
  -1  12   3    1.89    5.50
  -1  12   3   -1.05    3.04
  -1  12   4  159.30   20.18
  -1  12   4  142.37   18.21
  -1  12   5   71.95   13.18
  -1  12   5   99.43   16.43
  -1  12   6   99.42   19.13
  -1  12   6   98.47   16.17
  -1  12   6  119.94   18.83
  -1  12   7  306.79   33.20
  -1  12   8   53.83   14.83
  -1  13  -4  144.41   18.73
  -1  13  -3  106.69   15.57
  -1  13  -2   -2.13    4.00
  -1  13  -1  150.46   17.13
  -1  13   0    3.87    4.34
  -1  13   0    3.37    4.60
  -1  13   1    0.28    3.47
  -1  13   2   12.69    6.15
  -1  13   3   32.74    9.19
  -1  13   4   27.73    8.15
  -1  13   5   92.66   15.89
  -1  13   5   55.16   12.27
  -1  13   6   66.04   13.78
  -1  13   6   70.43   14.08
  -1  13   7   59.78   14.92
  -1  13   7   67.47   14.18
  -1  13   8   18.68    7.99
  -1  14  -3  196.97   22.38
  -1  14   1   59.28   12.02
  -1  14   2  241.30   24.90
  -1  14   3    4.21    3.69
  -1  14   4   87.71   15.79
  -1  14   5   25.20    8.55
  -1  14   6   25.78    8.43
   0 -14  -8   45.79   12.13
   0 -14  -7    5.44    6.58
   0 -14  -6  106.22   17.46
   0 -14  -5    8.54    4.80
   0 -14  -4   47.34   11.51
   0 -14  -3    9.88    5.51
   0 -14  -2  160.81   20.60
   0 -14  -1   53.02   12.85
   0 -13 -10   44.09   10.85
   0 -13  -9    6.42    5.61
   0 -13  -8   48.46   12.59
   0 -13  -7   74.97   14.90
   0 -13  -7   76.79   19.15
   0 -13  -6  112.17   17.56
   0 -13  -6  104.20   21.15
   0 -13  -5   85.27   14.67
   0 -13  -5  112.54   22.04
   0 -13  -4   15.22    7.02
   0 -13  -4   -2.18    6.87
   0 -13  -3   10.27    5.97
   0 -13  -3    7.94    7.64
   0 -13  -2  -10.83    5.85
   0 -13  -2    1.41    5.48
   0 -13  -1   43.41   10.36
   0 -13  -1   30.95   12.12
   0 -13   0   54.20   11.61
   0 -13   0   70.09   16.80
   0 -13   1  350.80   36.42
   0 -13   1  390.22   31.25
   0 -13   2   18.30   10.38
   0 -12 -11   51.17   13.07
   0 -12 -10  122.93   19.90
   0 -12  -9  231.65   26.38
   0 -12  -8   10.16    6.66
   0 -12  -8    3.00    5.39
   0 -12  -7  441.70   35.34
   0 -12  -7  433.32   42.49
   0 -12  -6  128.13   22.47
   0 -12  -6  139.05   18.77
   0 -12  -5   68.54   13.05
   0 -12  -5   56.35   14.89
   0 -12  -4   76.33   16.66
   0 -12  -4  111.56   16.22
   0 -12  -3   27.99    8.08
   0 -12  -3   18.33    8.27
   0 -12  -2   86.99   14.09
   0 -12  -2   84.89   16.70
   0 -12  -1    2.45    3.78
   0 -12  -1    6.07    5.60
   0 -12   0   54.57   11.37
   0 -12   0   45.05   12.55
   0 -12   1   -3.35    5.85
   0 -12   2  130.00   20.98
   0 -12   3   20.43    8.98
   0 -12   4   38.70   11.27
   0 -12   5   53.17   12.68
   0 -11 -12  194.03   24.89
   0 -11 -11   -0.22    2.36
   0 -11 -10    3.31    6.53
   0 -11  -9  101.35   16.79
   0 -11  -8  249.12   25.79
   0 -11  -8  295.88   23.45
   0 -11  -8  239.78   30.12
   0 -11  -7   29.74    9.67
   0 -11  -7   46.03   13.43
   0 -11  -6  969.34   53.10
   0 -11  -6 1033.46   63.86
   0 -11  -5   93.53   14.63
   0 -11  -5  114.06   19.34
   0 -11  -4   67.83   12.06
   0 -11  -4   58.77   14.05
   0 -11  -3    7.92    5.00
   0 -11  -3    5.72    6.39
   0 -11  -2    5.71    4.25
   0 -11  -2    1.93    5.18
   0 -11  -1  106.93   18.09
   0 -11  -1  109.99   15.09
   0 -11   0  146.11   20.45
   0 -11   0  156.16   17.71
   0 -11   1   49.50   12.12
   0 -11   2   63.06   13.47
   0 -11   3   37.80   10.88
   0 -11   4    4.83    4.93
   0 -11   5   10.91    7.88
   0 -11   6   -5.63    5.45
   0 -11   7   82.92   16.85
   0 -10 -12   -3.72    4.49
   0 -10 -11  166.83   22.21
   0 -10 -10   41.26   10.36
   0 -10  -9  374.44   24.67
   0 -10  -9  380.64   31.98
   0 -10  -8    4.38    4.62
   0 -10  -8    1.66    2.75
   0 -10  -7  136.72   14.97
   0 -10  -7  130.40   17.43
   0 -10  -7  145.26   21.40
   0 -10  -6   47.94   10.22
   0 -10  -6   57.73    9.75
   0 -10  -6   28.09    9.88
   0 -10  -5  410.38   27.83
   0 -10  -5  387.65   34.58
   0 -10  -5  379.86   29.14
   0 -10  -4    9.42    6.41
   0 -10  -4    9.67    5.31
   0 -10  -4   21.58    7.02
   0 -10  -3  599.19   36.26
   0 -10  -3  611.69   42.82
   0 -10  -2   -2.61    6.32
   0 -10  -2   -7.50    4.71
   0 -10  -1  649.35   43.10
   0 -10  -1  640.45   37.10
   0 -10   0  260.51   26.00
   0 -10   1  110.22   16.97
   0 -10   2  132.69   18.27
   0 -10   2  135.05    7.46
   0 -10   3  146.39   19.36
   0 -10   3  128.60   10.11
   0 -10   4   10.13    3.49
   0 -10   4   22.23    6.03
   0 -10   4   11.73    6.69
   0 -10   5    7.01    5.89
   0 -10   5    0.59    3.52
   0 -10   6  290.30   29.46
   0 -10   7  131.68   20.39
   0 -10   8   63.28   14.39
   0  -9 -13  103.04   18.24
   0  -9 -12  118.67   19.24
   0  -9 -11  134.48   19.49
   0  -9 -10   52.59   12.19
   0  -9  -9    7.23    3.63
   0  -9  -9    6.89    5.51
   0  -9  -8  836.20   47.30
   0  -9  -8  845.76   38.89
   0  -9  -7   67.20   12.02
   0  -9  -7   61.57    9.08
   0  -9  -7   56.09   13.13
   0  -9  -6  597.30   32.08
   0  -9  -6  568.12   35.94
   0  -9  -6  597.82   42.36
   0  -9  -5   15.03    5.77
   0  -9  -5   28.30    6.78
   0  -9  -5   28.91    8.82
   0  -9  -4   99.97   12.38
   0  -9  -4   96.62   12.94
   0  -9  -4   66.61   13.42
   0  -9  -3   49.20    9.49
   0  -9  -3   53.05   11.35
   0  -9  -3   63.08   10.00
   0  -9  -2  972.01   46.82
   0  -9  -2  881.96   51.11
   0  -9  -1  293.14   22.77
   0  -9  -1  298.80   26.82
   0  -9   0  876.28   48.66
   0  -9   1  150.83   18.36
   0  -9   2  380.31   30.31
   0  -9   2  421.19   18.60
   0  -9   3  130.64   17.66
   0  -9   3  126.64   10.52
   0  -9   4   47.44   10.89
   0  -9   4   61.66    9.84
   0  -9   4   54.66    9.34
   0  -9   5   23.46    8.17
   0  -9   5   35.93    8.13
   0  -9   5   28.97    6.82
   0  -9   5   38.41    7.14
   0  -9   6    9.72    5.85
   0  -9   6   17.62    5.11
   0  -9   6   16.23    5.53
   0  -9   6   12.22    5.19
   0  -9   7    3.98    3.50
   0  -9   7    5.58    5.23
   0  -9   8    2.38    4.85
   0  -9   9   36.94   11.17
   0  -8 -14    2.35    5.49
   0  -8 -13   32.44   10.47
   0  -8 -12  132.20   19.60
   0  -8 -11  135.24   18.94
   0  -8 -10  432.33   21.04
   0  -8 -10  386.76   31.62
   0  -8  -9  564.94   26.85
   0  -8  -9  543.60   36.91
   0  -8  -8   20.96    6.94
   0  -8  -8   18.81    4.70
   0  -8  -7  722.66   40.74
   0  -8  -7  730.77   33.62
   0  -8  -7  685.49   44.90
   0  -8  -6   16.99    6.76
   0  -8  -6   13.63    4.32
   0  -8  -6    7.90    6.03
   0  -8  -5  379.42   23.29
   0  -8  -5  369.46   30.10
   0  -8  -5  375.12   26.32
   0  -8  -4   21.78    6.57
   0  -8  -4   16.66    6.69
   0  -8  -4   18.36    5.38
   0  -8  -3  219.79   21.86
   0  -8  -3  240.82   18.45
   0  -8  -2   14.28    4.89
   0  -8  -2    7.16    5.34
   0  -8  -1  979.26   51.57
   0  -8  -1 1191.46   49.56
   0  -8   0    1.20    3.51
   0  -8   0    5.87    4.46
   0  -8   1  783.17   39.20
   0  -8   1  672.70   40.17
   0  -8   1  747.25   25.61
   0  -8   2    0.60    1.46
   0  -8   2   -2.36    3.90
   0  -8   2   -0.12    4.83
   0  -8   3  299.99   21.26
   0  -8   3  253.16   23.41
   0  -8   3  278.77   22.37
   0  -8   4  101.22   10.98
   0  -8   4   80.12   13.22
   0  -8   4   88.91   11.46
   0  -8   4   96.09   11.64
   0  -8   5  344.62   22.34
   0  -8   5  307.44   27.37
   0  -8   5  311.66   22.36
   0  -8   5  372.84   24.58
   0  -8   6 1072.90   46.49
   0  -8   6  921.11   53.34
   0  -8   6  960.97   45.55
   0  -8   6 1038.01   48.02
   0  -8   7   81.11   14.66
   0  -8   7   86.71   12.51
   0  -8   7  103.83   12.60
   0  -8   8   16.77    7.52
   0  -8   8   30.67    7.33
   0  -8   8   33.77    7.38
   0  -8   9    0.43    4.69
   0  -8  10   -1.12    5.06
   0  -8  11   18.89    8.62
   0  -7 -14   39.72   11.07
   0  -7 -13   67.03   14.75
   0  -7 -12   11.21    6.74
   0  -7 -11  114.97   16.95
   0  -7 -10   11.11    2.71
   0  -7 -10    4.27    4.69
   0  -7  -9  140.86   10.31
   0  -7  -9  109.71   15.22
   0  -7  -8  360.56   19.17
   0  -7  -8  383.61   27.88
   0  -7  -7   11.94    5.82
   0  -7  -7   16.69    4.31
   0  -7  -6  538.04   26.05
   0  -7  -6  512.69   31.24
   0  -7  -6  517.28   35.27
   0  -7  -5   -4.90    4.13
   0  -7  -5   -6.40    4.75
   0  -7  -5   -0.69    2.50
   0  -7  -4  869.04   37.42
   0  -7  -4  828.29   44.83
   0  -7  -3   60.84    8.36
   0  -7  -3   56.71   10.35
   0  -7  -2  867.51   45.23
   0  -7  -2  984.77   41.32
   0  -7  -1  291.70   23.10
   0  -7  -1  311.76   20.55
   0  -7   0  671.09   37.71
   0  -7   0  756.97   35.76
   0  -7   1    6.93    1.90
   0  -7   1    6.47    3.59
   0  -7   2  373.03   22.82
   0  -7   2  333.37   25.28
   0  -7   2  393.58   24.74
   0  -7   3   14.39    5.84
   0  -7   3   14.59    5.32
   0  -7   3   17.38    4.33
   0  -7   3   15.02    4.25
   0  -7   4 1253.98   48.08
   0  -7   4 1167.15   48.61
   0  -7   4 1313.41   53.96
   0  -7   4 1067.20   53.92
   0  -7   4 1108.59   47.80
   0  -7   5  267.39   18.90
   0  -7   5  255.60   19.35
   0  -7   5  309.31   22.94
   0  -7   5  243.67   22.75
   0  -7   5  251.33   18.63
   0  -7   6  873.91   48.87
   0  -7   6  907.76   42.20
   0  -7   6  952.30   43.25
   0  -7   6  961.71   44.43
   0  -7   7  315.49   23.76
   0  -7   7  301.84   27.27
   0  -7   7  315.08   22.47
   0  -7   8   27.11    6.84
   0  -7   8   37.43    8.97
   0  -7   8   39.91    8.78
   0  -7   8   29.95    8.74
   0  -7   9  144.00   15.87
   0  -7   9  132.64   19.53
   0  -7   9  135.91   16.70
   0  -7  10    8.45    4.31
   0  -7  10    0.61    5.29
   0  -7  11    0.40    6.33
   0  -6 -14   52.45   12.99
   0  -6 -13    4.20    5.08
   0  -6 -12  422.24   18.31
   0  -6 -12  408.27   33.14
   0  -6 -11    0.88    1.06
   0  -6 -11   -0.14    5.11
   0  -6 -10    6.11    1.63
   0  -6 -10    2.85    1.31
   0  -6 -10    3.48    4.93
   0  -6  -9   31.28    2.33
   0  -6  -9   33.20    2.40
   0  -6  -9   30.96    8.05
   0  -6  -9   34.60    4.06
   0  -6  -8   37.17    8.80
   0  -6  -8   34.95    4.65
   0  -6  -7  104.39   12.96
   0  -6  -7  107.78    9.01
   0  -6  -6 1186.38   51.74
   0  -6  -6 1235.01   44.11
   0  -6  -5  155.76   11.78
   0  -6  -4  377.68   20.35
   0  -6  -3  548.69   26.24
   0  -6  -3  525.92   27.66
   0  -6  -2  753.69   32.71
   0  -6  -2  701.56   32.99
   0  -6  -1 1583.40   57.66
   0  -6   0   32.13    6.63
   0  -6   0   34.32    2.82
   0  -6   1  720.58   36.80
   0  -6   1  739.51   26.70
   0  -6   2   -2.15    3.54
   0  -6   2   -1.10    2.55
   0  -6   2   -0.23    1.70
   0  -6   2   -0.70    1.79
   0  -6   3  205.67   14.28
   0  -6   3  204.22   16.56
   0  -6   3  194.07   17.85
   0  -6   3  193.53   14.59
   0  -6   4  135.26   12.19
   0  -6   4  157.32   13.50
   0  -6   4  183.58   15.84
   0  -6   4  141.57   15.76
   0  -6   4  155.09   13.01
   0  -6   5  867.00   37.31
   0  -6   5  747.31   41.48
   0  -6   5  778.24   35.90
   0  -6   5  778.10   36.82
   0  -6   5  809.44   39.10
   0  -6   6   87.02   10.78
   0  -6   6   63.01   11.58
   0  -6   6   79.87   10.59
   0  -6   6   88.91   11.89
   0  -6   6   92.47   10.72
   0  -6   7  658.66   35.81
   0  -6   7  639.81   33.79
   0  -6   7  586.79   38.68
   0  -6   8  128.91   14.97
   0  -6   8  128.05   14.34
   0  -6   8  110.59   16.28
   0  -6   8  126.83   14.94
   0  -6   8  127.21   14.90
   0  -6   9   47.17   11.92
   0  -6   9   59.92   10.18
   0  -6   9   51.25    9.66
   0  -6  10  157.30   21.33
   0  -6  10  167.27   18.99
   0  -6  11   17.88    9.55
   0  -6  12  198.63   26.07
   0  -5 -15   40.23   11.22
   0  -5 -14   62.69   13.92
   0  -5 -13  387.66   33.23
   0  -5 -12    3.04    4.43
   0  -5 -12   -3.78    2.10
   0  -5 -11  426.75   32.33
   0  -5 -11  437.70   20.15
   0  -5 -10    4.65    2.16
   0  -5 -10   15.66    6.04
   0  -5  -9   18.79    3.08
   0  -5  -9   23.93    7.09
   0  -5  -8    1.04    1.02
   0  -5  -8    0.69    1.09
   0  -5  -8    1.98    3.96
   0  -5  -7    3.09    0.93
   0  -5  -7    3.12    1.04
   0  -5  -7    3.37    1.62
   0  -5  -7   -1.31    2.94
   0  -5  -6   15.38    3.16
   0  -5  -5 1040.66   37.27
   0  -5  -4  754.84   29.80
   0  -5  -4  735.73   33.92
   0  -5  -3  231.03    9.27
   0  -5  -3  225.28   13.95
   0  -5  -3  225.40   15.57
   0  -5  -2 1390.72   43.38
   0  -5  -2 1461.67   49.96
   0  -5  -2 1367.51   50.73
   0  -5  -1   14.44    4.61
   0  -5  -1   11.84    4.24
   0  -5  -1   21.12    3.27
   0  -5   0  508.01   27.66
   0  -5   0  547.45   22.85
   0  -5   0  550.25   18.36
   0  -5   0  585.91   26.58
   0  -5   1   18.50    5.00
   0  -5   1    8.10    4.03
   0  -5   1   14.45    3.61
   0  -5   1   17.59    4.01
   0  -5   2  319.96   16.81
   0  -5   2  319.81   18.96
   0  -5   2  272.37   19.53
   0  -5   2  276.80   16.79
   0  -5   3   -0.17    2.49
   0  -5   3    0.23    1.79
   0  -5   3   -0.19    3.25
   0  -5   3    0.83    1.99
   0  -5   4  580.91   27.29
   0  -5   4  532.41   31.12
   0  -5   4  566.20   27.56
   0  -5   4  600.24   29.58
   0  -5   4  598.85   27.67
   0  -5   5  880.82   37.30
   0  -5   5  817.42   42.29
   0  -5   5  873.31   38.22
   0  -5   5  933.06   40.15
   0  -5   5  869.23   37.94
   0  -5   6  331.57   25.42
   0  -5   6  351.38   21.68
   0  -5   6  385.19   23.22
   0  -5   6  369.68   23.17
   0  -5   6  366.84   23.17
   0  -5   7   27.35    7.79
   0  -5   7   13.50    5.07
   0  -5   7   23.57    6.06
   0  -5   8  236.30   23.12
   0  -5   8  253.20   21.15
   0  -5   8  269.06   21.71
   0  -5   8  278.22   20.68
   0  -5   9   10.22    4.95
   0  -5   9    3.13    4.59
   0  -5   9    1.23    3.25
   0  -5   9    5.86    4.24
   0  -5  10  481.85   37.62
   0  -5  10  595.52   33.73
   0  -5  10  581.35   37.10
   0  -5  11  326.37   31.76
   0  -5  11  383.75   26.85
   0  -5  12  245.73   28.21
   0  -5  13  115.94   21.00
   0  -4 -15   72.67   15.06
   0  -4 -14   50.47   12.85
   0  -4 -14   58.30    8.56
   0  -4 -13  222.97   24.05
   0  -4 -13  196.49   15.33
   0  -4 -12  891.12   50.36
   0  -4 -11   68.23   12.19
   0  -4 -11   58.50    7.20
   0  -4 -10  366.91   27.63
   0  -4 -10  369.48   18.61
   0  -4  -9   29.50    7.52
   0  -4  -9   36.24    8.73
   0  -4  -9   32.36    4.59
   0  -4  -8  227.68   19.58
   0  -4  -8  263.95   12.93
   0  -4  -7   23.35    6.54
   0  -4  -7   13.04    5.14
   0  -4  -7    6.73    1.79
   0  -4  -7   18.24    2.15
   0  -4  -6  802.44   27.30
   0  -4  -6  814.81   25.78
   0  -4  -5   10.28    3.98
   0  -4  -5    6.82    2.05
   0  -4  -4  627.65   24.02
   0  -4  -4  627.49   28.95
   0  -4  -3  115.76    8.32
   0  -4  -3  107.38    9.78
   0  -4  -2    6.28    1.31
   0  -4  -2    0.43    2.05
   0  -4  -2    5.86    2.37
   0  -4  -1  335.27   16.54
   0  -4  -1  304.15   13.12
   0  -4   0  416.56   17.92
   0  -4   0  408.45   21.92
   0  -4   1  154.39   10.16
   0  -4   1  147.51   10.44
   0  -4   1  146.44   12.17
   0  -4   1  156.80   10.02
   0  -4   1  161.52   11.51
   0  -4   2  306.13   16.50
   0  -4   2  300.55   15.53
   0  -4   2  310.65   17.32
   0  -4   2  274.84   18.12
   0  -4   2  293.54   15.74
   0  -4   3 1295.84   45.28
   0  -4   3 1303.22   45.64
   0  -4   3 1283.18   47.22
   0  -4   3 1265.28   45.28
   0  -4   3 1228.72   49.71
   0  -4   4   47.04    6.48
   0  -4   4   61.92    7.40
   0  -4   4   48.99    7.12
   0  -4   4   60.76    8.89
   0  -4   4   64.56    7.22
   0  -4   5 1273.02   47.91
   0  -4   5 1117.88   50.61
   0  -4   5 1205.78   47.28
   0  -4   5 1291.83   48.03
   0  -4   6    4.09    3.54
   0  -4   6    1.81    3.06
   0  -4   6    4.77    3.21
   0  -4   6    7.78    3.59
   0  -4   7  358.91   28.31
   0  -4   7  382.72   24.26
   0  -4   7  378.70   22.48
   0  -4   7  329.50   25.62
   0  -4   8  119.43   12.38
   0  -4   8  104.83   13.03
   0  -4   8  107.80   14.88
   0  -4   8  121.78   14.01
   0  -4   8  109.00   16.00
   0  -4   9   53.33    8.81
   0  -4   9   53.58   10.03
   0  -4   9   38.33    8.75
   0  -4   9   50.29   11.70
   0  -4  10  111.00   12.67
   0  -4  10  133.22   16.28
   0  -4  10   97.44   17.39
   0  -4  11  100.91   12.31
   0  -4  11   79.01   16.56
   0  -4  12  183.15   25.51
   0  -4  13  231.08   29.95
   0  -3 -15    8.16    6.53
   0  -3 -15    6.12    3.53
   0  -3 -14   33.94   10.02
   0  -3 -14   36.41    7.41
   0  -3 -13  458.15   35.06
   0  -3 -13  454.90   26.75
   0  -3 -12  361.03   29.72
   0  -3 -12  396.80   23.21
   0  -3 -11   87.90   13.97
   0  -3 -10   84.07   12.61
   0  -3 -10   91.74   14.30
   0  -3  -9  312.30   23.61
   0  -3  -9  345.85   27.13
   0  -3  -9  316.45   17.39
   0  -3  -8   56.72    9.40
   0  -3  -8   91.57   12.72
   0  -3  -8   80.12    7.18
   0  -3  -7 1557.02   61.50
   0  -3  -7 1432.11   47.12
   0  -3  -6   19.92    5.83
   0  -3  -6   19.41    2.90
   0  -3  -5 2028.58   68.74
   0  -3  -5 1791.23   65.00
   0  -3  -5 1885.18   54.85
   0  -3  -5 1867.32   55.25
   0  -3  -4    8.83    3.04
   0  -3  -4    7.46    1.76
   0  -3  -3   16.62    3.92
   0  -3  -3   15.55    2.62
   0  -3  -2  121.57    9.04
   0  -3  -2  131.25    8.03
   0  -3  -1   34.42    4.49
   0  -3  -1   48.88    5.10
   0  -3  -1   50.24    3.62
   0  -3   0  138.51    9.25
   0  -3   0  147.77    8.00
   0  -3   1 5015.36  145.26
   0  -3   1 5016.61  145.20
   0  -3   1 5185.91  144.64
   0  -3   1 5086.29  147.03
   0  -3   2   10.91    2.74
   0  -3   2    6.64    2.30
   0  -3   2    5.49    3.10
   0  -3   2   10.49    2.94
   0  -3   2    7.24    2.41
   0  -3   3   84.31    9.05
   0  -3   3   77.80    7.26
   0  -3   3   84.94    7.87
   0  -3   3   86.50    7.56
   0  -3   4 1845.65   68.63
   0  -3   4 2099.62   65.97
   0  -3   4 1956.11   65.11
   0  -3   4 1990.21   65.57
   0  -3   5  298.78   18.18
   0  -3   5  286.96   16.81
   0  -3   5  287.80   17.73
   0  -3   6  499.90   26.82
   0  -3   6  517.57   27.04
   0  -3   6  505.30   24.50
   0  -3   7   76.35   10.21
   0  -3   7   73.84    8.46
   0  -3   7   70.37   11.68
   0  -3   8  111.15   10.83
   0  -3   8  104.82   12.97
   0  -3   8  119.87   13.69
   0  -3   8  106.83   15.20
   0  -3   9    2.57    3.01
   0  -3   9    0.93    3.00
   0  -3   9    6.70    4.04
   0  -3   9   -3.71    5.27
   0  -3  10  220.80   21.49
   0  -3  10  182.34   23.06
   0  -3  10  217.49   16.46
   0  -3  11  149.75   21.82
   0  -3  11  200.76   15.94
   0  -3  12   90.81   18.22
   0  -3  13   -0.45    5.48
   0  -3  14   48.63   14.97
   0  -2 -16   12.04    5.32
   0  -2 -15   72.27   14.79
   0  -2 -15   74.77   12.01
   0  -2 -14   99.10   16.69
   0  -2 -14   97.74   12.87
   0  -2 -13    0.22    4.29
   0  -2 -13   -2.75    3.37
   0  -2 -12  142.63   18.10
   0  -2 -12  146.51   14.21
   0  -2 -11  104.56   14.69
   0  -2 -11  112.54   11.76
   0  -2 -10   91.45   13.05
   0  -2 -10   85.20   14.27
   0  -2  -9  362.18   25.58
   0  -2  -9  381.08   28.47
   0  -2  -9  375.50   20.45
   0  -2  -8  418.22   28.75
   0  -2  -8  430.15   20.86
   0  -2  -7  473.80   28.51
   0  -2  -7  443.52   20.19
   0  -2  -6 3862.74  120.95
   0  -2  -6 3655.54  108.59
   0  -2  -5    0.05    1.45
   0  -2  -5   -1.40    2.58
   0  -2  -4 3026.32   95.35
   0  -2  -3  520.38   17.04
   0  -2  -3  533.59   23.33
   0  -2  -2  769.33   27.85
   0  -2  -2  781.50   24.90
   0  -2  -1  736.61   25.64
   0  -2  -1  752.92   24.72
   0  -2   0 3119.46   88.24
   0  -2   1    0.59    1.22
   0  -2   1   -0.73    1.55
   0  -2   1    1.60    1.49
   0  -2   2   21.02    3.31
   0  -2   2   21.35    3.62
   0  -2   2   21.35    3.17
   0  -2   3  367.68   17.09
   0  -2   3  357.79   16.82
   0  -2   3  369.39   16.55
   0  -2   4   18.06    3.96
   0  -2   4   17.91    3.44
   0  -2   4   15.21    3.61
   0  -2   5    0.76    1.95
   0  -2   5    1.43    2.14
   0  -2   5   -1.00    2.34
   0  -2   6 1104.47   44.42
   0  -2   6 1070.85   39.56
   0  -2   6 1112.47   44.86
   0  -2   7  439.08   25.74
   0  -2   7  436.29   21.17
   0  -2   8  460.07   22.41
   0  -2   8  478.74   28.66
   0  -2   8  421.59   31.25
   0  -2   8  471.86   28.77
   0  -2   9  374.09   20.13
   0  -2   9  385.48   26.80
   0  -2   9  336.74   29.06
   0  -2   9  379.37   27.23
   0  -2  10  247.86   16.04
   0  -2  10  228.58   21.49
   0  -2  10  228.26   24.73
   0  -2  10  221.49   21.59
   0  -2  11  295.87   30.32
   0  -2  11  329.37   19.29
   0  -2  12  193.69   25.61
   0  -2  12  199.27   14.65
   0  -2  13   28.64   11.23
   0  -2  14    5.25    6.88
   0  -1 -17   46.15   11.04
   0  -1 -16   52.47   10.69
   0  -1 -15   19.89    8.74
   0  -1 -15   24.88    7.30
   0  -1 -14  103.63   17.13
   0  -1 -14  106.04   14.10
   0  -1 -13  587.39   39.95
   0  -1 -13  582.78   33.91
   0  -1 -12  192.47   21.09
   0  -1 -12  192.96   17.10
   0  -1 -11   70.13   12.02
   0  -1 -11   78.20   10.41
   0  -1 -10   45.43   10.45
   0  -1 -10   43.54    7.45
   0  -1 -10   38.73    8.51
   0  -1  -9  149.40   15.76
   0  -1  -9  192.54   19.61
   0  -1  -8   49.45    9.28
   0  -1  -8   46.90    6.48
   0  -1  -7 1314.95   54.15
   0  -1  -7 1199.75   44.27
   0  -1  -6  105.72   11.91
   0  -1  -6  110.01    8.68
   0  -1  -5  862.32   36.62
   0  -1  -5  821.31   29.85
   0  -1  -4 2143.70   70.31
   0  -1  -4 2114.22   63.56
   0  -1  -3 3976.27  117.66
   0  -1  -2  108.47    7.38
   0  -1   1   32.48    2.90
   0  -1   1   31.02    2.66
   0  -1   2  328.53   13.61
   0  -1   2  316.48   13.62
   0  -1   2  341.28   13.96
   0  -1   3 1802.03   56.85
   0  -1   4  621.53   25.84
   0  -1   4  615.70   22.40
   0  -1   5 1323.58   47.98
   0  -1   5 1298.98   42.21
   0  -1   6    1.76    2.46
   0  -1   6    0.17    1.54
   0  -1   7  678.70   33.07
   0  -1   7  635.84   25.25
   0  -1   8  295.55   21.21
   0  -1   8  267.46   14.23
   0  -1   9  173.36   11.35
   0  -1   9  174.42   17.38
   0  -1   9  163.77   19.35
   0  -1   9  175.23   17.81
   0  -1  10  484.18   21.80
   0  -1  10  502.49   33.55
   0  -1  10  476.44   32.02
   0  -1  10  421.16   34.37
   0  -1  11   25.37    9.03
   0  -1  11   22.94    4.41
   0  -1  12  403.62   19.32
   0  -1  12  378.05   35.48
   0  -1  13    7.33    7.80
   0  -1  14   11.18    9.69
   0   0 -17   69.81   13.59
   0   0 -16   50.04   11.34
   0   0 -15  191.07   24.07
   0   0 -15  170.40   19.71
   0   0 -14   53.06   12.63
   0   0 -14   53.88   10.30
   0   0 -13  175.76   20.86
   0   0 -13  160.92   17.08
   0   0 -12   19.06    6.94
   0   0 -12   33.43    7.77
   0   0 -11   53.45   10.64
   0   0 -11   69.55   10.28
   0   0 -10   43.39    9.30
   0   0 -10   39.67    7.72
   0   0 -10   46.32   10.95
   0   0  -9   33.68    7.42
   0   0  -9   30.52    6.22
   0   0  -9   32.13    8.69
   0   0  -8  460.18   27.73
   0   0  -8  515.30   32.21
   0   0  -7   10.20    4.68
   0   0  -7   10.21    3.61
   0   0  -7   14.63    5.65
   0   0  -6 1035.49   42.36
   0   0  -6 1066.70   39.53
   0   0  -6 1085.66   46.23
   0   0  -5   16.77    4.12
   0   0  -5   15.26    3.52
   0   0  -5   12.94    4.17
   0   0  -4  707.78   26.79
   0   0  -4  772.38   31.61
   0   0  -3  873.51   30.32
   0   0  -3  987.88   34.66
   0   0  -2  775.31   24.45
   0   0  -2  731.63   26.68
   0   0   2  778.94   26.22
   0   0   3  947.11   28.05
   0   0   3  927.30   32.99
   0   0   4  762.68   23.89
   0   0   4  750.09   29.85
   0   0   5   17.65    2.28
   0   0   5   12.47    3.81
   0   0   6 1122.93   35.11
   0   0   6 1107.05   44.78
   0   0   7   11.88    2.22
   0   0   7   14.62    5.04
   0   0   8  549.96   31.05
   0   0   8  536.88   20.03
   0   0   9   55.05    9.83
   0   0   9   41.26    4.18
   0   0   9   33.83    9.57
   0   0  10   64.90   10.95
   0   0  10   53.37    4.82
   0   0  10   43.82   10.97
   0   0  11   68.58    5.34
   0   0  11   61.35   13.62
   0   0  12   26.97   10.23
   0   0  13  166.54   24.42
   0   0  14   66.40   16.00
   0   0  15  145.46   25.10
   0   1 -16   -6.61    3.87
   0   1 -15   12.11    8.23
   0   1 -15   28.01    7.89
   0   1 -14    4.92    5.35
   0   1 -14   13.90    5.76
   0   1 -13    0.37    5.05
   0   1 -13    0.82    4.35
   0   1 -12  363.06   29.57
   0   1 -12  386.08   27.31
   0   1 -11   15.62    6.67
   0   1 -11   27.44    6.85
   0   1 -10  417.79   28.89
   0   1 -10  430.30   26.86
   0   1  -9  161.59   16.24
   0   1  -9  171.21   19.41
   0   1  -9  161.68   14.76
   0   1  -8  273.82   20.21
   0   1  -8  281.46   23.38
   0   1  -8  239.62   17.57
   0   1  -7  651.06   36.11
   0   1  -7  620.04   31.36
   0   1  -6    2.15    3.49
   0   1  -6    3.34    2.96
   0   1  -6   -0.03    1.99
   0   1  -5 1219.30   45.24
   0   1  -5 1216.36   43.96
   0   1  -5 1256.17   49.64
   0   1  -4  567.93   25.12
   0   1  -4  602.02   24.52
   0   1  -4  621.32   28.49
   0   1  -3 1795.91   58.68
   0   1  -3 1705.16   54.96
   0   1  -2  324.48   15.53
   0   1  -2  318.74   13.46
   0   1  -1   29.12    2.60
   0   1  -1   35.11    3.75
   0   1   1  690.77   22.32
   0   1   2  101.75    6.67
   0   1   3 3966.02  116.28
   0   1   4 2252.62   72.08
   0   1   5  895.98   36.52
   0   1   6  125.96   11.88
   0   1   7 1388.75   55.31
   0   1   8   52.32    8.94
   0   1   9  191.88   18.21
   0   1   9  159.43   18.74
   0   1  10   54.13   10.23
   0   1  10   51.54   11.44
   0   1  11   86.66   15.67
   0   1  12  160.60   22.13
   0   1  13  579.86   45.76
   0   1  14   78.90   17.92
   0   1  15   13.34    8.36
   0   2 -15    4.60    6.90
   0   2 -15   -2.02    4.96
   0   2 -14    2.57    6.31
   0   2 -14    3.29    4.39
   0   2 -13   34.17    9.78
   0   2 -13   35.08    9.00
   0   2 -12  161.73   19.23
   0   2 -12  173.37   18.43
   0   2 -11  310.44   25.93
   0   2 -11  334.99   24.86
   0   2 -10  216.74   20.13
   0   2 -10  217.14   18.95
   0   2  -9  345.30   24.69
   0   2  -9  364.42   29.58
   0   2  -9  327.43   22.90
   0   2  -8  420.32   26.47
   0   2  -8  478.37   32.45
   0   2  -8  437.79   25.78
   0   2  -7  384.15   23.75
   0   2  -7  416.77   28.68
   0   2  -7  394.87   23.11
   0   2  -6 1017.59   42.02
   0   2  -6 1052.74   47.83
   0   2  -5   -0.18    2.36
   0   2  -5    0.39    2.37
   0   2  -4    9.07    3.00
   0   2  -4   14.58    4.39
   0   2  -3  342.36   19.48
   0   2  -2   17.89    3.05
   0   2  -2   20.14    4.50
   0   2  -1    2.29    1.60
   0   2  -1    0.91    1.56
   0   2  -1    0.75    1.34
   0   2  -1    0.20    1.48
   0   2   0 3031.59   86.17
   0   2   0 3090.28   87.88
   0   2   0 3079.72   89.58
   0   2   0 2987.94   86.96
   0   2   1  738.90   26.55
   0   2   2  813.21   29.63
   0   2   2  774.02   28.23
   0   2   3  532.74   22.38
   0   2   3  498.92   22.97
   0   2   4 3003.11   93.60
   0   2   5    0.27    2.45
   0   2   6 3813.62  121.23
   0   2   7  476.08   27.50
   0   2   8  473.91   29.06
   0   2   9  432.19   28.66
   0   2   9  361.91   29.18
   0   2  10  106.25   14.49
   0   2  10   80.89   14.45
   0   2  11  119.64   18.60
   0   2  12  148.47   21.57
   0   2  13    0.48    9.04
   0   2  14  106.51   20.40
   0   2  15   86.48   20.29
   0   3 -15   -6.05    5.34
   0   3 -14   61.10   12.92
   0   3 -13   10.15    6.55
   0   3 -12   92.48   14.86
   0   3 -12  104.42   14.89
   0   3 -11  147.27   17.80
   0   3 -11  150.80   17.02
   0   3 -10  193.43   19.33
   0   3 -10  161.99   17.01
   0   3  -9   -2.36    3.35
   0   3  -9   -8.26    4.46
   0   3  -8   94.59   11.78
   0   3  -8   93.70   11.72
   0   3  -8  115.14   16.14
   0   3  -7   61.72    9.10
   0   3  -7   63.00    9.12
   0   3  -7   70.26   11.77
   0   3  -6  525.24   32.56
   0   3  -5  304.00   22.26
   0   3  -4 2142.36   77.53
   0   3  -3   82.48    7.47
   0   3  -3   92.81   10.49
   0   3  -2    1.90    3.24
   0   3  -2    8.32    3.32
   0   3  -2    7.39    2.39
   0   3  -2    4.25    2.48
   0   3  -1 4806.09  142.73
   0   3  -1 5048.68  141.74
   0   3  -1 5074.79  143.43
   0   3  -1 5062.59  147.15
   0   3   0  133.03    7.68
   0   3   0  130.91    8.18
   0   3   0  147.54   10.25
   0   3   0  133.93    8.85
   0   3   1   45.93    3.51
   0   3   1   42.05    5.34
   0   3   2  133.62    9.97
   0   3   2  118.70    8.81
   0   3   3   19.78    4.32
   0   3   3   13.45    3.39
   0   3   4   10.86    3.95
   0   3   4   10.75    3.56
   0   3   5 1977.97   68.68
   0   3   5 1949.37   70.66
   0   3   6   26.46    6.72
   0   3   6   21.28    5.69
   0   3   7 1562.26   61.86
   0   3   8  107.26   13.12
   0   3   9  357.60   26.31
   0   3   9  285.87   25.65
   0   3  10  108.44   14.81
   0   3  10   80.16   14.66
   0   3  11   84.19   14.99
   0   3  12  355.74   33.70
   0   3  13  488.06   41.95
   0   3  14   35.64   12.95
   0   3  15   12.43    8.03
   0   4 -14   37.62   10.95
   0   4 -13  227.33   24.03
   0   4 -12  183.06   20.37
   0   4 -11   90.89   14.00
   0   4 -10   97.34   13.72
   0   4  -9   30.74    7.70
   0   4  -8  108.74   16.87
   0   4  -8   97.99   12.60
   0   4  -7  349.27   28.37
   0   4  -7  329.32   22.75
   0   4  -6    5.60    4.69
   0   4  -5 1175.28   54.31
   0   4  -4   67.03   10.21
   0   4  -3 1278.86   44.28
   0   4  -3 1371.08   54.17
   0   4  -3 1207.06   46.19
   0   4  -2  283.32   16.01
   0   4  -2  328.68   19.84
   0   4  -2  284.06   14.59
   0   4  -1  138.86    9.69
   0   4  -1  143.91   10.32
   0   4  -1  140.91   12.20
   0   4  -1  135.65    9.07
   0   4   0  388.25   17.20
   0   4   0  430.66   21.82
   0   4   0  416.87   19.65
   0   4   0  415.67   18.49
   0   4   1  310.52   17.65
   0   4   1  306.45   13.00
   0   4   2    4.19    2.66
   0   4   2    3.09    1.19
   0   4   3  120.23   10.21
   0   4   3  106.94   10.46
   0   4   4  657.17   30.21
   0   4   4  669.08   31.87
   0   4   5    6.12    3.63
   0   4   5    9.65    4.19
   0   4   6  874.60   42.23
   0   4   6  873.25   40.25
   0   4   7   15.67    5.33
   0   4   7   24.34    7.00
   0   4   8  284.13   24.15
   0   4   8  325.61   24.06
   0   4   8  265.39   23.48
   0   4   9   38.24    8.96
   0   4   9   38.05    9.56
   0   4   9   41.46    9.86
   0   4  10  350.40   30.18
   0   4  11   62.80   13.80
   0   4  12  902.91   56.67
   0   4  13  213.27   27.57
   0   4  14   55.89   15.73
   0   4  15   42.66   14.59
   0   5 -13  110.24   16.94
   0   5 -12  263.03   25.77
   0   5 -11  350.20   28.76
   0   5 -10  529.37   34.84
   0   5  -9    5.06    4.16
   0   5  -8  235.13   20.58
   0   5  -7   18.53    7.46
   0   5  -7   19.10    5.96
   0   5  -6  310.32   21.91
   0   5  -6  352.29   28.64
   0   5  -5  789.67   37.45
   0   5  -5  838.53   45.37
   0   5  -4  555.01   28.48
   0   5  -4  578.47   34.91
   0   5  -3   -1.04    3.76
   0   5  -3    0.72    2.84
   0   5  -3    0.33    1.77
   0   5  -3   -0.18    2.96
   0   5  -2  275.99   16.64
   0   5  -2  285.61   15.33
   0   5  -2  302.71   20.67
   0   5  -1   13.73    3.71
   0   5  -1   19.79    5.31
   0   5  -1    9.53    2.99
   0   5  -1   12.61    3.32
   0   5   0  533.91   22.61
   0   5   0  517.19   23.46
   0   5   0  586.48   28.70
   0   5   0  556.52   25.43
   0   5   1   19.52    4.92
   0   5   1   18.94    3.22
   0   5   1   16.16    4.06
   0   5   2 1323.71   42.48
   0   5   2 1398.13   41.77
   0   5   2 1420.06   52.71
   0   5   3  219.35    8.98
   0   5   3  234.28   16.85
   0   5   4  774.72   36.51
   0   5   4  768.88   34.84
   0   5   5 1037.49   46.83
   0   5   5 1080.85   45.35
   0   5   6    7.99    4.41
   0   5   6   10.45    4.24
   0   5   7    5.83    4.82
   0   5   7    0.94    4.55
   0   5   7    3.71    3.55
   0   5   8    9.54    5.22
   0   5   8   -6.69    4.25
   0   5   8    4.96    4.26
   0   5   9   23.30    8.37
   0   5   9   26.71    7.88
   0   5   9   16.70    7.03
   0   5  10    8.25    6.81
   0   5  11  458.82   37.44
   0   5  12    8.82    8.08
   0   5  13  360.06   35.92
   0   5  14   63.86   16.04
   0   5  15   58.86   15.96
   0   6 -12  168.09   21.09
   0   6 -11    9.58    5.33
   0   6 -10  167.00   19.10
   0   6  -9   50.44   10.20
   0   6  -8  103.68   14.02
   0   6  -7  620.05   35.47
   0   6  -6   73.96   10.74
   0   6  -6   64.74   13.04
   0   6  -5  839.93   47.34
   0   6  -5  721.03   36.85
   0   6  -4  156.25   12.25
   0   6  -4  160.65   18.69
   0   6  -4  140.79   13.52
   0   6  -3  183.97   17.74
   0   6  -3  165.39   14.14
   0   6  -3  197.32   13.23
   0   6  -3  195.10   19.69
   0   6  -2    3.19    3.22
   0   6  -2   -0.13    2.45
   0   6  -2    3.29    2.25
   0   6  -1  729.59   31.22
   0   6  -1  791.78   38.30
   0   6  -1  764.93   33.35
   0   6  -1  706.94   30.11
   0   6   0   33.57    6.83
   0   6   0   29.01    5.64
   0   6   0   32.63    5.25
   0   6   0   31.99    4.97
   0   6   1 1511.86   56.04
   0   6   1 1571.89   59.76
   0   6   1 1561.12   54.79
   0   6   1 1473.48   49.89
   0   6   2  699.96   25.86
   0   6   2  694.07   22.62
   0   6   3  518.05   19.13
   0   6   3  548.84   29.76
   0   6   3  547.69   20.64
   0   6   4  371.43   23.98
   0   6   4  329.63   11.67
   0   6   5  184.82   16.06
   0   6   5  161.88   16.09
   0   6   6 1229.25   57.23
   0   6   6 1318.68   57.64
   0   6   6 1326.46   55.47
   0   6   7  111.05   15.08
   0   6   7  113.06   14.13
   0   6   7  142.05   16.54
   0   6   8   47.67    9.76
   0   6   8   49.00   10.52
   0   6   8   51.35   10.66
   0   6   9   36.76   10.02
   0   6  10   -0.19    3.35
   0   6  11    9.14    7.06
   0   6  12  416.93   37.55
   0   6  13   -2.82    6.35
   0   6  14   41.92   14.41
   0   7 -11   29.01    9.32
   0   7 -10   -4.64    5.05
   0   7  -9  124.63   16.72
   0   7  -8   36.49    9.20
   0   7  -7  319.60   25.13
   0   7  -6  886.09   44.31
   0   7  -5  253.91   20.50
   0   7  -5  284.47   27.51
   0   7  -4 1054.07   47.94
   0   7  -4 1196.38   45.05
   0   7  -4 1151.11   59.24
   0   7  -3   21.83    6.50
   0   7  -3   14.54    4.99
   0   7  -3   15.68    4.11
   0   7  -2  340.97   21.35
   0   7  -2  384.14   27.40
   0   7  -2  381.35   19.85
   0   7  -1   12.87    4.34
   0   7  -1    6.96    3.77
   0   7  -1    8.16    3.36
   0   7  -1    9.75    3.50
   0   7   0  679.74   29.90
   0   7   0  681.34   30.83
   0   7   0  758.73   38.34
   0   7   0  684.91   33.16
   0   7   1  311.73   16.60
   0   7   1  295.37   19.01
   0   7   1  339.09   23.62
   0   7   1  279.24   19.97
   0   7   2  888.58   32.62
   0   7   2  900.94   40.59
   0   7   2  923.14   43.47
   0   7   3   57.56    9.39
   0   7   3   52.73    5.01
   0   7   3   56.00    4.63
   0   7   4  735.74   25.31
   0   7   4  858.33   41.89
   0   7   4  825.11   29.73
   0   7   5   -0.92    3.15
   0   7   6  576.66   33.35
   0   7   6  539.03   33.97
   0   7   6  533.26   34.82
   0   7   7   23.79    6.64
   0   7   7   16.31    6.54
   0   7   7    9.92    4.99
   0   7   8  344.99   29.61
   0   7   8  431.49   30.43
   0   7   9  122.57   17.77
   0   7  10    6.46    4.83
   0   7  11  115.96   19.17
   0   7  12    0.03    7.02
   0   7  13   67.44   16.91
   0   7  14   33.03   11.80
   0   8 -10    3.74    5.08
   0   8  -9    1.37    4.04
   0   8  -8   17.40    7.22
   0   8  -7   78.33   13.06
   0   8  -6  893.04   46.12
   0   8  -5  294.60   23.05
   0   8  -4  113.12   10.84
   0   8  -4   80.68   11.36
   0   8  -3  261.78   20.06
   0   8  -3  300.05   26.10
   0   8  -3  291.96   17.80
   0   8  -2    7.83    5.49
   0   8  -2    0.23    3.44
   0   8  -2    2.38    2.56
   0   8  -1  684.87   32.77
   0   8  -1  698.02   35.27
   0   8  -1  787.02   42.23
   0   8  -1  673.35   30.91
   0   8   0   -4.86    3.43
   0   8   0   -7.00    4.43
   0   8   0    1.11    2.18
   0   8   0    1.01    2.69
   0   8   1  998.80   39.27
   0   8   1  956.24   44.49
   0   8   1 1041.64   43.43
   0   8   2    5.85    4.23
   0   8   2   13.12    4.86
   0   8   2   10.07    4.43
   0   8   2    8.14    2.67
   0   8   3  195.88   11.46
   0   8   3  186.42   17.17
   0   8   3  234.49   20.47
   0   8   4   28.28    7.90
   0   8   4   21.29    2.96
   0   8   4   22.13    3.52
   0   8   5  401.29   20.04
   0   8   5  434.42   29.96
   0   8   6   15.60    6.75
   0   8   6   25.05    7.74
   0   8   7  753.26   45.71
   0   8   8   15.37    7.89
   0   8   9  536.96   40.09
   0   8  10  392.46   35.05
   0   8  11  151.73   22.07
   0   8  12  160.50   24.98
   0   8  13    1.97    6.20
   0   9  -9   35.04   10.32
   0   9  -8   -1.66    3.47
   0   9  -7   -8.19    5.78
   0   9  -6   10.37    5.85
   0   9  -5   34.83    8.83
   0   9  -4   48.15    9.23
   0   9  -3  128.99   11.54
   0   9  -3  122.87   14.00
   0   9  -2  440.12   23.14
   0   9  -2  409.55   25.91
   0   9  -1  149.49   14.07
   0   9  -1  151.48   12.91
   0   9  -1  157.22   15.80
   0   9   0  891.55   39.06
   0   9   0  907.66   39.58
   0   9   0  992.93   50.94
   0   9   0  877.83   43.10
   0   9   1  308.93   18.65
   0   9   1  289.44   20.47
   0   9   1  307.53   22.86
   0   9   2  907.90   36.12
   0   9   2  844.95   44.08
   0   9   2  933.93   43.09
   0   9   3   60.26   11.22
   0   9   3   58.78   10.03
   0   9   3   55.18    6.10
   0   9   4   83.46   12.35
   0   9   4   75.08    6.31
   0   9   4   79.24    4.94
   0   9   5   20.30    3.99
   0   9   6  574.84   40.40
   0   9   6  666.58   29.20
   0   9   7   50.79   12.49
   0   9   8  775.79   49.73
   0   9   9   -4.43    6.56
   0   9  10   43.35   12.18
   0   9  11  115.79   20.26
   0   9  12   75.31   18.33
   0   9  13  102.30   20.77
   0  10  -8   63.43   13.83
   0  10  -7  134.34   18.20
   0  10  -6  248.02   24.00
   0  10  -5    3.68    4.47
   0  10  -4   17.00    6.06
   0  10  -3  172.47   13.49
   0  10  -3  132.48   15.38
   0  10  -2  138.42   12.13
   0  10  -2  136.99   14.65
   0  10  -1  116.32   14.21
   0  10  -1  107.62   11.10
   0  10  -1  115.09   12.73
   0  10   0  297.34   23.41
   0  10   0  296.90   20.00
   0  10   0  263.29   19.08
   0  10   1  585.11   34.84
   0  10   1  649.47   33.04
   0  10   1  589.15   29.53
   0  10   2    1.70    2.89
   0  10   2    1.05    2.20
   0  10   2   -0.97    2.76
   0  10   3  568.49   35.13
   0  10   3  614.37   35.18
   0  10   3  587.72   25.97
   0  10   4   10.22    2.80
   0  10   4    7.42    4.19
   0  10   5  358.19   28.38
   0  10   5  389.00   14.95
   0  10   5  365.96   14.65
   0  10   6   47.53    6.06
   0  10   7  134.45   20.10
   0  10   7  152.99   12.74
   0  10   8   -2.37    5.99
   0  10   9  345.25   33.68
   0  10  10   26.72   10.39
   0  10  11  157.34   24.70
   0  10  12   -0.04    6.36
   0  11  -7   76.01   14.25
   0  11  -6    5.15    5.20
   0  11  -5    9.21    5.57
   0  11  -4    9.08    5.65
   0  11  -3   32.30    8.28
   0  11  -2   44.90    6.95
   0  11  -2   52.74    9.41
   0  11  -1   70.98    8.94
   0  11  -1   53.75    9.17
   0  11  -1   69.44   11.60
   0  11   0  133.79   13.84
   0  11   0  160.83   14.55
   0  11   0  150.38   17.12
   0  11   1  114.01   11.93
   0  11   1   84.84   13.03
   0  11   1  117.81   12.90
   0  11   2    2.50    3.48
   0  11   2    1.88    2.66
   0  11   2    2.26    2.45
   0  11   3    2.79    3.55
   0  11   3   10.10    5.20
   0  11   3    5.98    2.69
   0  11   4   59.72    6.47
   0  11   4   55.18   10.98
   0  11   4   56.88   10.80
   0  11   5   87.36    6.21
   0  11   5   99.45   14.53
   0  11   6  888.66   50.73
   0  11   7   29.23   11.64
   0  11   8  281.19   30.92
   0  11   9   93.80   18.92
   0  11  10   10.26    8.44
   0  12  -6  155.74   20.55
   0  12  -5   60.10   12.47
   0  12  -4   43.12   10.02
   0  12  -3    5.76    4.75
   0  12  -2   87.80   12.78
   0  12  -1    7.52    4.12
   0  12   0   32.14    7.07
   0  12   0   44.23    9.77
   0  12   1   -3.72    3.18
   0  12   1    1.71    4.25
   0  12   2   74.08    9.43
   0  12   2   75.75   12.91
   0  12   2   79.80   11.85
   0  12   3   18.61    4.35
   0  12   3   19.96    6.88
   0  12   3   14.44    5.79
   0  12   4   95.90   15.10
   0  12   4   88.10   13.54
   0  12   5   62.15   12.98
   0  12   5   71.03   13.33
   0  12   6  169.31   20.41
   0  12   7  374.39   32.72
   0  12   7  399.57   37.85
   0  12   8   -3.96    6.52
   0  12   9  288.38   33.17
   0  13  -5   80.53   14.48
   0  13  -4  243.42   24.67
   0  13  -3  168.16   19.33
   0  13  -2   22.80    6.69
   0  13  -1  360.68   27.12
   0  13   0   64.13   12.61
   0  13   0   77.94   11.47
   0  13   1   36.73    9.67
   0  13   1   42.30    7.87
   0  13   2   -3.19    4.45
   0  13   3   18.12    7.32
   0  13   4   -6.38    5.74
   0  13   5   73.70   13.71
   0  13   6  103.64   16.86
   0  13   6   96.71   16.15
   0  13   7   61.21   13.67
   0  13   8   26.92    9.43
   0  14  -3   28.89    8.69
   0  14  -2  178.49   20.04
   0  14   1   20.32    7.49
   0  14   2  138.36   19.18
   0  14   3   -7.31    4.60
   0  14   4   39.92   11.14
   0  14   5   -0.20    3.14
   0  14   6   70.14   14.37
   0  15   1  148.35   20.53
   0  15   2   67.60   14.78
   0  15   3  144.18   20.61
   1 -14  -7   15.17    8.53
   1 -14  -6   46.13   12.12
   1 -14  -5   27.65   10.39
   1 -14  -4   97.62   17.65
   1 -14  -3   25.02    9.53
   1 -14  -2  239.09   26.70
   1 -14  -1   65.41   14.60
   1 -14   0   99.03   16.93
   1 -14   1   46.05   11.94
   1 -13  -9  125.37   21.55
   1 -13  -8    9.43    5.98
   1 -13  -7   79.32   16.12
   1 -13  -6   67.63   14.62
   1 -13  -6   66.44   17.23
   1 -13  -5   84.76   15.90
   1 -13  -5   86.60   18.59
   1 -13  -4   34.70   10.17
   1 -13  -4    9.56    7.69
   1 -13  -3   44.63   11.26
   1 -13  -3   28.44   10.48
   1 -13  -2   20.75    8.20
   1 -13  -2   10.21    7.24
   1 -13  -1   -9.14    5.64
   1 -13  -1   -6.35    6.75
   1 -13   0    6.09    5.71
   1 -13   0   -3.58    6.24
   1 -13   1  132.93   19.48
   1 -13   1  134.48   22.68
   1 -13   2  -12.91    8.77
   1 -12 -10    8.38    6.56
   1 -12  -9   52.77   13.70
   1 -12  -8   43.14   12.17
   1 -12  -7  260.07   28.01
   1 -12  -7  287.10   33.93
   1 -12  -6   74.25   14.89
   1 -12  -6   67.47   17.47
   1 -12  -5  107.63   17.26
   1 -12  -5  119.39   21.14
   1 -12  -4  158.84   24.00
   1 -12  -4  157.07   20.69
   1 -12  -3    2.78    3.89
   1 -12  -3    5.69    6.25
   1 -12  -2   57.09   12.38
   1 -12  -2   64.34   15.63
   1 -12  -1   -6.83    4.78
   1 -12  -1  -14.58    8.28
   1 -12   0   61.87   12.95
   1 -12   0   59.86   15.22
   1 -12   1  261.00   29.30
   1 -12   2   35.47   11.09
   1 -12   3    9.38    6.60
   1 -12   4  228.15   27.96
   1 -12   5  265.16   30.74
   1 -11 -11  -16.37    9.87
   1 -11 -10   28.57    9.16
   1 -11  -9   35.58   10.95
   1 -11  -8  270.36   28.34
   1 -11  -7   26.78    9.63
   1 -11  -7   32.57   11.53
   1 -11  -6  838.97   57.02
   1 -11  -6  774.14   48.77
   1 -11  -5  284.84   31.78
   1 -11  -5  291.01   27.41
   1 -11  -4   72.89   13.33
   1 -11  -4   90.85   17.16
   1 -11  -3  405.56   32.45
   1 -11  -3  406.26   36.35
   1 -11  -2   23.02    7.85
   1 -11  -2   33.67   11.59
   1 -11  -1  229.06   23.09
   1 -11  -1  184.68   23.62
   1 -11   0   89.21   16.51
   1 -11   1   77.47   15.15
   1 -11   2   33.02   10.79
   1 -11   3   35.14   10.36
   1 -11   4    1.49    5.18
   1 -11   5   74.96   15.16
   1 -11   6   -4.84    5.61
   1 -11   7  101.77   18.50
   1 -10 -12   98.48   18.57
   1 -10 -11   73.00   15.20
   1 -10 -10   14.92    7.97
   1 -10  -9  157.84   21.41
   1 -10  -8   58.86   13.15
   1 -10  -8   71.06   10.76
   1 -10  -7  374.61   25.75
   1 -10  -7  347.22   30.41
   1 -10  -7  339.16   33.84
   1 -10  -6  215.38   19.32
   1 -10  -6  168.73   20.40
   1 -10  -6  199.55   24.80
   1 -10  -5  543.89   32.59
   1 -10  -5  487.71   39.87
   1 -10  -5  476.62   35.03
   1 -10  -4   71.23   12.68
   1 -10  -4   66.38   14.26
   1 -10  -3  172.52   22.09
   1 -10  -3  185.66   20.28
   1 -10  -2  197.61   23.25
   1 -10  -2  209.67   21.24
   1 -10  -1  110.09   15.43
   1 -10  -1  130.07   18.44
   1 -10   0  248.16   25.45
   1 -10   1   91.70   15.50
   1 -10   2  263.49   26.30
   1 -10   2  254.75   14.47
   1 -10   3   51.75   11.64
   1 -10   3   48.00    6.85
   1 -10   4  256.86   26.59
   1 -10   4  273.66   19.05
   1 -10   5   18.14    7.87
   1 -10   6   90.64   16.36
   1 -10   7  112.95   18.79
   1 -10   8   81.25   16.45
   1  -9 -12  134.06   20.82
   1  -9 -11    5.69    5.04
   1  -9 -10   41.44   11.18
   1  -9  -9   72.63    9.43
   1  -9  -9   81.74   14.44
   1  -9  -8  344.71   22.24
   1  -9  -8  310.68   28.52
   1  -9  -7    2.79    3.64
   1  -9  -7    0.78    3.14
   1  -9  -6  293.72   21.18
   1  -9  -6  253.24   24.20
   1  -9  -6  268.84   27.84
   1  -9  -5  173.40   16.26
   1  -9  -5  150.62   20.19
   1  -9  -5  167.76   18.93
   1  -9  -4   10.31    6.70
   1  -9  -4    1.50    3.39
   1  -9  -4   12.06    5.24
   1  -9  -3   76.83    7.69
   1  -9  -3   59.37   11.26
   1  -9  -3   87.19   11.90
   1  -9  -3   74.33   13.99
   1  -9  -2  490.77   35.69
   1  -9  -2  490.20   32.67
   1  -9  -2  541.85   31.62
   1  -9  -2  484.96   24.11
   1  -9  -1  768.33   46.56
   1  -9  -1  801.77   34.80
   1  -9   0  969.41   52.82
   1  -9   0 1048.42   43.35
   1  -9   1  614.95   39.78
   1  -9   1  646.13   25.40
   1  -9   2  223.79   22.61
   1  -9   2  211.62   13.97
   1  -9   3   60.06    7.93
   1  -9   3   60.05   11.99
   1  -9   4    2.69    3.07
   1  -9   4    3.28    5.07
   1  -9   5  196.30   22.20
   1  -9   6   12.42    7.18
   1  -9   6   16.42    5.36
   1  -9   6   11.58    4.97
   1  -9   7  150.31   20.96
   1  -9   8    6.43    6.15
   1  -9   9  109.74   18.77
   1  -9  10   -0.31    5.51
   1  -8 -13  108.12   18.74
   1  -8 -12   88.04   16.31
   1  -8 -11   -8.77    5.96
   1  -8 -10  262.15   15.46
   1  -8 -10  239.50   25.48
   1  -8  -9  276.15   17.40
   1  -8  -9  236.34   24.25
   1  -8  -8   58.50    8.09
   1  -8  -8   67.49   12.60
   1  -8  -7  834.36   46.17
   1  -8  -7  813.73   36.78
   1  -8  -6  206.40   22.83
   1  -8  -6  201.34   20.34
   1  -8  -6  220.04   16.72
   1  -8  -5   93.41   15.19
   1  -8  -5  116.75   15.16
   1  -8  -5  123.51    7.45
   1  -8  -5  114.59   12.17
   1  -8  -4    4.27    1.70
   1  -8  -4    7.28    5.64
   1  -8  -4    1.09    3.75
   1  -8  -4    4.78    3.54
   1  -8  -3   96.20   14.82
   1  -8  -3  111.78   14.31
   1  -8  -3  107.64    8.58
   1  -8  -3  110.71   12.31
   1  -8  -2   32.41    5.13
   1  -8  -2   38.64    8.81
   1  -8  -2   32.85    7.83
   1  -8  -2   43.95    7.95
   1  -8  -1  598.95   37.80
   1  -8  -1  696.67   35.22
   1  -8  -1  609.18   28.13
   1  -8   0  108.11   14.73
   1  -8   0  138.84   14.59
   1  -8   0  122.08   11.39
   1  -8   1  393.17   28.93
   1  -8   1  396.21   19.29
   1  -8   1  439.45   27.69
   1  -8   1  407.94   23.56
   1  -8   2  474.72   32.52
   1  -8   2  547.24   29.10
   1  -8   2  483.34   24.29
   1  -8   3   15.62    4.28
   1  -8   3   17.43    6.87
   1  -8   4  853.05   40.95
   1  -8   4  711.23   43.06
   1  -8   5  338.15   21.97
   1  -8   5  368.09   25.70
   1  -8   6  469.16   34.97
   1  -8   6  470.65   27.53
   1  -8   6  531.87   32.81
   1  -8   7  101.85   16.31
   1  -8   7  127.59   13.26
   1  -8   7  134.36   16.17
   1  -8   8  231.21   25.40
   1  -8   8  281.81   24.41
   1  -8   9   82.78   15.68
   1  -8  10   96.67   17.61
   1  -8  11   -4.40    6.18
   1  -7 -14  -11.64    7.65
   1  -7 -13   58.73   13.43
   1  -7 -12    6.78    5.80
   1  -7 -11  162.35   20.55
   1  -7 -11  176.83    8.07
   1  -7 -10   20.89    7.79
   1  -7 -10   28.90    4.11
   1  -7 -10   27.52    2.27
   1  -7 -10   27.59    2.30
   1  -7  -9   75.72    7.56
   1  -7  -9   77.51   13.19
   1  -7  -8  247.16   15.44
   1  -7  -8  244.40   22.87
   1  -7  -7    2.49    3.55
   1  -7  -7    9.44    3.32
   1  -7  -6  503.50   35.20
   1  -7  -6  543.21   33.54
   1  -7  -6  532.37   17.86
   1  -7  -6  533.66   26.53
   1  -7  -5    2.97    1.23
   1  -7  -5   -3.68    4.48
   1  -7  -5    7.30    4.50
   1  -7  -5    4.19    3.02
   1  -7  -4   61.53    5.39
   1  -7  -4   44.99    8.80
   1  -7  -4   54.24    7.88
   1  -7  -4   52.50   10.23
   1  -7  -3  147.07   16.97
   1  -7  -3  151.61   15.69
   1  -7  -3  155.95   13.61
   1  -7  -3  150.98    9.63
   1  -7  -2  288.61   23.64
   1  -7  -2  312.51   16.01
   1  -7  -2  315.41   20.50
   1  -7  -1  372.45   19.10
   1  -7  -1  380.99   23.37
   1  -7  -1  356.44   26.01
   1  -7   0  686.00   30.34
   1  -7   0  711.64   26.83
   1  -7   0  680.38   37.52
   1  -7   1  540.44   26.62
   1  -7   1  547.34   29.93
   1  -7   1  533.53   23.31
   1  -7   1  457.50   30.22
   1  -7   2  163.67   14.20
   1  -7   2  155.84   12.01
   1  -7   2  151.19   16.19
   1  -7   3  107.31   11.94
   1  -7   3   95.21   12.99
   1  -7   3  109.76   12.30
   1  -7   3  101.37   12.83
   1  -7   4  140.66   14.35
   1  -7   4  122.99   13.55
   1  -7   4  134.26   14.58
   1  -7   4  110.29   14.68
   1  -7   4  114.30   11.50
   1  -7   5  261.57   20.50
   1  -7   5  255.54   21.06
   1  -7   5  230.93   21.92
   1  -7   5  219.77   16.54
   1  -7   6  219.00   22.06
   1  -7   6  269.90   18.52
   1  -7   6  253.42   21.17
   1  -7   7  451.29   33.90
   1  -7   7  483.39   27.25
   1  -7   7  545.82   33.06
   1  -7   7  468.28   31.24
   1  -7   8   87.12   10.94
   1  -7   8   94.59   13.58
   1  -7   8   79.81   14.36
   1  -7   9  322.17   30.74
   1  -7   9  371.24   24.98
   1  -7   9  408.80   30.84
   1  -7  10   24.85    9.36
   1  -7  11  120.34   19.52
   1  -7  12    8.94    7.59
   1  -6 -14   16.62    8.62
   1  -6 -13    9.60    6.38
   1  -6 -12  205.27   12.71
   1  -6 -12  208.83   23.69
   1  -6 -11    2.13    1.45
   1  -6 -11    3.41    1.91
   1  -6 -11    3.01    6.25
   1  -6 -10  242.30   12.33
   1  -6 -10  254.69   12.79
   1  -6 -10  215.27   23.03
   1  -6  -9  209.56   10.28
   1  -6  -9  182.78    9.80
   1  -6  -9  193.23   10.43
   1  -6  -9  194.67   20.41
   1  -6  -8  167.27    8.38
   1  -6  -8  177.22   11.09
   1  -6  -8  155.64   17.54
   1  -6  -7  106.09    5.92
   1  -6  -7  113.23   14.41
   1  -6  -7  110.10    9.12
   1  -6  -6  323.79   12.40
   1  -6  -6  338.60   18.03
   1  -6  -6  302.75   23.34
   1  -6  -5   36.16    3.32
   1  -6  -5   29.93    6.96
   1  -6  -5   36.18    5.74
   1  -6  -5   26.51    7.12
   1  -6  -4  160.91   16.96
   1  -6  -4  189.20   13.41
   1  -6  -4  170.29    8.86
   1  -6  -3 1112.43   50.02
   1  -6  -3 1062.94   35.85
   1  -6  -2  323.95   22.97
   1  -6  -2  305.86   14.99
   1  -6  -1  783.47   38.48
   1  -6  -1  756.76   29.74
   1  -6   0  214.94   13.62
   1  -6   0  194.70   11.53
   1  -6   0  232.89   18.48
   1  -6   1    2.47    3.47
   1  -6   1   -1.28    1.73
   1  -6   1    1.04    2.01
   1  -6   2    8.35    4.17
   1  -6   2    9.16    3.86
   1  -6   2    4.30    2.89
   1  -6   2   11.64    3.70
   1  -6   3   22.85    4.78
   1  -6   3   29.13    6.79
   1  -6   3   30.25    6.47
   1  -6   3   33.26    6.25
   1  -6   4  400.42   24.26
   1  -6   4  369.30   26.05
   1  -6   4  358.25   20.29
   1  -6   4  406.65   24.68
   1  -6   5  606.54   32.68
   1  -6   5  656.58   33.65
   1  -6   5  620.69   32.45
   1  -6   5  598.02   32.82
   1  -6   5  529.34   33.53
   1  -6   5  569.82   27.51
   1  -6   6  201.83   17.90
   1  -6   6  232.57   19.26
   1  -6   6  172.09   18.54
   1  -6   6  202.07   15.07
   1  -6   7  154.59   16.81
   1  -6   7  207.34   18.86
   1  -6   7  214.90   19.03
   1  -6   7  193.09   15.30
   1  -6   7  181.80   19.61
   1  -6   8  210.80   17.01
   1  -6   8  224.90   22.76
   1  -6   8  211.13   20.11
   1  -6   8  199.13   20.06
   1  -6   9   14.04    4.75
   1  -6   9   12.27    5.33
   1  -6   9    5.87    5.73
   1  -6  10  492.45   30.03
   1  -6  10  404.72   34.76
   1  -6  10  486.62   35.18
   1  -6  11    0.03    5.52
   1  -6  12  564.67   44.61
   1  -5 -14   -1.81    6.57
   1  -5 -13  385.41   33.53
   1  -5 -12    2.12    5.36
   1  -5 -11  552.09   37.91
   1  -5 -11  571.18   25.71
   1  -5 -10   -0.06    4.22
   1  -5 -10    1.83    1.72
   1  -5  -9   15.26    6.00
   1  -5  -9   15.05    3.37
   1  -5  -8  331.52   25.34
   1  -5  -8  350.64   14.69
   1  -5  -8  356.91   15.84
   1  -5  -7    2.43    1.32
   1  -5  -7    7.83    4.12
   1  -5  -7    3.68    1.93
   1  -5  -6  102.16   12.38
   1  -5  -6  110.25    8.35
   1  -5  -6  105.21    6.29
   1  -5  -5 1235.24   42.76
   1  -5  -5 1198.37   37.30
   1  -5  -4   11.11    1.97
   1  -5  -4   13.22    4.96
   1  -5  -3  746.07   34.71
   1  -5  -3  729.35   35.87
   1  -5  -3  699.74   24.59
   1  -5  -2  920.97   41.21
   1  -5  -2  945.28   40.37
   1  -5  -2  918.82   31.74
   1  -5  -1   15.96    4.69
   1  -5  -1   22.53    3.71
   1  -5   0 2125.23   67.88
   1  -5   0 2209.96   66.74
   1  -5   0 2032.32   74.34
   1  -5   1   28.76    4.57
   1  -5   1   40.94    5.63
   1  -5   1   32.74    6.60
   1  -5   2   -0.40    2.01
   1  -5   2    4.89    3.33
   1  -5   2   -0.84    2.21
   1  -5   3  208.44   15.09
   1  -5   3  187.07   16.14
   1  -5   3  192.99   12.61
   1  -5   3  221.23   16.24
   1  -5   4  118.88   11.85
   1  -5   4   90.14   11.53
   1  -5   4  111.93    9.50
   1  -5   4  133.17   12.70
   1  -5   5  223.70   17.27
   1  -5   5  209.69   16.69
   1  -5   5  194.52   13.47
   1  -5   5  177.23   17.09
   1  -5   5  218.33   17.34
   1  -5   6  654.01   32.70
   1  -5   6  599.87   28.17
   1  -5   6  543.30   33.63
   1  -5   6  631.50   32.93
   1  -5   7  437.18   26.29
   1  -5   7  432.99   27.43
   1  -5   7  393.84   22.62
   1  -5   7  343.25   26.98
   1  -5   8   26.76    7.61
   1  -5   8   32.01    8.33
   1  -5   8   17.04    5.62
   1  -5   8   31.02    7.23
   1  -5   9  149.92   17.42
   1  -5   9  147.03   15.45
   1  -5   9  111.00   16.51
   1  -5  10   32.11    9.53
   1  -5  10   37.91    8.39
   1  -5  10   39.12   10.07
   1  -5  11  146.50   20.40
   1  -5  12   28.50   10.01
   1  -5  13  174.42   24.68
   1  -4 -15    5.13    5.92
   1  -4 -14  155.88   21.47
   1  -4 -14  161.21   14.96
   1  -4 -13    7.30    6.04
   1  -4 -13    4.67    3.35
   1  -4 -12  424.87   31.88
   1  -4 -12  139.71   13.01
   1  -4 -11   59.96   11.94
   1  -4 -10  565.57   36.20
   1  -4 -10  573.68   26.19
   1  -4  -9  297.72   24.47
   1  -4  -9  365.05   28.45
   1  -4  -9  343.55   17.72
   1  -4  -8  289.74   23.14
   1  -4  -8  368.78   27.06
   1  -4  -7    8.82    4.17
   1  -4  -7   12.29    2.05
   1  -4  -7    9.46    5.06
   1  -4  -6 1273.12   40.73
   1  -4  -5  138.07    7.65
   1  -4  -4  600.51   29.68
   1  -4  -4  545.54   29.92
   1  -4  -4  598.41   20.41
   1  -4  -3  859.00   36.75
   1  -4  -3  849.47   37.85
   1  -4  -3  851.26   27.71
   1  -4  -2  708.92   31.89
   1  -4  -2  674.22   30.77
   1  -4  -2  689.69   23.94
   1  -4  -1 1183.85   38.64
   1  -4  -1 1142.07   37.68
   1  -4  -1 1091.41   43.85
   1  -4   0   82.43    6.69
   1  -4   0   75.28    6.58
   1  -4   0   83.14    8.97
   1  -4   1  427.26   19.73
   1  -4   1  402.31   21.99
   1  -4   1  473.14   23.16
   1  -4   1  420.16   18.88
   1  -4   2  320.61   19.64
   1  -4   2  353.69   16.40
   1  -4   2  357.13   19.94
   1  -4   2  353.43   18.36
   1  -4   3 1238.99   50.02
   1  -4   3 1282.40   43.72
   1  -4   3 1384.97   50.21
   1  -4   3 1347.49   48.61
   1  -4   4  415.70   19.19
   1  -4   4  365.56   23.16
   1  -4   4  416.25   22.58
   1  -4   4  405.64   23.22
   1  -4   4  440.07   23.10
   1  -4   5  204.08   13.28
   1  -4   5  207.64   17.35
   1  -4   5  221.40   16.37
   1  -4   5  236.81   17.47
   1  -4   5  234.43   17.02
   1  -4   6  194.23   16.14
   1  -4   6  189.33   15.96
   1  -4   6  166.77   16.17
   1  -4   7    5.83    3.73
   1  -4   7    7.83    3.33
   1  -4   7   11.08    4.16
   1  -4   8  147.50   13.80
   1  -4   8  124.07   14.91
   1  -4   8  122.49   15.74
   1  -4   8  122.86   14.26
   1  -4   8  121.64   16.89
   1  -4   9   30.96    8.37
   1  -4   9   14.94    7.99
   1  -4   9    5.38    5.21
   1  -4   9   11.44    5.63
   1  -4   9   18.14    5.32
   1  -4  10   74.63   14.81
   1  -4  10  108.32   12.55
   1  -4  10  101.57   15.87
   1  -4  10  100.56   15.08
   1  -4  11  342.41   30.98
   1  -4  11  406.22   25.97
   1  -4  11  350.33   34.36
   1  -4  12  244.82   27.01
   1  -4  12  215.57   27.58
   1  -4  13  133.06   20.94
   1  -4  13  160.66   24.87
   1  -4  14  178.43   25.61
   1  -3 -15   11.06    7.98
   1  -3 -15   10.43    5.40
   1  -3 -14   29.06    9.55
   1  -3 -14   29.86    6.90
   1  -3 -13  283.82   27.60
   1  -3 -13  286.94   20.96
   1  -3 -12   95.17   15.02
   1  -3 -12   68.40    9.37
   1  -3 -11  719.76   39.78
   1  -3 -11  364.30   22.81
   1  -3 -10   18.33    6.94
   1  -3  -9  309.80   24.24
   1  -3  -9  305.76   17.76
   1  -3  -9  369.60   28.24
   1  -3  -8  225.76   19.58
   1  -3  -8  284.55   23.39
   1  -3  -7 1053.97   48.79
   1  -3  -6  647.82   33.59
   1  -3  -6  620.22   20.18
   1  -3  -5  972.94   42.10
   1  -3  -4  355.71   14.13
   1  -3  -3   64.44    4.53
   1  -3  -3   59.14    7.73
   1  -3  -2  478.61   17.27
   1  -3  -2  491.09   23.30
   1  -3  -2  496.47   23.22
   1  -3  -1 1274.23   45.46
   1  -3  -1 1262.18   40.38
   1  -3  -1 1362.25   42.43
   1  -3   0   30.28    4.66
   1  -3   0   30.84    3.96
   1  -3   0   25.27    3.44
   1  -3   1 2033.17   67.48
   1  -3   1 2181.01   69.25
   1  -3   1 2114.28   65.35
   1  -3   2  123.13   10.16
   1  -3   2  131.16    7.74
   1  -3   2  140.03   10.99
   1  -3   2  135.99    9.70
   1  -3   3  170.44    9.56
   1  -3   3  168.07   12.73
   1  -3   3  175.69   12.87
   1  -3   3  173.34   12.04
   1  -3   4  910.97   39.94
   1  -3   4 1043.92   40.96
   1  -3   4  987.54   39.42
   1  -3   4 1060.15   39.90
   1  -3   5    1.56    2.76
   1  -3   5    1.90    2.58
   1  -3   5   -0.34    2.61
   1  -3   5    1.95    2.35
   1  -3   5    0.18    2.52
   1  -3   6 1043.48   44.04
   1  -3   6  970.31   42.08
   1  -3   6 1033.31   42.49
   1  -3   7   26.64    6.31
   1  -3   7   16.32    6.30
   1  -3   8  103.07   10.59
   1  -3   8   92.48   12.62
   1  -3   8   93.49   12.14
   1  -3   8   81.82   13.69
   1  -3   9   20.52    5.62
   1  -3   9   19.73    6.26
   1  -3   9   23.24    6.76
   1  -3   9   11.11    6.14
   1  -3  10  144.73   17.89
   1  -3  10  139.84   19.63
   1  -3  10  134.86   12.91
   1  -3  11  113.78   12.25
   1  -3  11   91.11   16.48
   1  -3  12   82.42   10.77
   1  -3  12   93.13   18.18
   1  -3  13   88.02   19.33
   1  -3  14   15.15    9.58
   1  -2 -16  -16.90    5.98
   1  -2 -15   21.99    9.71
   1  -2 -15    7.02    4.12
   1  -2 -14  151.63   20.71
   1  -2 -14  137.83   15.74
   1  -2 -13   27.54    8.92
   1  -2 -13   24.79    6.51
   1  -2 -12  187.36   20.82
   1  -2 -12  167.83   15.63
   1  -2 -11   41.78    7.65
   1  -2 -11   59.38   11.35
   1  -2 -10  140.16   16.41
   1  -2  -9   66.38   10.86
   1  -2  -9   59.54   10.94
   1  -2  -8  604.18   33.62
   1  -2  -8  648.35   37.02
   1  -2  -7  243.99   20.00
   1  -2  -6 2157.60   77.80
   1  -2  -5   -0.10    3.18
   1  -2  -4 1104.92   43.03
   1  -2  -3 1329.04   47.07
   1  -2  -2   20.55    4.00
   1  -2  -2   23.95    2.58
   1  -2  -1  644.01   24.69
   1  -2  -1  644.12   21.43
   1  -2   0 3103.80   93.63
   1  -2   0 3251.65   93.27
   1  -2   0 3224.33   91.79
   1  -2   1   45.52    4.50
   1  -2   1   51.88    6.13
   1  -2   1   45.83    5.02
   1  -2   2 5015.59  140.45
   1  -2   2 5210.98  143.43
   1  -2   2 4789.22  135.82
   1  -2   2 4635.66  140.93
   1  -2   3 1225.11   45.97
   1  -2   3 1340.46   45.78
   1  -2   3 1434.53   48.04
   1  -2   3 1363.01   46.21
   1  -2   3 1326.67   48.63
   1  -2   4  548.86   24.25
   1  -2   4  555.32   25.88
   1  -2   4  538.31   24.67
   1  -2   4  478.04   26.00
   1  -2   5 3556.54  109.81
   1  -2   5 3691.51  112.77
   1  -2   5 3447.63  110.36
   1  -2   5 3427.49  114.49
   1  -2   6   -0.03    2.81
   1  -2   6    3.12    2.86
   1  -2   6    1.43    2.18
   1  -2   6    1.67    2.63
   1  -2   7  369.70   23.42
   1  -2   7  342.25   25.71
   1  -2   8    5.83    5.27
   1  -2   8    0.10    2.64
   1  -2   8    5.95    3.98
   1  -2   8    7.90    3.25
   1  -2   9    4.98    5.20
   1  -2   9   15.18    6.21
   1  -2   9    9.26    4.55
   1  -2   9   10.11    4.06
   1  -2  10   25.54    9.17
   1  -2  10   31.87    5.80
   1  -2  10   40.19    9.31
   1  -2  11  114.57   18.31
   1  -2  11  133.69   12.15
   1  -2  12    9.02    7.26
   1  -2  12   14.53    4.68
   1  -2  13   67.82   16.33
   1  -2  14   -0.47    6.68
   1  -1 -17    5.90    5.11
   1  -1 -16   41.85   10.03
   1  -1 -15   38.51   10.70
   1  -1 -15   49.99   10.19
   1  -1 -14   67.58   14.03
   1  -1 -14   78.12   12.39
   1  -1 -13  123.65   17.64
   1  -1 -13  109.79   13.80
   1  -1 -12   18.97    7.03
   1  -1 -12   18.28    6.25
   1  -1 -11   66.36   11.89
   1  -1 -11   64.48    9.33
   1  -1 -10    5.06    3.55
   1  -1 -10    8.37    5.04
   1  -1  -9    8.52    4.65
   1  -1  -9    2.37    3.72
   1  -1  -8  657.51   36.96
   1  -1  -8  563.30   32.21
   1  -1  -7 2996.49  100.21
   1  -1  -7 2650.24   94.05
   1  -1  -6    4.30    3.68
   1  -1  -5 2133.65   72.02
   1  -1  -5 1964.42   68.78
   1  -1  -4 1107.63   41.82
   1  -1  -4 1065.83   31.81
   1  -1  -3   52.85    6.32
   1  -1  -2   80.62    6.64
   1  -1  -1 2002.21   57.91
   1  -1   0 1468.24   43.52
   1  -1   0 1475.74   45.33
   1  -1   0 1460.30   43.28
   1  -1   1  992.80   31.50
   1  -1   1 1019.47   32.15
   1  -1   1 1024.78   34.72
   1  -1   2 3362.41   98.94
   1  -1   2 3547.49  101.74
   1  -1   2 3363.13  100.41
   1  -1   3   63.40    5.97
   1  -1   3   63.50    6.75
   1  -1   3   68.32    6.41
   1  -1   3   59.96    6.91
   1  -1   4  550.72   23.29
   1  -1   4  549.02   25.32
   1  -1   4  547.95   24.18
   1  -1   4  525.02   25.89
   1  -1   5    8.13    4.54
   1  -1   5   11.92    3.99
   1  -1   5    8.79    3.49
   1  -1   5   10.73    3.32
   1  -1   6  488.27   26.82
   1  -1   6  496.48   25.90
   1  -1   6  455.42   27.76
   1  -1   6  503.75   24.30
   1  -1   7 1599.94   67.87
   1  -1   7 1814.80   65.51
   1  -1   8  299.51   22.79
   1  -1   8  299.44   21.93
   1  -1   8  304.37   24.92
   1  -1   9   18.42    7.16
   1  -1   9   15.42    5.68
   1  -1   9   11.42    5.56
   1  -1   9   20.75    4.18
   1  -1  10  951.45   36.37
   1  -1  10  977.05   50.28
   1  -1  10  925.37   48.03
   1  -1  10  875.36   51.81
   1  -1  11   68.97   14.36
   1  -1  11   76.45    8.13
   1  -1  12  208.49   25.73
   1  -1  12  252.98   15.40
   1  -1  13   15.26    6.96
   1  -1  14    8.32    9.40
   1  -1  15   -1.24    6.04
   1   0 -16   37.98    9.77
   1   0 -15   80.19   16.09
   1   0 -15   83.58   13.93
   1   0 -14   34.21   10.03
   1   0 -14   57.29   10.75
   1   0 -13  149.81   19.40
   1   0 -13  141.90   16.55
   1   0 -12  155.12   18.75
   1   0 -12  158.08   16.61
   1   0 -11  175.63   18.98
   1   0 -11  195.05   17.42
   1   0 -10   -0.88    3.30
   1   0 -10   -2.20    3.66
   1   0  -9   11.42    5.87
   1   0  -9   16.34    4.69
   1   0  -9   20.33    6.56
   1   0  -8   64.26   10.89
   1   0  -8   59.19    9.31
   1   0  -7  140.28   15.23
   1   0  -7  137.74   13.29
   1   0  -6  488.06   28.21
   1   0  -6  478.01   25.24
   1   0  -5  102.02   10.95
   1   0  -5  109.17    6.13
   1   0  -5  103.81    9.92
   1   0  -4 1845.85   62.84
   1   0  -4 1807.53   52.92
   1   0  -4 1781.75   59.75
   1   0  -3 9775.52  271.88
   1   0  -3 9694.87  264.08
   1   0  -3 9319.41  269.13
   1   0  -2 2026.97   61.64
   1   0  -2 1987.20   57.71
   1   0  -2 1975.38   60.33
   1   0  -1    4.88    1.53
   1   0  -1    5.64    1.56
   1   0   1  112.27    5.65
   1   0   2 1900.94   57.61
   1   0   2 1930.99   56.52
   1   0   2 1894.48   57.86
   1   0   3 1125.12   38.65
   1   0   3 1152.79   37.14
   1   0   3 1157.18   40.18
   1   0   4  318.72   15.05
   1   0   4  323.06   17.71
   1   0   4  320.45   16.70
   1   0   4  303.74   17.90
   1   0   5  600.65   24.61
   1   0   5  584.60   28.17
   1   0   5  587.28   27.02
   1   0   5  568.44   28.87
   1   0   6 1243.73   44.20
   1   0   6 1197.96   47.32
   1   0   6 1142.84   49.83
   1   0   6 1227.88   48.95
   1   0   7  212.02   16.68
   1   0   7  187.73   17.72
   1   0   8  494.77   28.91
   1   0   8  413.52   29.71
   1   0   8  512.59   30.41
   1   0   9  471.94   19.96
   1   0   9  490.31   31.62
   1   0   9  505.92   30.88
   1   0   9  434.55   32.15
   1   0  10    8.01    5.44
   1   0  10   15.41    3.27
   1   0  10   16.36    6.30
   1   0  11  841.19   52.21
   1   0  11  917.69   32.69
   1   0  12   10.39    7.33
   1   0  12   11.67    2.69
   1   0  13  194.53   25.83
   1   0  14   -1.40    4.92
   1   0  15   50.56   14.15
   1   1 -16   61.06   12.94
   1   1 -15   13.40    7.31
   1   1 -15   19.27    6.91
   1   1 -14  248.74   26.27
   1   1 -14  244.19   23.70
   1   1 -13   16.77    8.13
   1   1 -13   13.54    6.28
   1   1 -12  191.48   21.11
   1   1 -12  189.84   19.07
   1   1 -11   -3.30    4.72
   1   1 -11    4.66    4.27
   1   1 -10   96.75   13.39
   1   1 -10   95.97   12.24
   1   1  -9   12.70    5.12
   1   1  -9   16.66    5.39
   1   1  -9   29.35    8.50
   1   1  -8    9.52    4.14
   1   1  -8   18.42    5.28
   1   1  -8    9.68    5.36
   1   1  -7 1343.65   54.65
   1   1  -7 1551.92   62.50
   1   1  -6   78.36    9.09
   1   1  -6   76.98   10.84
   1   1  -5  281.84   17.05
   1   1  -5  323.19   20.81
   1   1  -4 1974.76   65.22
   1   1  -4 2038.13   61.23
   1   1  -4 2073.77   70.20
   1   1  -3 1327.28   44.21
   1   1  -3 1340.76   42.21
   1   1  -3 1378.30   48.16
   1   1  -2  210.57   10.06
   1   1  -2  213.78   10.02
   1   1  -2  210.54   12.22
   1   1  -1 1634.31   46.10
   1   1  -1 1596.69   48.10
   1   1  -1 1512.75   49.12
   1   1   0 1220.59   36.65
   1   1   0 1200.02   37.26
   1   1   1 3050.66   85.62
   1   1   1 2945.62   86.22
   1   1   1 2997.21   86.24
   1   1   1 2998.27   84.44
   1   1   1 3075.44   84.41
   1   1   2  100.68    6.64
   1   1   2  103.30    6.36
   1   1   2  104.58    5.18
   1   1   2  108.97    7.04
   1   1   3  632.71   24.31
   1   1   3  644.15   21.49
   1   1   3  613.68   25.33
   1   1   4 2993.18   91.44
   1   1   4 3011.68   86.95
   1   1   4 2874.08   93.08
   1   1   5  101.12    9.46
   1   1   5   87.57    7.08
   1   1   5  101.69   10.63
   1   1   6 1124.72   45.36
   1   1   6 1171.09   40.65
   1   1   6 1119.33   48.02
   1   1   7  670.59   33.24
   1   1   8  374.59   24.29
   1   1   8  288.23   24.13
   1   1   9   91.94    5.77
   1   1   9   82.39   13.91
   1   1  10  860.09   27.55
   1   1  10  878.35   47.85
   1   1  10  889.19   45.86
   1   1  10  769.32   47.49
   1   1  11   27.32    2.48
   1   1  11   29.86    9.56
   1   1  12  203.06   24.83
   1   1  13  166.57   23.69
   1   1  14  116.18   20.69
   1   1  15    8.88    8.61
   1   2 -15   87.23   16.69
   1   2 -15   76.96   14.43
   1   2 -14    0.44    6.29
   1   2 -14   -8.49    5.70
   1   2 -13   74.92   13.50
   1   2 -13   50.63   10.83
   1   2 -12   18.85    7.93
   1   2 -12   27.26    7.26
   1   2 -11  349.54   27.37
   1   2 -11  327.59   25.10
   1   2 -10   21.63    6.91
   1   2 -10   18.38    6.30
   1   2  -9  644.65   35.41
   1   2  -9  680.84   41.99
   1   2  -9  595.23   33.20
   1   2  -8  120.77   13.41
   1   2  -8  167.52   18.81
   1   2  -8  131.71   13.24
   1   2  -7  727.14   34.97
   1   2  -7  716.06   34.63
   1   2  -6    6.34    3.45
   1   2  -6    3.71    4.85
   1   2  -5    3.60    2.25
   1   2  -5    3.14    3.40
   1   2  -4   42.36    5.47
   1   2  -4   37.14    4.82
   1   2  -4   34.99    6.68
   1   2  -3  268.55   13.72
   1   2  -3  288.12   14.03
   1   2  -3  302.30   18.04
   1   2  -2 4068.37  115.80
   1   2  -2 4008.80  118.01
   1   2  -2 4201.70  122.75
   1   2  -1 1278.31   42.94
   1   2   0 1028.90   34.64
   1   2   0 1016.22   34.30
   1   2   1  261.27    9.96
   1   2   1  247.77   12.30
   1   2   1  273.99   12.88
   1   2   1  269.65   11.89
   1   2   1  269.12   10.41
   1   2   2  471.44   19.76
   1   2   2  481.10   18.25
   1   2   2  488.68   17.71
   1   2   3  521.71   23.18
   1   2   3  531.98   23.08
   1   2   3  549.04   17.19
   1   2   3  532.47   21.70
   1   2   3  518.05   18.70
   1   2   4  201.63   14.07
   1   2   4  213.75   14.03
   1   2   4  207.42   13.02
   1   2   4  208.30    9.16
   1   2   4  204.71    9.07
   1   2   5  295.83   19.24
   1   2   5  305.61   17.97
   1   2   5  312.08   11.91
   1   2   5  315.14   13.52
   1   2   6 1805.26   69.13
   1   2   6 1884.74   54.72
   1   2   6 1973.43   67.64
   1   2   7  419.47   14.17
   1   2   7  425.16   25.17
   1   2   8  112.91   12.95
   1   2   8   86.35   12.89
   1   2   9  305.16   23.42
   1   2   9  276.46   24.74
   1   2  10    5.64    4.89
   1   2  10   -4.19    5.47
   1   2  11  272.09   27.34
   1   2  12   75.25   16.57
   1   2  13  169.97   23.92
   1   2  14   62.67   16.31
   1   2  15  203.89   28.72
   1   3 -15    1.70    7.90
   1   3 -14  131.31   19.58
   1   3 -14   98.49   16.04
   1   3 -13    0.94    5.46
   1   3 -13   19.05    7.32
   1   3 -12  257.70   24.57
   1   3 -12  240.89   23.08
   1   3 -11  106.12   14.96
   1   3 -11  109.65   14.91
   1   3 -10  350.83   26.40
   1   3 -10  360.82   26.19
   1   3  -9   11.48    5.15
   1   3  -9   15.92    5.68
   1   3  -8  493.88   28.73
   1   3  -8  500.39   35.22
   1   3  -8  463.61   28.25
   1   3  -7  572.28   30.25
   1   3  -7  653.55   38.56
   1   3  -7  589.50   31.10
   1   3  -6 1454.23   61.53
   1   3  -6 1347.04   52.02
   1   3  -5   79.53   11.12
   1   3  -5   70.90    8.11
   1   3  -4  426.78   26.10
   1   3  -4  420.30   20.15
   1   3  -3  294.44   15.92
   1   3  -3  283.72   19.26
   1   3  -2  311.70   16.17
   1   3  -2  328.25   19.43
   1   3  -1  219.56   13.93
   1   3   0   13.68    3.45
   1   3   0   16.76    3.77
   1   3   1  236.93   12.56
   1   3   1  241.08   13.67
   1   3   2  138.18    8.59
   1   3   2  142.50   10.31
   1   3   2  141.66    8.52
   1   3   3   34.97    5.49
   1   3   3   41.51    5.05
   1   3   3   36.13    5.65
   1   3   3   37.83    4.05
   1   3   4   86.35    8.36
   1   3   4   74.45    8.52
   1   3   4   83.29    3.94
   1   3   4   75.61    8.85
   1   3   4   80.01    5.75
   1   3   5 1255.40   50.25
   1   3   5 1324.42   48.26
   1   3   5 1255.14   39.45
   1   3   5 1309.91   50.57
   1   3   6   28.18    5.75
   1   3   6   31.22    3.12
   1   3   6   33.32    6.90
   1   3   7  958.06   43.68
   1   3   7  992.13   29.77
   1   3   7  998.34   46.39
   1   3   8  271.97   21.04
   1   3   8  250.73   22.10
   1   3   9    4.14    4.57
   1   3   9    3.23    4.54
   1   3  10 1210.76   55.89
   1   3  10 1014.75   56.48
   1   3  11  162.32   20.85
   1   3  12   54.64   12.93
   1   3  13   98.69   18.43
   1   3  14  109.27   21.39
   1   3  15    5.34    7.76
   1   4 -14    4.56    6.71
   1   4 -13  167.39   20.67
   1   4 -12   37.85    9.66
   1   4 -11  187.33   20.05
   1   4 -11  186.31   19.83
   1   4 -10    1.78    4.20
   1   4 -10    3.38    4.53
   1   4  -9  107.85   13.99
   1   4  -9  105.94   13.26
   1   4  -8   91.35   12.28
   1   4  -8   91.30   15.50
   1   4  -8   97.55   12.30
   1   4  -7  569.38   37.31
   1   4  -7  508.80   29.53
   1   4  -6   15.34    6.76
   1   4  -5 1539.19   65.58
   1   4  -4  272.69   21.41
   1   4  -3 1421.92   57.16
   1   4  -3 1370.51   50.18
   1   4  -2 1745.94   59.83
   1   4  -2 1909.47   65.71
   1   4  -1  723.84   28.38
   1   4  -1  743.02   30.86
   1   4  -1  762.45   33.16
   1   4   0 1285.44   43.51
   1   4   0 1365.02   49.74
   1   4   0 1345.29   47.88
   1   4   0 1366.29   40.12
   1   4   1   19.46    4.21
   1   4   1   22.04    2.99
   1   4   1   18.43    4.11
   1   4   1   20.33    4.29
   1   4   2  126.34    8.69
   1   4   2  125.80    6.18
   1   4   2  116.73   10.43
   1   4   2  125.02    9.19
   1   4   3   84.62    7.72
   1   4   3   68.91    8.21
   1   4   3   70.44    6.56
   1   4   4   51.74    5.25
   1   4   4   43.96    7.16
   1   4   4   42.39    6.12
   1   4   5   73.74    6.15
   1   4   5   85.13   10.33
   1   4   5   89.50    9.64
   1   4   6 1581.61   49.77
   1   4   6 1671.29   61.15
   1   4   6 1614.05   63.19
   1   4   7   -1.15    1.97
   1   4   7    3.40    3.44
   1   4   8  681.85   39.68
   1   4   8  710.29   37.79
   1   4   8  744.49   40.74
   1   4   9  112.16   15.86
   1   4   9  127.65   16.39
   1   4   9  127.69   15.14
   1   4  10   18.91    6.82
   1   4  10   17.27    8.45
   1   4  10   16.27    7.20
   1   4  11  106.28   17.52
   1   4  12  157.36   22.29
   1   4  13  188.12   24.93
   1   4  14   81.40   18.12
   1   4  15  139.79   23.99
   1   5 -13    9.01    6.16
   1   5 -12  249.10   24.84
   1   5 -11   16.52    6.55
   1   5 -10  356.69   28.27
   1   5  -9   16.37    6.74
   1   5  -8  352.39   25.63
   1   5  -7   18.60    8.30
   1   5  -7   21.11    6.23
   1   5  -6  218.02   22.39
   1   5  -6  196.59   17.06
   1   5  -5  238.48   22.39
   1   5  -5  219.50   17.23
   1   5  -4  788.05   41.76
   1   5  -4  693.00   33.46
   1   5  -3   50.23    9.55
   1   5  -3   58.35    7.88
   1   5  -2 2913.38   94.83
   1   5  -2 2611.93   86.52
   1   5  -1  930.35   38.43
   1   5  -1 1012.05   42.21
   1   5  -1  924.87   29.25
   1   5  -1  916.79   35.32
   1   5   0 1627.29   58.96
   1   5   0 1570.07   55.98
   1   5   0 1529.92   47.54
   1   5   0 1542.50   51.10
   1   5   1 1281.12   42.06
   1   5   1 1326.92   50.46
   1   5   1 1344.46   49.01
   1   5   1 1235.12   46.62
   1   5   2  254.20   11.12
   1   5   2  262.33   15.56
   1   5   2  236.48   16.40
   1   5   2  235.79   16.71
   1   5   3  138.10   10.63
   1   5   3  121.57    5.60
   1   5   3  123.44    9.89
   1   5   3  109.75   11.28
   1   5   4  329.89   17.21
   1   5   4  335.56   21.57
   1   5   4  365.77   20.12
   1   5   5  642.38   33.52
   1   5   5  677.60   31.85
   1   5   6  152.80   15.57
   1   5   6  169.48   14.98
   1   5   7  120.52   13.31
   1   5   7  109.09   13.87
   1   5   8   32.93    8.44
   1   5   8   27.58    8.21
   1   5   8   38.54    8.15
   1   5   9   -6.51    4.24
   1   5   9   -2.34    3.63
   1   5   9    4.58    5.42
   1   5  10   34.44   10.24
   1   5  11  416.58   35.08
   1   5  12    8.26    6.65
   1   5  13   92.15   18.69
   1   5  14   29.50   11.13
   1   5  15   11.68    8.07
   1   6 -12  229.26   24.98
   1   6 -11  207.16   22.41
   1   6 -10   10.75    6.42
   1   6  -9   95.93   13.99
   1   6  -8  154.01   17.25
   1   6  -7  502.70   31.38
   1   6  -6   12.27    8.27
   1   6  -6    0.55    2.69
   1   6  -5  443.34   33.20
   1   6  -5  407.04   25.64
   1   6  -4    0.30    2.78
   1   6  -4   14.10    5.68
   1   6  -3  482.01   32.10
   1   6  -3  438.79   24.62
   1   6  -3  479.59   30.19
   1   6  -2   88.31    9.47
   1   6  -2  102.74   12.63
   1   6  -1 1459.24   53.30
   1   6  -1 1487.13   57.21
   1   6  -1 1477.01   61.14
   1   6  -1 1581.49   46.94
   1   6   0    1.83    2.41
   1   6   0    6.39    3.31
   1   6   0    5.52    2.74
[truncated: 325,917 more chars]
