# Supplementary material for: Triclinic polymorph of bis­[2-methyl-3-(pyridin-2-yl)imidazo[1,5-a]pyridin-2-ium] tetra­chloridocadmium(II)
Source: Acta Crystallogr E Crystallogr Commun. 2024 Oct 4;80(Pt 11):1125–9. doi: 10.1107/S2056989024009654 (PMC11660487; doi:10.1107/S2056989024009654)
Supplement: Supplementary file 2 [file e-80-01125-Isup2.hkl]

data_I                                                                          
_shelx_title ' lv721f_a.res in P-1'                                             
_shelx_refln_list_code          4                                               
_shelx_F_calc_maximum      236.66                                               
_exptl_crystal_F_000       676.00                                               
_reflns_d_resolution_high  0.7361                                               
                                                                                
loop_                                                                           
 _space_group_symop_operation_xyz                                               
 'x, y, z'                                                                      
 '-x, -y, -z'                                                                   
                                                                                
_cell_length_a     9.6288                                                       
_cell_length_b    11.5103                                                       
_cell_length_c    13.0302                                                       
_cell_angle_alpha  78.734                                                       
_cell_angle_beta   81.153                                                       
_cell_angle_gamma  77.708                                                       
                                                                                
_shelx_F_squared_multiplier     1.000                                           
                                                                                
loop_                                                                           
 _refln_index_h                                                                 
 _refln_index_k                                                                 
 _refln_index_l                                                                 
 _refln_F_squared_calc                                                          
 _refln_F_squared_meas                                                          
 _refln_F_squared_sigma                                                         
 _refln_observed_status                                                         
   2   0   0       4430.48       4404.99       146.00 o                         
   3   0   0        302.00        290.68        18.89 o                         
   4   0   0         25.32         47.81        11.05 o                         
   5   0   0          0.08          4.20         3.26 o                         
   6   0   0        946.18        964.29        54.72 o                         
   7   0   0       1131.82       1157.32        57.63 o                         
   8   0   0         57.09         30.82        19.07 o                         
   9   0   0       1377.26       1493.11        87.42 o                         
  10   0   0       1847.59       1977.19       101.01 o                         
  11   0   0       2338.76       2478.33       128.27 o                         
  12   0   0        586.30        591.10       106.54 o                         
 -12   1   0        531.58        712.24       114.11 o                         
 -11   1   0        896.09        917.05        77.72 o                         
 -10   1   0        290.49        288.50        55.81 o                         
  -9   1   0       1359.43       1375.97       122.57 o                         
  -8   1   0          1.67        -24.15        24.44 o                         
  -7   1   0        952.64       1006.80        54.00 o                         
  -6   1   0       5780.23       6215.43       235.27 o                         
  -5   1   0       3453.69       3478.42        91.21 o                         
  -4   1   0        205.74        184.97         9.60 o                         
  -3   1   0         21.25         27.23         4.81 o                         
  -2   1   0       7676.49       7572.57        92.43 o                         
  -1   1   0       7935.88       7800.63        89.41 o                         
   1   1   0       6853.92       6767.55       130.19 o                         
   2   1   0        190.18        136.65         6.79 o                         
   3   1   0         40.72         20.80         4.12 o                         
   4   1   0        112.55         84.21         6.69 o                         
   5   1   0       8335.86       8598.95       216.56 o                         
   6   1   0        837.87        729.99        60.07 o                         
   7   1   0       1291.16       1409.55        36.29 o                         
   8   1   0        138.14        125.52        23.54 o                         
   9   1   0        990.67        923.81        64.10 o                         
  10   1   0        181.21        156.84        24.23 o                         
  11   1   0        374.79        355.33        41.25 o                         
  12   1   0        124.75        122.82        46.73 o                         
 -11   2   0        391.44        405.61        79.55 o                         
 -10   2   0        420.55        407.52        66.70 o                         
  -9   2   0        832.00        758.96       119.19 o                         
  -8   2   0       3122.45       2997.21       225.17 o                         
  -7   2   0       3931.15       4212.95       129.94 o                         
  -6   2   0        300.12        307.28        14.98 o                         
  -5   2   0        607.21        614.86        22.14 o                         
  -4   2   0        109.21        106.11         9.82 o                         
  -3   2   0        116.14        126.36         8.54 o                         
  -2   2   0       1231.51       1221.69        24.49 o                         
  -1   2   0      17483.73      17140.69       189.20 o                         
   0   2   0      16762.32      16558.06       212.21 o                         
   1   2   0       5605.66       5596.23        90.91 o                         
   2   2   0      19133.25      18847.68       215.28 o                         
   3   2   0      11642.46      11472.54       155.23 o                         
   4   2   0       3375.75       3412.69        67.11 o                         
   5   2   0        930.65       1026.98        26.64 o                         
   6   2   0        374.98        345.70        15.93 o                         
   7   2   0        284.27        252.03        16.45 o                         
   8   2   0        872.71        851.08        36.45 o                         
   9   2   0        666.33        684.76        40.06 o                         
  10   2   0       1660.15       1524.91        74.99 o                         
  11   2   0        846.83        785.47        63.71 o                         
  12   2   0        254.23        316.81        86.37 o                         
 -11   3   0          8.09         11.90        35.91 o                         
 -10   3   0         99.38         83.65        37.81 o                         
  -9   3   0       2355.98       2458.18       203.18 o                         
  -8   3   0       1389.41       1591.33        57.29 o                         
  -7   3   0          3.11         -4.05         4.82 o                         
  -6   3   0        636.57        659.65        25.34 o                         
  -5   3   0       2565.10       2536.12        69.88 o                         
  -4   3   0       1565.46       1383.35        36.66 o                         
  -3   3   0       6721.07       6516.54        92.20 o                         
  -2   3   0       4595.45       4270.21        63.59 o                         
  -1   3   0        198.54        163.11         8.47 o                         
   0   3   0        796.54        748.59        18.94 o                         
   1   3   0         77.65        100.60         9.81 o                         
   2   3   0      12050.55      12013.27       139.92 o                         
   3   3   0       4124.67       3974.28        56.72 o                         
   4   3   0         15.40         17.71         4.24 o                         
   5   3   0         80.55         75.42         9.32 o                         
   6   3   0        594.08        585.26        21.95 o                         
   7   3   0       4761.42       4851.10        94.40 o                         
   8   3   0       4203.48       4077.41        97.53 o                         
   9   3   0       1316.21       1275.49        46.43 o                         
  10   3   0         26.32         36.23        13.99 o                         
  11   3   0        209.11        218.60        32.98 o                         
  12   3   0         28.00          0.43        36.29 o                         
 -10   4   0        294.39        291.55        62.48 o                         
  -9   4   0        229.55        232.60        51.53 o                         
  -8   4   0       1059.44       1137.18        43.79 o                         
  -7   4   0         39.60         30.80        10.11 o                         
  -6   4   0        136.41        135.75        14.18 o                         
  -5   4   0        249.01        231.72        15.32 o                         
  -4   4   0        818.55        674.92        26.43 o                         
  -3   4   0       3446.51       3555.04        61.95 o                         
  -2   4   0         12.55          5.58         4.67 o                         
  -1   4   0        473.62        435.41        15.29 o                         
   0   4   0       2364.87       2226.77        42.50 o                         
   1   4   0       7369.57       7383.87       102.09 o                         
   2   4   0      15480.56      14940.74       216.44 o                         
   3   4   0       5433.09       5532.65        85.38 o                         
   4   4   0       2758.57       2667.91        54.13 o                         
   5   4   0          2.37         -0.92         3.92 o                         
   6   4   0         29.57         24.44         5.65 o                         
   7   4   0       1882.73       1851.52        43.91 o                         
   8   4   0        353.91        325.95        18.32 o                         
   9   4   0        158.67        154.49        13.06 o                         
  10   4   0        255.39        292.49        33.67 o                         
  11   4   0        793.71        730.56       119.65 o                         
  12   4   0        627.32        425.56        94.10 o                         
 -10   5   0       1280.82       1481.27       176.41 o                         
  -9   5   0        589.68        598.64        78.53 o                         
  -8   5   0        366.02        366.45        32.48 o                         
  -7   5   0        620.33        630.95        39.88 o                         
  -6   5   0        144.47        151.62        14.28 o                         
  -5   5   0         12.49          6.64         6.52 o                         
  -4   5   0        764.91        761.50        29.94 o                         
  -3   5   0       3459.89       3186.18        65.09 o                         
  -2   5   0       3831.78       3657.11        67.81 o                         
  -1   5   0      11000.88      11352.49       158.61 o                         
   0   5   0       3194.30       2962.96        45.48 o                         
   1   5   0       8432.13       8653.27       145.11 o                         
   2   5   0       4841.44       4913.10        81.65 o                         
   3   5   0         16.12         14.44         7.03 o                         
   4   5   0         85.40         63.87         8.94 o                         
   5   5   0        102.88        110.98        12.50 o                         
   6   5   0         69.48         67.00         5.34 o                         
   7   5   0       2096.65       2242.92        68.28 o                         
   8   5   0        601.92        624.77        37.04 o                         
   9   5   0       1061.46       1131.63        45.72 o                         
  10   5   0       1921.99       1942.10        84.33 o                         
  11   5   0       1042.02       1030.75        92.20 o                         
  12   5   0        272.78        283.28        77.07 o                         
  -9   6   0        433.52        445.39        86.07 o                         
  -8   6   0        610.31        617.56        57.11 o                         
  -7   6   0       1086.48       1071.14        60.58 o                         
  -6   6   0        238.97        225.01        21.42 o                         
  -5   6   0        215.65        235.58        19.11 o                         
  -4   6   0        164.74        170.93        16.45 o                         
  -3   6   0         72.63         66.49         9.68 o                         
  -2   6   0        610.12        669.36        23.64 o                         
  -1   6   0       1273.37       1159.51        30.14 o                         
   0   6   0        257.18        178.52        10.25 o                         
   1   6   0         57.17         23.51         6.26 o                         
   2   6   0       1395.32       1331.00        37.91 o                         
   3   6   0       7390.99       7541.14       218.49 o                         
   4   6   0       3339.46       3684.05       155.10 o                         
   5   6   0       1949.56       1993.89        63.16 o                         
   6   6   0        636.43        604.66        28.12 o                         
   7   6   0        197.88        181.40        17.93 o                         
   8   6   0         29.22         27.32         9.21 o                         
   9   6   0          3.22          6.27        11.45 o                         
  10   6   0        155.24         68.99        55.67 o                         
  11   6   0          0.41        -29.60        82.07 o                         
  -8   7   0       1046.98       1195.69        80.74 o                         
  -7   7   0       1612.00       1686.93        74.68 o                         
  -6   7   0        765.02        787.61        41.80 o                         
  -5   7   0        240.27        236.16        20.04 o                         
  -4   7   0       1589.38       1564.10        46.96 o                         
  -3   7   0       6289.93       6374.03       124.95 o                         
  -2   7   0       2896.24       2930.72        58.57 o                         
  -1   7   0       3727.81       3718.93        65.25 o                         
   0   7   0       3875.64       3803.60        82.74 o                         
   1   7   0       1654.04       1532.94        59.00 o                         
   2   7   0       2097.22       2290.70        53.43 o                         
   3   7   0       3719.84       3910.91        83.98 o                         
   4   7   0       4064.39       4220.60       168.71 o                         
   5   7   0        712.64        730.60        33.16 o                         
   6   7   0        726.88        746.03        33.39 o                         
   7   7   0       1094.76       1110.42        45.09 o                         
   8   7   0       1162.66       1252.84        51.29 o                         
   9   7   0       1523.41       1511.12        75.28 o                         
  10   7   0       1787.79       1818.79        86.72 o                         
  -8   8   0          0.43         22.98        44.72 o                         
  -7   8   0          6.11         -2.08        12.84 o                         
  -6   8   0         57.03         44.93        11.49 o                         
  -5   8   0        903.85        902.11        38.42 o                         
  -4   8   0       1828.31       1853.18        54.15 o                         
  -3   8   0       1327.89       1276.82        45.60 o                         
  -2   8   0        420.31        385.24        19.89 o                         
  -1   8   0        724.28        690.05        27.14 o                         
   0   8   0          1.11         -1.32         8.68 o                         
   1   8   0         73.28         73.89        10.07 o                         
   2   8   0         34.49         35.00         8.10 o                         
   3   8   0        265.19        235.29        14.28 o                         
   4   8   0        205.62        218.89        17.34 o                         
   5   8   0       2682.58       2794.47       116.24 o                         
   6   8   0       2789.79       2835.64        90.72 o                         
   7   8   0         74.84         57.66        14.72 o                         
   8   8   0         33.41         10.35         8.51 o                         
   9   8   0         78.62         98.12        18.69 o                         
  10   8   0         39.41          0.59        22.96 o                         
  -8   9   0        257.09        298.69        66.25 o                         
  -7   9   0        709.98        775.50        76.94 o                         
  -6   9   0       1110.50       1142.39       103.15 o                         
  -5   9   0        487.81        464.67        30.93 o                         
  -4   9   0        611.65        569.33        32.31 o                         
  -3   9   0        163.11        141.94        14.91 o                         
  -2   9   0       3285.31       3088.16        78.61 o                         
  -1   9   0       5310.45       5319.78       108.66 o                         
   0   9   0       4915.92       4903.05       105.26 o                         
   1   9   0       2331.70       2375.95        62.86 o                         
   2   9   0       1256.61       1273.25        46.28 o                         
   3   9   0        963.18        915.06        36.76 o                         
   4   9   0        905.94        855.80        68.84 o                         
   5   9   0        264.13        198.44        25.41 o                         
   6   9   0          0.83          0.24        11.71 o                         
   7   9   0         38.48         31.74        15.18 o                         
   8   9   0          1.55         17.66        13.68 o                         
   9   9   0        158.96        134.50        42.78 o                         
  10   9   0       1475.10       1704.14       155.21 o                         
  -7  10   0        329.37        253.42        59.65 o                         
  -6  10   0        534.86        537.24        52.64 o                         
  -5  10   0        107.81         85.46        22.98 o                         
  -4  10   0         28.28         28.68        11.86 o                         
  -3  10   0        842.42        826.56        40.54 o                         
  -2  10   0        531.76        549.97        31.81 o                         
  -1  10   0       1215.23       1230.40        54.04 o                         
   0  10   0       1484.72       1519.59        58.48 o                         
   1  10   0        556.16        558.97        31.84 o                         
   2  10   0       1869.47       1815.85        65.19 o                         
   3  10   0         69.08         32.78        20.56 o                         
   4  10   0       1739.91       1638.42        76.84 o                         
   5  10   0       1696.44       1724.32       107.58 o                         
   6  10   0        381.39        424.44        54.61 o                         
   7  10   0         24.27         29.70        17.32 o                         
   8  10   0          7.74         -1.37        17.40 o                         
   9  10   0        236.96        269.37        47.18 o                         
  10  10   0        241.76        143.85        48.46 o                         
  -6  11   0        374.20        449.39        61.62 o                         
  -5  11   0        200.61        227.72        33.82 o                         
  -4  11   0        547.43        520.03        49.19 o                         
  -3  11   0         97.90         96.14        16.50 o                         
  -2  11   0        192.59        169.19        21.68 o                         
  -1  11   0        496.35        484.77        35.04 o                         
   0  11   0        829.10        808.92        39.30 o                         
   1  11   0        110.46        116.86        14.48 o                         
   2  11   0        882.21        887.42        56.61 o                         
   3  11   0       3681.13       3761.22       102.05 o                         
   4  11   0       2317.89       1954.69       205.21 o                         
   5  11   0        176.97        197.83        30.64 o                         
   6  11   0         14.11          8.21        25.09 o                         
   7  11   0         73.26         30.79        51.84 o                         
   8  11   0          8.02         -4.02        56.81 o                         
   9  11   0        132.60         38.34        34.07 o                         
  10  11   0        663.54        680.01       108.97 o                         
  -5  12   0         12.05        -21.72        30.84 o                         
  -4  12   0         95.45         71.24        18.27 o                         
  -3  12   0       1531.56       1548.52        75.38 o                         
  -2  12   0        518.33        528.62        35.93 o                         
  -1  12   0        412.02        417.10        37.45 o                         
   0  12   0        247.06        229.74        25.62 o                         
   1  12   0       1144.70       1161.42        57.33 o                         
   2  12   0       3721.52       3702.60       108.88 o                         
   3  12   0        974.04        952.56        53.20 o                         
   4  12   0          0.05         19.16        15.77 o                         
   5  12   0          7.54         17.96        18.44 o                         
   6  12   0        312.31        300.60        71.25 o                         
   7  12   0        942.37       1062.64        94.62 o                         
   8  12   0       1414.71       1430.54       163.86 o                         
   9  12   0        304.04        270.51        74.52 o                         
  -4  13   0       2479.95       2535.96       234.49 o                         
  -3  13   0        960.53        950.68        97.12 o                         
  -2  13   0         89.08         98.99        32.84 o                         
  -1  13   0         15.08         14.62        13.66 o                         
   0  13   0        457.62        365.44        34.31 o                         
   1  13   0         63.40         39.86        14.86 o                         
   2  13   0       1673.46       1637.41       102.99 o                         
   3  13   0        171.33        172.74        33.84 o                         
   4  13   0         54.20         18.36        61.92 o                         
   5  13   0        151.05        113.36        29.28 o                         
   6  13   0        560.69        460.54        57.54 o                         
   7  13   0       1378.91       1351.97       130.33 o                         
  -2  14   0         61.62         87.07        41.91 o                         
  -1  14   0        539.59        535.56        91.56 o                         
  -5 -14   1         85.65         85.50        35.69 o                         
  -4 -14   1         55.68         20.98        21.42 o                         
  -3 -14   1        222.09        230.76        48.02 o                         
   1 -14   1        143.20        249.04        64.57 o                         
   2 -14   1        270.84        338.44        78.96 o                         
  -7 -13   1         20.15         -6.06        32.66 o                         
  -6 -13   1          2.97         14.44        18.77 o                         
  -5 -13   1        297.16        272.73        45.36 o                         
  -4 -13   1         12.55          6.01        15.69 o                         
  -3 -13   1         18.80         20.33        34.45 o                         
  -2 -13   1        538.60        523.87        59.76 o                         
  -1 -13   1        776.59        862.90        60.09 o                         
   0 -13   1       2057.66       1993.64        96.55 o                         
   1 -13   1        650.76        764.07        60.51 o                         
   2 -13   1        104.18         59.99        23.55 o                         
   3 -13   1        490.10        351.28        51.13 o                         
   4 -13   1         48.56        -14.55        31.64 o                         
  -9 -12   1        249.44        329.35        80.42 o                         
  -8 -12   1        103.65        190.69        66.19 o                         
  -7 -12   1       1308.01       1475.05       168.89 o                         
  -6 -12   1       1494.89       1557.07        87.94 o                         
  -5 -12   1        257.49        322.71        48.12 o                         
  -4 -12   1        404.53        369.41        47.73 o                         
  -3 -12   1        494.46        515.00        89.07 o                         
  -2 -12   1        404.85        336.29        35.15 o                         
  -1 -12   1        557.27        596.35        47.30 o                         
   0 -12   1          7.95         16.38        29.39 o                         
   1 -12   1       1297.41       1267.68        71.67 o                         
   2 -12   1         39.37         53.27        17.07 o                         
   3 -12   1        170.87        109.17        37.86 o                         
   4 -12   1       1103.55       1134.52        76.86 o                         
   5 -12   1       1184.88       1202.54        81.28 o                         
 -10 -11   1          8.98        -17.47        32.99 o                         
  -9 -11   1        190.76        239.25        70.90 o                         
  -8 -11   1        566.13        608.41       101.89 o                         
  -7 -11   1        616.39        679.93        97.24 o                         
  -6 -11   1        227.89        184.98        41.43 o                         
  -5 -11   1        909.12        928.06        63.19 o                         
  -4 -11   1        692.94        741.01        73.96 o                         
  -3 -11   1        449.85        417.01        26.46 o                         
  -2 -11   1        848.16        927.05        71.33 o                         
  -1 -11   1       3580.67       3394.08       147.69 o                         
   0 -11   1        333.13        340.59        29.01 o                         
   1 -11   1        511.72        524.97        36.31 o                         
   2 -11   1       1090.16       1074.92        54.66 o                         
   3 -11   1        182.37        164.33        21.79 o                         
   4 -11   1         35.19         28.73        40.01 o                         
   5 -11   1        103.69         67.02        22.76 o                         
   6 -11   1        135.71        162.23        35.75 o                         
 -10 -10   1        667.27        707.38       104.86 o                         
  -9 -10   1        211.90        216.76        57.22 o                         
  -8 -10   1         14.85         24.24        43.05 o                         
  -7 -10   1        938.99        937.80        82.15 o                         
  -6 -10   1         53.70         55.13        17.54 o                         
  -5 -10   1        759.40        723.49        48.12 o                         
  -4 -10   1       3758.17       3496.42        91.57 o                         
  -3 -10   1       4501.02       4487.81       166.76 o                         
  -2 -10   1        586.83        528.33        51.52 o                         
  -1 -10   1        528.75        491.37        27.93 o                         
   0 -10   1        579.58        606.08        35.89 o                         
   1 -10   1        550.23        472.23        33.03 o                         
   2 -10   1        338.53        322.28        20.78 o                         
   3 -10   1         36.83         20.38         7.74 o                         
   4 -10   1        195.13        181.61        19.37 o                         
   5 -10   1         58.38         57.73        16.94 o                         
   6 -10   1        852.77        902.46        57.05 o                         
   7 -10   1       1073.34       1132.88        98.94 o                         
 -10  -9   1        347.60        481.26        84.64 o                         
  -9  -9   1       1258.06       1292.50        98.69 o                         
  -8  -9   1        632.15        597.51        51.43 o                         
  -7  -9   1        283.80        301.61        34.89 o                         
  -6  -9   1         10.19         28.62        14.39 o                         
  -5  -9   1       2081.85       2153.50        86.81 o                         
  -4  -9   1       1143.52       1134.24        55.99 o                         
  -3  -9   1         62.16         53.85         7.20 o                         
  -2  -9   1        135.45        137.32        26.91 o                         
  -1  -9   1         78.14         47.44        10.11 o                         
   0  -9   1        850.25        822.81        40.28 o                         
   1  -9   1       3512.56       3391.49        76.87 o                         
   2  -9   1       5232.90       5265.54       106.11 o                         
   3  -9   1          7.23          6.77         8.16 o                         
   4  -9   1         16.21          5.48         7.88 o                         
   5  -9   1         21.93         16.44         8.85 o                         
   6  -9   1        259.10        260.51        30.05 o                         
   7  -9   1          3.80        -18.95        18.95 o                         
   8  -9   1          7.50         14.34        20.16 o                         
 -10  -8   1       1500.74       1643.68       108.11 o                         
  -9  -8   1        779.37        804.56        73.25 o                         
  -8  -8   1         20.26         10.40        12.77 o                         
  -7  -8   1        319.52        248.56        19.15 o                         
  -6  -8   1       2471.44       2491.08       129.14 o                         
  -5  -8   1       2232.98       2276.40        87.66 o                         
  -4  -8   1       3299.12       3496.63       131.92 o                         
  -3  -8   1        901.47        887.57        24.01 o                         
  -2  -8   1         29.32         25.33         6.70 o                         
  -1  -8   1       1854.45       1985.22        66.70 o                         
   0  -8   1       3920.62       3900.54        97.69 o                         
   1  -8   1       2143.60       2196.24        46.98 o                         
   2  -8   1        894.87        878.74        36.09 o                         
   3  -8   1          0.41         -1.30         5.50 o                         
   4  -8   1         12.38         -4.90         6.00 o                         
   5  -8   1        477.37        471.58        26.92 o                         
   6  -8   1       1910.78       2084.33        73.37 o                         
   7  -8   1       3322.04       3369.83       137.25 o                         
   8  -8   1        135.78         95.15        25.01 o                         
   9  -8   1         69.62        102.37        48.73 o                         
 -10  -7   1        157.04        163.37        27.32 o                         
  -9  -7   1         78.65         34.62        28.36 o                         
  -8  -7   1        155.32        128.50        17.17 o                         
  -7  -7   1       1426.53       1466.42        53.15 o                         
  -6  -7   1       2395.66       2401.00        64.78 o                         
  -5  -7   1       2069.07       2151.33        66.28 o                         
  -4  -7   1       2550.58       2684.05        66.26 o                         
  -3  -7   1        307.58        265.59        14.01 o                         
  -2  -7   1       6169.54       6363.77       104.52 o                         
  -1  -7   1       1543.50       1626.44        50.04 o                         
   0  -7   1         38.25         44.03         6.72 o                         
   1  -7   1       2692.16       2792.27        52.28 o                         
   2  -7   1          8.73         13.04         5.70 o                         
   3  -7   1       1341.05       1307.61        38.09 o                         
   4  -7   1       1835.37       1833.17        51.60 o                         
   5  -7   1       1370.27       1382.51        45.00 o                         
   6  -7   1       1246.56       1257.93        43.74 o                         
   7  -7   1         30.65         16.49        18.93 o                         
   8  -7   1         14.88         -5.46        22.96 o                         
   9  -7   1        107.05         65.76        24.37 o                         
 -11  -6   1        164.99         88.91        40.02 o                         
 -10  -6   1         56.86         59.77        16.65 o                         
  -9  -6   1        212.03        219.76        46.25 o                         
  -8  -6   1       1550.73       1644.84        64.44 o                         
  -7  -6   1       2352.69       2223.29        67.46 o                         
  -6  -6   1        882.01        890.09        33.11 o                         
  -5  -6   1        182.45        163.56        12.14 o                         
  -4  -6   1       2590.33       2596.48        81.71 o                         
  -3  -6   1       2723.00       2621.13        71.65 o                         
  -2  -6   1       4656.13       4749.33        91.66 o                         
  -1  -6   1       8344.17       8302.79       137.57 o                         
   0  -6   1       3937.21       4002.83        70.70 o                         
   1  -6   1          9.47         10.50         5.19 o                         
   2  -6   1          1.78          7.14         5.15 o                         
   3  -6   1       3056.06       3115.35        60.98 o                         
   4  -6   1       1655.35       1560.03        44.05 o                         
   5  -6   1        123.40        104.32        11.06 o                         
   6  -6   1        861.07        858.92        41.35 o                         
   7  -6   1        769.30        788.37        40.24 o                         
   8  -6   1       1507.66       1413.08        87.03 o                         
   9  -6   1       2536.43       2565.59       151.67 o                         
 -12  -5   1        676.24        612.03       103.73 o                         
 -11  -5   1         46.21         44.87        26.69 o                         
 -10  -5   1          0.44         32.08        21.77 o                         
  -9  -5   1          0.06          0.69         8.66 o                         
  -8  -5   1          2.39         13.77        11.04 o                         
  -7  -5   1        149.52        141.06        12.76 o                         
  -6  -5   1        346.55        341.41        15.99 o                         
  -5  -5   1       1583.32       1686.78        49.99 o                         
  -4  -5   1       5704.08       6186.89       120.48 o                         
  -3  -5   1       5733.46       5631.25       133.12 o                         
  -2  -5   1      22542.17      23285.32       312.73 o                         
  -1  -5   1       5292.32       5230.70       123.27 o                         
   0  -5   1         81.79         76.28         7.28 o                         
   1  -5   1        208.54        196.95        11.65 o                         
   2  -5   1          5.65         10.04         5.10 o                         
   3  -5   1       1442.25       1394.28        35.44 o                         
   4  -5   1       1764.92       1791.52        54.70 o                         
   5  -5   1        710.28        700.83        30.52 o                         
   6  -5   1        630.41        654.77        30.68 o                         
   7  -5   1        578.83        551.21        36.96 o                         
   8  -5   1       1028.64       1107.36        56.05 o                         
   9  -5   1       1320.35       1261.85        94.99 o                         
  10  -5   1        119.32         89.77        54.68 o                         
 -12  -4   1          1.58        -57.97        57.97 o                         
 -11  -4   1        238.68        212.90        44.11 o                         
 -10  -4   1         94.47         76.62        18.90 o                         
  -9  -4   1        926.61        882.18        43.68 o                         
  -8  -4   1       2374.46       2486.57        64.47 o                         
  -7  -4   1       1352.08       1392.66        39.81 o                         
  -6  -4   1       1079.59       1101.91        32.43 o                         
  -5  -4   1        147.51        183.15        11.42 o                         
  -4  -4   1          4.08         10.19         6.07 o                         
  -3  -4   1         19.71         21.84         6.46 o                         
  -2  -4   1       1900.94       1831.93        37.51 o                         
  -1  -4   1       3968.38       4023.25        74.06 o                         
   0  -4   1        850.34        796.56        18.88 o                         
   1  -4   1       2300.04       2320.34        39.51 o                         
   2  -4   1       4592.29       4639.81        66.64 o                         
   3  -4   1       7626.26       7824.06       159.40 o                         
   4  -4   1       1088.28       1175.82        40.24 o                         
   5  -4   1        272.27        255.29        17.22 o                         
   6  -4   1         50.61         27.65         6.96 o                         
   7  -4   1        114.51         87.45        14.53 o                         
   8  -4   1       1039.85        993.33        57.82 o                         
   9  -4   1       1014.06       1045.78       102.05 o                         
  10  -4   1       1131.40       1085.41       133.04 o                         
 -12  -3   1        475.09        581.26       109.19 o                         
 -11  -3   1       1020.20       1053.03        96.48 o                         
 -10  -3   1        743.49        790.83        56.94 o                         
  -9  -3   1        384.52        351.07        26.44 o                         
  -8  -3   1         50.30         29.40        11.42 o                         
  -7  -3   1        657.07        654.19        25.56 o                         
  -6  -3   1       1114.35       1105.04        34.44 o                         
  -5  -3   1        895.95        935.70        31.55 o                         
  -4  -3   1       2382.56       2385.09        44.94 o                         
  -3  -3   1       3613.47       3670.35        55.85 o                         
  -2  -3   1      12444.60      12124.34       142.01 o                         
  -1  -3   1       1156.22       1137.84        39.61 o                         
   0  -3   1      27487.15      27246.88       276.51 o                         
   1  -3   1      11379.45      11280.09       135.10 o                         
   2  -3   1        815.30        818.30        20.30 o                         
   3  -3   1          3.26          1.58         4.81 o                         
   4  -3   1       7241.42       7314.31       133.77 o                         
   5  -3   1       6056.56       6100.65       107.45 o                         
   6  -3   1       1893.25       2009.00        51.94 o                         
   7  -3   1       1543.79       1556.78        54.28 o                         
   8  -3   1         69.70         78.65         9.13 o                         
   9  -3   1         86.85         87.90        39.59 o                         
  10  -3   1        294.59        307.56        62.95 o                         
 -12  -2   1         23.84         55.38        41.70 o                         
 -11  -2   1        124.10         97.11        26.40 o                         
 -10  -2   1          6.06        -11.30        16.87 o                         
  -9  -2   1          3.08          4.73         5.52 o                         
  -8  -2   1       1652.67       1587.52        69.35 o                         
  -7  -2   1       2342.32       2429.90        49.74 o                         
  -6  -2   1       4201.78       4344.70        76.25 o                         
  -5  -2   1       7961.81       7715.06       117.32 o                         
  -4  -2   1       5734.82       5566.80        81.34 o                         
  -3  -2   1       1635.30       1652.41        40.37 o                         
  -2  -2   1         81.32        112.26         5.75 o                         
  -1  -2   1       6835.61       6886.94       126.36 o                         
   0  -2   1          4.73          4.26         2.95 o                         
   1  -2   1        227.87        248.29         9.52 o                         
   2  -2   1       1762.74       1714.56        34.43 o                         
   3  -2   1       5024.52       5212.31        71.53 o                         
   4  -2   1        901.48        882.28        24.52 o                         
   5  -2   1       6095.34       6443.47       240.56 o                         
   6  -2   1       1347.39       1250.52        44.53 o                         
   7  -2   1        216.34        211.79        22.21 o                         
   8  -2   1        824.21        804.62        52.19 o                         
   9  -2   1        180.79        162.90        43.99 o                         
  10  -2   1        731.81        701.13        87.48 o                         
 -11  -1   1       1366.71       1322.91        85.55 o                         
 -10  -1   1        407.34        359.81        42.60 o                         
  -9  -1   1          1.45         -0.23        12.75 o                         
  -8  -1   1          2.63         -2.51         6.04 o                         
  -7  -1   1          1.04          8.97         6.19 o                         
  -6  -1   1         11.94         19.77         5.48 o                         
  -5  -1   1          6.99         12.76         7.09 o                         
  -4  -1   1       3880.79       3788.08        65.23 o                         
  -3  -1   1       8592.87       8101.86       111.38 o                         
  -2  -1   1      11314.82      11111.13       151.35 o                         
  -1  -1   1       8570.56       8738.93       106.98 o                         
   0  -1   1        139.54        170.51         7.81 o                         
   1  -1   1       5466.78       5493.30        79.77 o                         
   2  -1   1       1936.88       1810.57        32.94 o                         
   3  -1   1         60.39         62.51         5.43 o                         
   4  -1   1        982.04       1058.45        31.95 o                         
   5  -1   1        251.56        265.35        26.40 o                         
   6  -1   1       1756.82       1847.52        57.18 o                         
   7  -1   1       2019.44       2184.12        63.37 o                         
   8  -1   1       1231.68       1255.72        67.95 o                         
   9  -1   1        510.36        511.85        68.25 o                         
  10  -1   1       1336.22       1312.48       259.34 o                         
  11  -1   1        947.69        972.22       104.68 o                         
  12  -1   1        194.56        189.82        62.36 o                         
 -12   0   1        567.02        525.18        91.88 o                         
 -11   0   1        101.00         34.35        25.69 o                         
 -10   0   1        726.14        591.80        69.03 o                         
  -9   0   1         50.65         22.20        19.31 o                         
  -8   0   1         19.43         21.29         4.70 o                         
  -7   0   1         93.52         70.10         8.47 o                         
  -6   0   1       1945.69       1999.51        65.40 o                         
  -5   0   1       4505.76       4379.72        97.91 o                         
  -4   0   1      12368.47      12906.04       185.37 o                         
  -3   0   1       5256.75       5287.94        85.22 o                         
  -2   0   1       5139.50       5126.55        86.64 o                         
  -1   0   1          0.67         27.28         4.16 o                         
   1   0   1        656.60        617.94        23.87 o                         
   2   0   1       1370.04       1357.24        43.97 o                         
   3   0   1         59.48         73.07         8.28 o                         
   4   0   1         25.68         51.04        10.43 o                         
   5   0   1       3645.82       4008.26       134.14 o                         
   6   0   1       2419.91       2665.48        77.11 o                         
   7   0   1       1807.64       1929.85        69.24 o                         
   8   0   1       1743.59       1714.31       113.90 o                         
   9   0   1        680.41        612.13        54.37 o                         
  10   0   1          2.35         -5.44        27.71 o                         
  11   0   1        622.24        773.68        93.08 o                         
  12   0   1       1111.20       1011.36       133.31 o                         
 -12   1   1        302.96        338.06        78.31 o                         
 -11   1   1       1271.71       1224.21       208.94 o                         
 -10   1   1       1397.47       1464.60       114.79 o                         
  -9   1   1        753.76        817.57        65.95 o                         
  -8   1   1         14.72         11.09        13.70 o                         
  -7   1   1         47.08         43.27         6.26 o                         
  -6   1   1        231.43        231.78        14.10 o                         
  -5   1   1         15.85          3.26         4.70 o                         
  -4   1   1       4016.88       3993.10        74.34 o                         
  -3   1   1        244.20        244.88        12.42 o                         
  -2   1   1        380.12        429.96        15.61 o                         
  -1   1   1      10990.95      10715.45       158.78 o                         
   0   1   1       3541.68       3735.74       120.71 o                         
   1   1   1      16471.41      16387.68       154.47 o                         
   2   1   1       4793.97       4816.79        55.41 o                         
   3   1   1       3905.97       3937.81        52.41 o                         
   4   1   1       1712.67       1769.88        43.03 o                         
   5   1   1       1951.52       2099.79        56.85 o                         
   6   1   1       6842.07       7428.27       151.88 o                         
   7   1   1       1304.70       1385.94        66.02 o                         
   8   1   1          2.46         12.73        11.42 o                         
   9   1   1       1050.77       1075.77        68.04 o                         
  10   1   1        410.89        509.33        49.45 o                         
  11   1   1        989.01       1015.28       105.23 o                         
  12   1   1        571.71        597.00        98.26 o                         
 -11   2   1        161.99        112.60        51.11 o                         
 -10   2   1        489.34        432.32        64.34 o                         
  -9   2   1        945.60        933.28        72.48 o                         
  -8   2   1        142.55        145.95        10.62 o                         
  -7   2   1        261.58        259.35        16.82 o                         
  -6   2   1       4268.49       4354.48       129.52 o                         
  -5   2   1       5349.36       5407.17       140.70 o                         
  -4   2   1       9957.14      10375.93       189.34 o                         
  -3   2   1       5617.64       5375.35        77.68 o                         
  -2   2   1      10959.34      11016.20       132.00 o                         
  -1   2   1       3615.13       3486.47        55.52 o                         
   0   2   1       4069.03       4019.42        79.94 o                         
   1   2   1       1398.81       1416.46        21.50 o                         
   2   2   1       8547.26       8710.10        86.62 o                         
   3   2   1          8.23         22.59         3.90 o                         
   4   2   1       5514.82       5757.49        86.48 o                         
   5   2   1       6782.41       7003.85       110.67 o                         
   6   2   1       3696.39       4063.23       108.85 o                         
   7   2   1        497.59        465.34        21.25 o                         
   8   2   1       1212.61       1267.11        95.84 o                         
   9   2   1       1856.78       1925.80       189.89 o                         
  10   2   1         80.94        117.11        23.27 o                         
  11   2   1         61.63         40.71        21.27 o                         
  12   2   1        122.36         93.51        52.78 o                         
 -11   3   1         16.31         -0.81        29.58 o                         
 -10   3   1        144.01        137.79        40.85 o                         
  -9   3   1        651.34        593.82        59.91 o                         
  -8   3   1       3021.93       3181.33        95.93 o                         
  -7   3   1       2810.49       2851.42        77.23 o                         
  -6   3   1        124.88        102.09        11.55 o                         
  -5   3   1         62.63         57.54         8.06 o                         
  -4   3   1        276.64        291.51        18.46 o                         
  -3   3   1        336.96        358.43        15.78 o                         
  -2   3   1       2812.11       2736.45        46.30 o                         
  -1   3   1       6904.61       6990.63        93.43 o                         
   0   3   1        279.02        246.98        12.39 o                         
   1   3   1       1397.73       1347.82        33.70 o                         
   2   3   1       2546.84       2473.06        31.38 o                         
   3   3   1      13759.17      13510.79       133.43 o                         
   4   3   1       1652.34       1642.59        51.73 o                         
   5   3   1        298.63        280.49        14.02 o                         
   6   3   1       1571.81       1696.53        40.69 o                         
   7   3   1        826.62        805.07        23.98 o                         
   8   3   1        271.94        248.82        17.69 o                         
   9   3   1       2064.91       2067.08        88.56 o                         
  10   3   1       1865.01       1841.91       100.54 o                         
  11   3   1         32.41         29.44        31.10 o                         
  12   3   1         81.00         59.71        51.27 o                         
 -10   4   1        360.12        404.17        68.32 o                         
  -9   4   1        676.46        600.52       111.49 o                         
  -8   4   1         64.16         54.88        10.63 o                         
  -7   4   1         22.05          4.06         7.49 o                         
  -6   4   1          7.73          4.01         5.26 o                         
  -5   4   1        175.80        192.97        16.36 o                         
  -4   4   1       4084.44       3951.78        85.96 o                         
  -3   4   1      22742.02      22421.83       268.77 o                         
  -2   4   1      20383.68      19850.20       230.02 o                         
  -1   4   1       6240.11       6131.06        86.77 o                         
   0   4   1       1747.95       1690.22        39.66 o                         
   1   4   1        157.14        122.06         8.44 o                         
   2   4   1         61.61         63.78         5.27 o                         
   3   4   1         63.11         55.27         5.98 o                         
   4   4   1       1923.83       1928.76        36.33 o                         
   5   4   1         80.59         73.30         7.33 o                         
   6   4   1        252.64        279.16        15.36 o                         
   7   4   1       1618.73       1693.19        39.97 o                         
   8   4   1       6229.02       6561.64       182.73 o                         
   9   4   1       5424.06       5501.65       116.25 o                         
  10   4   1        286.17        296.61        30.97 o                         
  11   4   1          2.62        -32.61        32.61 o                         
  12   4   1          5.52        -41.75        41.75 o                         
  -9   5   1       1202.33       1083.71       143.96 o                         
  -8   5   1       2852.89       2842.28       199.99 o                         
  -7   5   1        569.66        560.15        37.60 o                         
  -6   5   1        460.57        414.85        25.40 o                         
  -5   5   1       2402.76       2442.01        56.95 o                         
  -4   5   1       1054.13       1034.34        37.89 o                         
  -3   5   1        671.61        636.57        23.48 o                         
  -2   5   1        974.38        982.25        27.27 o                         
  -1   5   1        121.39        140.53         9.82 o                         
   0   5   1         95.35         97.75         8.61 o                         
   1   5   1       6932.74       7082.75       103.30 o                         
   2   5   1       6888.06       6737.15        91.67 o                         
   3   5   1      10615.38      10962.71       138.57 o                         
   4   5   1        424.05        360.38        15.21 o                         
   5   5   1        172.28        198.61        13.26 o                         
   6   5   1       1154.90       1187.82        25.13 o                         
   7   5   1         27.08         20.45         4.55 o                         
   8   5   1          0.04         -4.49         5.23 o                         
   9   5   1       1274.35       1301.32        45.04 o                         
  10   5   1        489.42        478.84        49.85 o                         
  11   5   1         28.66         18.65        55.73 o                         
  12   5   1        442.41        291.39        72.79 o                         
  -9   6   1        408.15        402.43        67.30 o                         
  -8   6   1        234.93        106.03        28.23 o                         
  -7   6   1        119.76         87.22        15.09 o                         
  -6   6   1        712.96        738.13        34.24 o                         
  -5   6   1        219.62        205.69        16.21 o                         
  -4   6   1        913.26        935.41        35.11 o                         
  -3   6   1       2351.70       2251.12        50.14 o                         
  -2   6   1       5503.61       5573.27        85.73 o                         
  -1   6   1       4309.22       4165.88        74.60 o                         
   0   6   1       8413.33       8312.85       133.78 o                         
   1   6   1       8294.97       8518.32       197.07 o                         
   2   6   1       1313.34       1219.23        44.92 o                         
   3   6   1       2838.08       3080.98        58.77 o                         
   4   6   1        269.60        256.44        16.76 o                         
   5   6   1         57.87         51.10         7.30 o                         
   6   6   1        680.20        656.63        35.14 o                         
   7   6   1        494.69        484.82        28.79 o                         
   8   6   1       3881.11       3962.91        70.75 o                         
   9   6   1        359.31        360.85        25.09 o                         
  10   6   1        436.68        446.16        55.22 o                         
  11   6   1       1591.70       1825.20       177.38 o                         
  -8   7   1        249.69        172.36        71.17 o                         
  -7   7   1       1249.42       1281.17        73.22 o                         
  -6   7   1       3019.82       2903.29        84.90 o                         
  -5   7   1       4870.39       5103.94        96.19 o                         
  -4   7   1          8.99          3.58         7.35 o                         
  -3   7   1        492.10        486.96        24.53 o                         
  -2   7   1        137.54        142.29        12.97 o                         
  -1   7   1       2011.95       1966.22        44.99 o                         
   0   7   1       1801.47       1649.64        44.25 o                         
   1   7   1        275.25        240.83        14.95 o                         
   2   7   1       1014.91       1130.31        29.38 o                         
   3   7   1        221.66        209.93        13.50 o                         
   4   7   1       3385.52       3486.07       109.14 o                         
   5   7   1       3181.89       3320.54       117.40 o                         
   6   7   1       4864.12       5058.34       112.64 o                         
   7   7   1       1210.33       1182.26        50.83 o                         
   8   7   1        184.05        141.30        20.77 o                         
   9   7   1        178.45        154.64        24.51 o                         
  10   7   1         32.12          1.51        29.38 o                         
  -8   8   1        192.45        232.39        75.33 o                         
  -7   8   1        787.17        861.69        62.47 o                         
  -6   8   1        751.96        788.40        47.89 o                         
  -5   8   1        416.58        440.06        30.36 o                         
  -4   8   1       1716.52       1732.33        59.40 o                         
  -3   8   1          1.09         -6.93         6.93 o                         
  -2   8   1        887.88        891.90        33.85 o                         
  -1   8   1       3527.75       3432.75        67.14 o                         
   0   8   1       5563.78       5592.12       180.00 o                         
   1   8   1       1315.04       1296.67        36.51 o                         
   2   8   1        405.48        380.32        17.38 o                         
   3   8   1         52.59         33.43        11.71 o                         
   4   8   1       2335.20       2289.13        69.03 o                         
   5   8   1          6.80         14.46        11.47 o                         
   6   8   1         49.97         28.00        11.37 o                         
   7   8   1        319.14        298.88        28.53 o                         
   8   8   1       1116.61       1111.76        47.91 o                         
   9   8   1       1986.88       1962.51        96.03 o                         
  10   8   1       1237.09       1353.78        95.66 o                         
  -8   9   1         44.64         84.64        40.29 o                         
  -7   9   1        159.47        172.85        30.37 o                         
  -6   9   1        833.92        817.25        70.99 o                         
  -5   9   1        825.94        775.19        45.29 o                         
  -4   9   1       1311.28       1340.74        51.50 o                         
  -3   9   1        929.11        932.53        40.52 o                         
  -2   9   1       3142.97       3121.69        72.96 o                         
  -1   9   1       4364.23       4301.58        94.40 o                         
   0   9   1       1730.73       1623.61        52.79 o                         
   1   9   1          9.53         -0.02         6.67 o                         
   2   9   1        329.23        309.40        17.23 o                         
   3   9   1        241.16        240.56        17.26 o                         
   4   9   1        169.86        178.97        26.80 o                         
   5   9   1       2340.26       2228.42       226.84 o                         
   6   9   1       2074.51       2246.53       166.49 o                         
   7   9   1       1565.37       1482.59        98.74 o                         
   8   9   1       2078.09       2208.04       119.57 o                         
   9   9   1       1022.55       1016.33        85.46 o                         
  10   9   1         16.94         63.60        37.69 o                         
  -7  10   1         63.86         50.51        37.86 o                         
  -6  10   1         77.43         49.28        34.03 o                         
  -5  10   1         37.50         12.52        18.90 o                         
  -4  10   1        503.51        469.80        35.92 o                         
  -3  10   1       1507.41       1470.67        54.55 o                         
  -2  10   1         11.27         -1.45         8.39 o                         
  -1  10   1        623.00        646.53        35.09 o                         
   0  10   1       3244.22       3352.26        83.93 o                         
   1  10   1       2661.21       2242.78       249.98 o                         
   2  10   1       4862.32       4955.69       108.58 o                         
   3  10   1        352.27        356.64        25.61 o                         
   4  10   1        119.80         94.94         9.58 o                         
   5  10   1          0.72        -15.56        33.91 o                         
   6  10   1         62.95         18.55        18.13 o                         
   7  10   1          7.50        -27.00        34.40 o                         
   8  10   1         98.03         73.19        31.69 o                         
   9  10   1         80.49         30.61        26.77 o                         
  10  10   1       1074.74       1122.18       134.23 o                         
  -6  11   1        794.13        722.84       118.25 o                         
  -5  11   1        650.02        672.04        50.82 o                         
  -4  11   1       1224.71       1162.57        54.80 o                         
  -3  11   1        363.40        390.82        30.50 o                         
  -2  11   1       1410.86       1464.23        51.34 o                         
  -1  11   1       1093.99       1084.01        48.09 o                         
   0  11   1        624.85        585.60        33.30 o                         
   1  11   1       3609.38       3466.77        96.62 o                         
   2  11   1        608.64        590.11        20.45 o                         
   3  11   1          3.50         -8.78        17.21 o                         
   4  11   1         75.91         76.01        10.53 o                         
   5  11   1       1137.86       1158.44        66.91 o                         
   6  11   1        572.20        524.15        61.59 o                         
   7  11   1       1371.20       1295.68       100.32 o                         
   8  11   1       1245.99       1333.92       103.99 o                         
   9  11   1        727.10        728.14       113.14 o                         
  10  11   1          9.50         11.84        25.31 o                         
  -5  12   1        291.10        272.39        53.38 o                         
  -4  12   1        288.30        265.50        31.43 o                         
  -3  12   1         85.96        103.77        22.71 o                         
  -2  12   1         91.09         83.51        20.39 o                         
  -1  12   1          0.25         -8.95        18.25 o                         
   0  12   1         14.12          5.25        10.69 o                         
   1  12   1        141.61        114.15        18.63 o                         
   2  12   1        320.10        347.10        30.33 o                         
   3  12   1       1031.99       1081.11        51.22 o                         
   4  12   1        195.62        218.41        30.03 o                         
   5  12   1        203.42        177.45        27.21 o                         
   6  12   1        253.73        271.57        35.74 o                         
   7  12   1         43.08         39.57        25.03 o                         
   8  12   1         25.29          1.89        30.07 o                         
   9  12   1        401.37        285.17        71.60 o                         
  -4  13   1        645.46        648.54       118.55 o                         
  -3  13   1       1062.23       1239.34       109.75 o                         
  -2  13   1       1789.12       1931.45       101.72 o                         
  -1  13   1          2.48        -14.95        14.95 o                         
   0  13   1        217.98        214.52        26.09 o                         
   1  13   1        631.76        706.76        45.55 o                         
   2  13   1        406.59        400.98        33.57 o                         
   3  13   1        367.57        312.33        37.31 o                         
   4  13   1        209.93        171.91        34.26 o                         
   5  13   1        184.69        147.17        42.02 o                         
   6  13   1         80.16         76.84        21.87 o                         
   7  13   1       1488.75       1678.52       112.32 o                         
  -2  14   1        395.98        480.83        91.18 o                         
  -1  14   1        295.41        334.78        50.19 o                         
   0  14   1        173.08        188.58        88.42 o                         
   1  14   1        209.03        184.04        51.38 o                         
   2  14   1        612.60        571.09        93.94 o                         
   0  15   1        974.50        802.29       111.03 o                         
   1  15   1        775.09        763.13       111.68 o                         
  -5 -14   2          1.94         29.42        31.53 o                         
  -4 -14   2         47.81         18.82        23.58 o                         
  -3 -14   2        323.52        300.42        60.95 o                         
  -2 -14   2        992.54       1164.95       119.63 o                         
  -1 -14   2       2447.90       2328.39       172.84 o                         
   0 -14   2       1027.67        965.29       108.38 o                         
  -7 -13   2        820.32        816.08       107.46 o                         
  -6 -13   2       1384.12       1353.48       136.12 o                         
  -5 -13   2        667.56        638.42        88.64 o                         
  -4 -13   2        321.82        213.24        52.03 o                         
  -3 -13   2        544.49        562.09        63.21 o                         
  -2 -13   2        644.54        632.79        66.33 o                         
  -1 -13   2        149.15         77.30        66.98 o                         
   0 -13   2        138.96        114.50        30.41 o                         
   1 -13   2         40.25        -29.15        29.15 o                         
   2 -13   2        321.10        304.72        48.04 o                         
   3 -13   2        503.06        482.51        78.25 o                         
  -7 -12   2        252.83        239.52        67.28 o                         
  -6 -12   2          0.54         23.19        13.28 o                         
  -5 -12   2        116.30         84.78        25.35 o                         
  -4 -12   2        116.13        108.71        76.74 o                         
  -3 -12   2         38.29         34.37        18.16 o                         
  -2 -12   2        144.14        100.67        44.20 o                         
  -1 -12   2        852.72        860.46        74.77 o                         
   0 -12   2        611.01        555.76       114.11 o                         
   1 -12   2        341.88        267.99        58.95 o                         
   2 -12   2        586.19        571.75        62.85 o                         
   3 -12   2        146.12        100.04        38.78 o                         
   4 -12   2          3.41        -24.95        24.95 o                         
   5 -12   2        226.72        321.43        49.80 o                         
  -9 -11   2        553.83        523.99        95.94 o                         
  -8 -11   2          0.93        -44.40        44.40 o                         
  -7 -11   2        433.61        421.63        59.42 o                         
  -6 -11   2       1590.22       1636.55       113.75 o                         
  -5 -11   2       3190.61       3247.01       140.97 o                         
  -4 -11   2       1244.08       1241.91        88.57 o                         
  -3 -11   2       1175.87       1254.92        61.44 o                         
  -2 -11   2       1006.73       1022.15        56.76 o                         
  -1 -11   2         31.93         18.25        15.27 o                         
   0 -11   2        268.80        274.53        27.92 o                         
   1 -11   2        191.34        188.40        26.75 o                         
   2 -11   2        318.84        290.32        33.79 o                         
   3 -11   2          6.42          4.74        38.58 o                         
   4 -11   2        611.95        562.89        61.47 o                         
   5 -11   2        825.28        738.55        61.42 o                         
   6 -11   2       1253.06       1197.29        99.32 o                         
 -10 -10   2        211.53        394.25        81.66 o                         
  -9 -10   2        164.13        167.49        53.32 o                         
  -8 -10   2        150.07        209.96        41.32 o                         
  -7 -10   2        211.59        224.83        41.91 o                         
  -6 -10   2        635.39        627.64        66.18 o                         
  -5 -10   2        180.52        227.42        39.94 o                         
  -4 -10   2       1074.08       1186.38        31.04 o                         
  -3 -10   2        340.13        361.66        22.22 o                         
  -2 -10   2         48.09         30.54        12.05 o                         
  -1 -10   2        402.50        353.58        42.50 o                         
   0 -10   2        728.53        734.62        30.04 o                         
   1 -10   2       1368.49       1367.45        51.32 o                         
   2 -10   2       1753.59       1691.88        63.59 o                         
   3 -10   2        592.64        601.24        48.72 o                         
   4 -10   2          6.57         11.79        10.81 o                         
   5 -10   2         15.35         13.58        11.10 o                         
   6 -10   2         19.15         14.98        16.40 o                         
   7 -10   2         49.22         54.03        32.66 o                         
 -10  -9   2        416.86        434.59        80.15 o                         
  -9  -9   2        343.68        356.72       120.25 o                         
  -8  -9   2          1.92        -14.96        29.85 o                         
  -7  -9   2          8.65          4.50        21.77 o                         
  -6  -9   2         74.29         45.38        15.19 o                         
  -5  -9   2       1150.05       1230.56        65.10 o                         
  -4  -9   2       1790.74       1733.40        64.29 o                         
  -3  -9   2       3087.76       3117.70        85.01 o                         
  -2  -9   2       2547.92       2711.72        90.84 o                         
  -1  -9   2       2802.99       2587.46        77.27 o                         
   0  -9   2       2262.99       2262.89        63.14 o                         
   1  -9   2       1145.43       1140.13        46.43 o                         
   2  -9   2        256.20        251.08        18.46 o                         
   3  -9   2        403.28        411.17        30.56 o                         
   4  -9   2        397.89        370.84        31.95 o                         
   5  -9   2         41.48         61.59        16.33 o                         
   6  -9   2        627.42        688.08        49.42 o                         
   7  -9   2        872.51        812.65        66.55 o                         
   8  -9   2       1538.54       1650.76       173.49 o                         
 -10  -8   2        328.88        274.17        43.32 o                         
  -9  -8   2        915.90        995.67        82.88 o                         
  -8  -8   2       1086.49       1122.59        85.70 o                         
  -7  -8   2        896.55        779.78        36.88 o                         
  -6  -8   2        186.45        217.47        25.01 o                         
  -5  -8   2       1979.67       2032.05        75.70 o                         
  -4  -8   2        551.70        519.87        31.74 o                         
  -3  -8   2         80.71         63.97         9.65 o                         
  -2  -8   2       1939.87       1938.20        46.38 o                         
  -1  -8   2       1799.92       1744.13        52.22 o                         
   0  -8   2         13.30          5.92         5.87 o                         
   1  -8   2       2865.35       2763.66        69.15 o                         
   2  -8   2       7195.31       7235.70       130.29 o                         
   3  -8   2        983.22       1008.74        38.47 o                         
   4  -8   2        711.27        735.36        32.96 o                         
   5  -8   2        236.82        233.74        24.04 o                         
   6  -8   2         10.94         -5.91        10.81 o                         
   7  -8   2         22.99          5.74        33.50 o                         
   8  -8   2          0.01        -28.23        28.23 o                         
   9  -8   2         10.85        -11.30        29.64 o                         
 -10  -7   2        136.81        116.86        30.83 o                         
  -9  -7   2        355.47        358.70        36.93 o                         
  -8  -7   2       2009.97       2073.78        76.02 o                         
  -7  -7   2        587.70        617.33        34.28 o                         
  -6  -7   2         31.01         19.83         8.60 o                         
  -5  -7   2       2899.01       2949.75        81.63 o                         
  -4  -7   2       3536.34       3647.15        76.49 o                         
  -3  -7   2       1508.48       1540.26        39.34 o                         
  -2  -7   2       1484.44       1502.00        43.33 o                         
  -1  -7   2        730.42        700.72        26.20 o                         
   0  -7   2       1910.09       1994.05        51.14 o                         
   1  -7   2        902.02        877.07        29.40 o                         
   2  -7   2        938.94        965.17        31.82 o                         
   3  -7   2         60.96         80.82        11.40 o                         
   4  -7   2        904.54        854.33        31.22 o                         
   5  -7   2          0.46          5.81        10.17 o                         
   6  -7   2       2765.16       2784.81        76.74 o                         
   7  -7   2       1142.61       1222.42        70.14 o                         
   8  -7   2       1296.69       1293.98        85.21 o                         
   9  -7   2        872.57        795.53       123.20 o                         
 -10  -6   2        167.64        162.56        26.06 o                         
  -9  -6   2         74.07         51.92        15.60 o                         
  -8  -6   2        552.83        545.55        36.91 o                         
  -7  -6   2        532.48        568.87        33.37 o                         
  -6  -6   2       8211.44       8067.93       167.50 o                         
  -5  -6   2       2014.40       2055.61        64.87 o                         
  -4  -6   2        213.99        191.08        16.45 o                         
  -3  -6   2       2204.64       2296.66        45.94 o                         
  -2  -6   2       2950.52       2894.06        65.30 o                         
  -1  -6   2        547.19        519.59        29.07 o                         
   0  -6   2          3.25          1.51         4.65 o                         
   1  -6   2         44.53         49.40         7.06 o                         
   2  -6   2        925.92        915.01        27.64 o                         
   3  -6   2        255.23        229.11        14.14 o                         
   4  -6   2       3153.78       3135.62        96.23 o                         
   5  -6   2       6431.08       6722.28       131.76 o                         
   6  -6   2        402.55        431.64        27.10 o                         
   7  -6   2        580.23        578.68        36.15 o                         
   8  -6   2          3.18        -11.17        18.87 o                         
   9  -6   2         88.33         68.30        23.33 o                         
 -11  -5   2         35.74         58.87        30.07 o                         
 -10  -5   2          1.67         12.49        10.69 o                         
  -9  -5   2          6.89          3.48         6.69 o                         
  -8  -5   2       1391.61       1426.83        47.76 o                         
  -7  -5   2       1816.85       1880.67        54.07 o                         
  -6  -5   2        222.93        226.28        15.36 o                         
  -5  -5   2         47.18         55.40         6.32 o                         
  -4  -5   2        463.50        480.63        23.82 o                         
  -3  -5   2       2080.21       2226.41        48.39 o                         
  -2  -5   2        330.57        321.27        19.37 o                         
  -1  -5   2      15010.47      15150.36       240.96 o                         
   0  -5   2       1616.27       1588.38        39.56 o                         
   1  -5   2         10.62          9.57         5.01 o                         
   2  -5   2         67.46         62.38         7.37 o                         
   3  -5   2        720.65        678.49        23.65 o                         
   4  -5   2        366.64        332.45        16.51 o                         
   5  -5   2        113.34        100.95         8.42 o                         
   6  -5   2         89.28         73.97        11.55 o                         
   7  -5   2        277.13        191.24        19.68 o                         
   8  -5   2        358.03        314.31        40.78 o                         
   9  -5   2       1776.10       1911.72       152.28 o                         
  10  -5   2       1919.62       2335.64       225.68 o                         
 -12  -4   2        843.16        719.92       126.55 o                         
 -11  -4   2         98.73         93.21        31.44 o                         
 -10  -4   2        518.50        492.90        89.37 o                         
  -9  -4   2         43.22         25.65        12.15 o                         
  -8  -4   2       1743.83       1786.48        68.84 o                         
  -7  -4   2       2356.46       2377.76        60.45 o                         
  -6  -4   2       3252.60       3321.86        76.14 o                         
  -5  -4   2         57.55         73.84         8.97 o                         
  -4  -4   2        339.00        356.57        20.70 o                         
  -3  -4   2      12410.93      12332.33       140.27 o                         
  -2  -4   2       3514.63       3433.75        51.48 o                         
  -1  -4   2      10261.04      10256.99       190.62 o                         
   0  -4   2       1694.33       1606.35        31.55 o                         
   1  -4   2       1757.67       1883.45        38.49 o                         
   2  -4   2          5.93          4.09         4.04 o                         
   3  -4   2       3601.87       3312.05        57.20 o                         
   4  -4   2       8655.72       8668.43       146.97 o                         
   5  -4   2       1947.13       1953.35        39.12 o                         
   6  -4   2        425.36        425.55        22.68 o                         
   7  -4   2         75.86        101.40        10.59 o                         
   8  -4   2       2160.75       2274.47        53.18 o                         
   9  -4   2       1076.78       1049.37        77.50 o                         
  10  -4   2        171.60         64.08        78.23 o                         
 -12  -3   2         13.00         -6.00        16.77 o                         
 -11  -3   2         56.07         44.72        38.59 o                         
 -10  -3   2        137.70        170.04        27.48 o                         
  -9  -3   2       1217.71       1194.83        53.34 o                         
  -8  -3   2       2959.31       3038.19        74.79 o                         
  -7  -3   2        177.63        153.86        14.23 o                         
  -6  -3   2       1222.25       1110.49        36.22 o                         
  -5  -3   2         78.77         56.10         8.70 o                         
  -4  -3   2       2510.61       2379.40        50.18 o                         
  -3  -3   2        172.57        143.60         8.96 o                         
  -2  -3   2        900.21        892.36        25.10 o                         
  -1  -3   2       1803.34       1755.89        34.42 o                         
   0  -3   2         34.24         38.85         4.86 o                         
   1  -3   2        782.49        705.95        19.74 o                         
   2  -3   2       5219.46       5186.56        82.39 o                         
   3  -3   2       2302.13       2133.98        47.08 o                         
   4  -3   2         45.02         45.42         7.38 o                         
   5  -3   2         47.90         50.78         8.03 o                         
   6  -3   2        209.73        180.34        11.29 o                         
   7  -3   2        112.96        118.80        12.41 o                         
   8  -3   2         14.96          6.00         7.78 o                         
   9  -3   2        393.70        331.35        42.29 o                         
  10  -3   2        792.15        781.20        92.88 o                         
 -12  -2   2        449.98        504.57       111.03 o                         
 -11  -2   2        360.78        260.69        43.88 o                         
 -10  -2   2       2634.83       2673.82       123.79 o                         
  -9  -2   2       1723.98       1563.64        61.34 o                         
  -8  -2   2        112.16         95.07        15.37 o                         
  -7  -2   2        776.11        772.30        28.81 o                         
  -6  -2   2        637.52        578.43        25.31 o                         
  -5  -2   2       1877.55       1721.60        47.21 o                         
  -4  -2   2       8635.33       8519.86       114.37 o                         
  -3  -2   2       7990.10       7980.04        96.85 o                         
  -2  -2   2          7.77          3.98         3.53 o                         
  -1  -2   2      22980.82      22352.41       288.53 o                         
   0  -2   2        116.45        110.12         8.31 o                         
   1  -2   2      26659.08      26399.80       406.04 o                         
   2  -2   2        616.81        600.64        22.41 o                         
   3  -2   2        108.16        148.63        10.91 o                         
   4  -2   2       1225.01       1162.17        27.50 o                         
   5  -2   2       5840.03       5951.98       161.21 o                         
   6  -2   2       6384.38       6601.98       129.23 o                         
   7  -2   2       5194.18       4767.42       117.33 o                         
   8  -2   2       3363.29       3086.55       125.74 o                         
   9  -2   2        168.53        180.32        25.17 o                         
  10  -2   2          0.78        -23.19        31.93 o                         
 -11  -1   2         27.15         28.38        17.51 o                         
 -10  -1   2        249.93        199.22        30.66 o                         
  -9  -1   2        474.05        497.83        31.53 o                         
  -8  -1   2        185.51        197.29        20.46 o                         
  -7  -1   2        171.53        119.61        11.67 o                         
  -6  -1   2       4442.82       4284.62       115.77 o                         
  -5  -1   2      14815.70      14774.27       218.62 o                         
  -4  -1   2       7862.11       7685.06       114.01 o                         
  -3  -1   2       4739.39       5008.03        93.81 o                         
  -2  -1   2       2618.09       2693.12        45.54 o                         
  -1  -1   2       1039.35       1154.90        23.63 o                         
   0  -1   2       1960.66       1763.15        33.81 o                         
   1  -1   2      19049.62      18515.03       286.43 o                         
   2  -1   2         46.45         47.46         6.78 o                         
   3  -1   2       1088.55       1201.70        30.65 o                         
   4  -1   2       4036.29       4456.40        71.44 o                         
   5  -1   2        744.95        655.77        38.71 o                         
   6  -1   2       4965.86       5235.06       197.56 o                         
   7  -1   2        261.96        256.06        19.87 o                         
   8  -1   2          8.27        -14.73        22.22 o                         
   9  -1   2        735.83        704.72        53.68 o                         
  10  -1   2        150.69        189.30        47.93 o                         
  11  -1   2        626.03        653.27        88.22 o                         
 -12   0   2        235.28        147.96        52.35 o                         
 -11   0   2       1243.55       1164.86        82.24 o                         
 -10   0   2       1385.62       1257.32       101.24 o                         
  -9   0   2       1251.03       1364.01        57.96 o                         
  -8   0   2        251.97        245.92        19.50 o                         
  -7   0   2        214.10        205.20        15.88 o                         
  -6   0   2        291.59        315.09        17.72 o                         
  -5   0   2       1354.87       1361.34        48.91 o                         
  -4   0   2       1669.84       1614.18        42.96 o                         
  -3   0   2       2890.05       2992.80        66.83 o                         
  -2   0   2      21982.86      21606.74       315.90 o                         
  -1   0   2      11017.17      11040.13       151.71 o                         
   0   0   2       4104.43       4129.15        80.33 o                         
   1   0   2      10588.58      10213.84       125.91 o                         
   2   0   2        800.88        757.01        18.99 o                         
   3   0   2         19.31          8.04         3.11 o                         
   4   0   2         56.34         61.17         9.16 o                         
   5   0   2       1214.40       1387.99        43.67 o                         
   6   0   2       2284.72       2327.27        73.29 o                         
   7   0   2       6081.04       6405.52       217.92 o                         
   8   0   2       2184.73       2115.61        89.08 o                         
   9   0   2        456.27        419.34       104.89 o                         
  10   0   2       1619.81       1637.90       127.56 o                         
  11   0   2        651.18        683.01       161.43 o                         
 -12   1   2        386.27        340.65        77.77 o                         
 -11   1   2        127.43         98.04        35.30 o                         
 -10   1   2        110.73        101.74        33.24 o                         
  -9   1   2        665.45        504.87        45.69 o                         
  -8   1   2        195.36        192.17        15.99 o                         
  -7   1   2        733.66        766.61        31.67 o                         
  -6   1   2       2206.76       2143.73        74.03 o                         
  -5   1   2       2678.50       2738.71        59.12 o                         
  -4   1   2       3194.66       3050.02        77.41 o                         
  -3   1   2       9750.32       9449.04       151.90 o                         
  -2   1   2      14199.44      14095.09       266.37 o                         
  -1   1   2        296.10        413.16        20.31 o                         
   0   1   2        491.96        567.19        26.76 o                         
   1   1   2        533.04        571.26        12.53 o                         
   2   1   2       6553.54       6475.06        69.78 o                         
   3   1   2       2419.99       2409.96        34.40 o                         
   4   1   2       3302.26       3263.02        61.83 o                         
   5   1   2       1221.52       1133.85        42.96 o                         
   6   1   2        672.79        745.99        38.52 o                         
   7   1   2       1061.91       1078.17        45.56 o                         
   8   1   2        493.89        474.61        48.49 o                         
   9   1   2        420.59        494.14        44.58 o                         
  10   1   2        991.30       1047.53        82.10 o                         
  11   1   2         97.55         85.43        37.36 o                         
 -11   2   2        350.09        333.25        77.34 o                         
 -10   2   2       1395.71       1333.82       112.37 o                         
  -9   2   2       1601.95       1670.89       119.60 o                         
  -8   2   2       1679.64       1698.45        54.65 o                         
  -7   2   2       1920.11       1925.03        55.17 o                         
  -6   2   2          1.37         -1.04         7.09 o                         
  -5   2   2        527.39        537.40        24.29 o                         
  -4   2   2        453.80        402.87        19.68 o                         
  -3   2   2         55.58         44.43         7.54 o                         
  -2   2   2        885.93        932.70        29.98 o                         
  -1   2   2        153.35        122.22         8.55 o                         
   0   2   2       4201.22       4239.49        74.31 o                         
   1   2   2       2760.85       2598.09        41.00 o                         
   2   2   2       8855.83       8827.58        92.60 o                         
   3   2   2      13676.71      14077.46       130.53 o                         
   4   2   2       5016.40       5090.74        61.36 o                         
   5   2   2        473.53        466.25        14.18 o                         
   6   2   2       2009.86       1966.63        46.19 o                         
   7   2   2       2013.71       2102.87        80.97 o                         
   8   2   2       2053.82       2103.83       130.25 o                         
   9   2   2       1006.12        978.91        64.67 o                         
  10   2   2        283.65        299.40        38.21 o                         
  11   2   2        243.89        193.98        36.82 o                         
  12   2   2        347.42        277.38        78.85 o                         
 -11   3   2         74.73        -29.04        39.97 o                         
 -10   3   2          0.37         20.60        25.91 o                         
  -9   3   2         34.24         59.72        27.75 o                         
  -8   3   2         73.53         59.14        11.18 o                         
  -7   3   2        109.53        103.89        15.91 o                         
  -6   3   2        393.07        368.78        25.59 o                         
  -5   3   2       3140.27       3021.94        98.41 o                         
  -4   3   2       4696.60       4632.81        91.42 o                         
  -3   3   2       6484.45       6203.12       122.93 o                         
  -2   3   2      18559.08      18477.62       248.81 o                         
  -1   3   2       2792.89       2666.51        44.97 o                         
   0   3   2        670.41        684.10        24.02 o                         
   1   3   2        752.53        779.46        21.67 o                         
   2   3   2          3.83         11.57         3.43 o                         
   3   3   2       1693.26       1639.79        28.83 o                         
   4   3   2       1228.17       1215.15        24.42 o                         
   5   3   2       5933.77       6157.09        80.10 o                         
   6   3   2       3262.88       3187.30        65.58 o                         
   7   3   2       2202.12       2276.88        48.47 o                         
   8   3   2       3090.75       3243.94       132.50 o                         
   9   3   2        995.55        998.86        57.35 o                         
  10   3   2        120.34        120.22        38.70 o                         
  11   3   2         62.39         13.36        18.70 o                         
  12   3   2          0.20        -17.58        32.72 o                         
 -10   4   2          3.30         15.68        30.45 o                         
  -9   4   2        224.20        226.11        49.96 o                         
  -8   4   2        650.11        652.99        48.58 o                         
  -7   4   2       1907.85       1863.10        66.25 o                         
  -6   4   2       2451.57       2759.97        94.67 o                         
  -5   4   2       1654.75       1748.89        53.66 o                         
  -4   4   2       2387.99       2453.14        56.01 o                         
  -3   4   2        152.69        172.37        12.77 o                         
  -2   4   2       1638.89       1613.25        39.86 o                         
  -1   4   2       3718.36       3796.39        61.07 o                         
   0   4   2         11.62         23.46         4.74 o                         
   1   4   2        636.66        673.28        18.51 o                         
   2   4   2       2411.55       2482.30        36.62 o                         
   3   4   2        403.74        325.78        10.89 o                         
   4   4   2       3912.62       4038.70        53.93 o                         
   5   4   2       3836.14       4112.77        60.31 o                         
   6   4   2        672.91        676.94        20.79 o                         
   7   4   2        662.08        678.58        23.53 o                         
   8   4   2       1506.81       1556.94        34.69 o                         
   9   4   2       1274.91       1300.60        59.66 o                         
  10   4   2       1430.69       1318.46        83.25 o                         
  11   4   2        578.50        602.10        60.39 o                         
  12   4   2         38.06         58.84        41.91 o                         
  -9   5   2         24.94        -24.46        29.34 o                         
  -8   5   2        136.56         67.97        45.27 o                         
  -7   5   2         10.91         -3.02        28.07 o                         
  -6   5   2          2.21          2.78         8.52 o                         
  -5   5   2        347.32        363.74        24.37 o                         
  -4   5   2       1571.49       1503.05        43.77 o                         
  -3   5   2      10319.96      10554.87       153.31 o                         
  -2   5   2      10863.00      10591.64       159.81 o                         
  -1   5   2       5359.62       5046.85        79.17 o                         
   0   5   2       7350.38       7522.50       102.06 o                         
   1   5   2       1403.58       1363.72        32.14 o                         
   2   5   2         31.95         20.03         4.85 o                         
   3   5   2       1970.63       1833.37        31.54 o                         
   4   5   2        686.49        578.41        17.78 o                         
   5   5   2        930.93        963.37        24.07 o                         
   6   5   2        379.89        420.37        16.11 o                         
   7   5   2       1412.17       1430.76        33.61 o                         
   8   5   2       4245.30       4362.59        76.94 o                         
   9   5   2       3077.71       3094.64        62.26 o                         
  10   5   2        993.00       1044.51        55.06 o                         
  11   5   2       1206.96       1099.17        78.97 o                         
  12   5   2        265.60        322.11        73.28 o                         
  -9   6   2        898.25        933.49       137.74 o                         
  -8   6   2       1462.69       1604.36        87.81 o                         
  -7   6   2        253.20        250.49        26.70 o                         
  -6   6   2       2259.38       2396.98        62.06 o                         
  -5   6   2        699.55        691.82        29.31 o                         
  -4   6   2       3364.79       3387.40        73.84 o                         
  -3   6   2         48.18         48.26         8.46 o                         
  -2   6   2        271.14        343.03        16.94 o                         
  -1   6   2       1633.71       1697.60        41.40 o                         
   0   6   2       3723.31       3829.96        74.26 o                         
   1   6   2        952.26        958.76        30.99 o                         
   2   6   2       2105.41       2000.65        41.17 o                         
   3   6   2       2832.39       2756.87        48.78 o                         
   4   6   2       2439.43       2500.44        74.32 o                         
   5   6   2       2259.25       2215.39        63.55 o                         
   6   6   2       1344.09       1401.90        40.08 o                         
   7   6   2       1209.87       1212.29        32.03 o                         
   8   6   2        544.41        531.63        20.30 o                         
   9   6   2          1.45         10.22         9.74 o                         
  10   6   2        241.82        233.43        34.96 o                         
  11   6   2          5.33          0.50        19.09 o                         
  12   6   2        374.58        255.86        69.49 o                         
  -8   7   2          9.31         -9.75        49.24 o                         
  -7   7   2        125.16        135.54        28.46 o                         
  -6   7   2          4.57          3.04         9.16 o                         
  -5   7   2          1.19         -9.21         9.21 o                         
  -4   7   2       1198.47       1161.25        38.89 o                         
  -3   7   2       2029.42       2079.77        50.66 o                         
  -2   7   2        149.93        127.47        10.89 o                         
  -1   7   2       1757.07       1679.77        38.06 o                         
   0   7   2       5090.89       4937.71        96.35 o                         
   1   7   2      12321.17      12875.80       263.43 o                         
   2   7   2       1406.72       1394.79        45.06 o                         
   3   7   2         31.71         26.31         6.59 o                         
   4   7   2        960.60        915.51        24.55 o                         
   5   7   2        254.09        250.44        16.80 o                         
   6   7   2       2015.30       2118.89        64.58 o                         
   7   7   2       5077.26       5125.10        92.24 o                         
   8   7   2        376.13        385.01        24.90 o                         
   9   7   2         26.42         34.22        12.92 o                         
  10   7   2        927.80        845.30        50.50 o                         
  11   7   2        798.31        916.62       114.49 o                         
  -7   8   2        207.87        210.39        34.53 o                         
  -6   8   2       3560.33       3560.84        99.72 o                         
  -5   8   2       4337.84       4611.16       112.51 o                         
  -4   8   2       2614.62       2589.36        63.34 o                         
  -3   8   2        273.39        279.04        18.25 o                         
  -2   8   2         37.96         36.34         8.51 o                         
  -1   8   2        200.58        194.45        13.15 o                         
   0   8   2         48.42         51.50         8.94 o                         
   1   8   2         72.84         46.32         8.49 o                         
   2   8   2         42.54         35.86         8.07 o                         
   3   8   2         45.52         19.99         5.45 o                         
   4   8   2        402.17        390.31        16.96 o                         
   5   8   2       3321.39       3539.54       129.00 o                         
   6   8   2       4452.77       4586.89       113.78 o                         
   7   8   2        868.97        917.46        41.56 o                         
   8   8   2        130.25        113.52        17.57 o                         
   9   8   2          0.37         -3.96        12.29 o                         
  10   8   2          3.14         -5.34        41.86 o                         
  -7   9   2        539.23        540.86        87.91 o                         
  -6   9   2        689.50        680.72        44.73 o                         
  -5   9   2        154.73        183.08        25.52 o                         
  -4   9   2         63.01         57.21        14.03 o                         
  -3   9   2        214.23        200.30        18.05 o                         
  -2   9   2        532.32        536.30        27.28 o                         
  -1   9   2       2666.74       2672.57        56.22 o                         
   0   9   2       4971.97       4922.06       104.88 o                         
   1   9   2       2171.53       2244.01        78.87 o                         
   2   9   2        147.82        147.15        13.00 o                         
   3   9   2        395.10        386.52        17.26 o                         
   4   9   2       1057.88        981.79        36.62 o                         
   5   9   2        308.91        270.62        33.18 o                         
   6   9   2         32.89          7.79        26.40 o                         
   7   9   2         28.19         24.70        18.56 o                         
   8   9   2         25.28         25.12        27.69 o                         
   9   9   2        509.46        497.30        59.76 o                         
  10   9   2       1473.00       1500.49       158.38 o                         
  -7  10   2          5.50        -29.42        37.32 o                         
  -6  10   2        664.02        665.32        45.49 o                         
  -5  10   2        560.97        594.34        38.63 o                         
  -4  10   2       1566.52       1640.64        56.16 o                         
  -3  10   2        376.96        369.33        24.84 o                         
  -2  10   2       4535.86       4397.77        93.46 o                         
  -1  10   2       1119.30       1118.41        46.42 o                         
   0  10   2          1.39         -4.55         7.44 o                         
   1  10   2         62.12         52.88        10.53 o                         
   2  10   2          0.03        -10.82        13.39 o                         
   3  10   2        114.84        111.86         8.76 o                         
   4  10   2        513.61        490.62        25.60 o                         
   5  10   2       2289.63       2213.44        99.73 o                         
   6  10   2         27.94         35.65        22.25 o                         
   7  10   2       1330.83       1373.40        98.58 o                         
   8  10   2       1548.79       1627.64       111.03 o                         
   9  10   2       2127.16       2344.53       138.37 o                         
  10  10   2        291.30        434.43        82.09 o                         
  -6  11   2         51.08        102.10        35.24 o                         
  -5  11   2          5.24          5.11        23.16 o                         
  -4  11   2        422.92        403.73        32.99 o                         
  -3  11   2       1016.51        960.88        48.52 o                         
  -2  11   2        420.13        425.80        26.87 o                         
  -1  11   2        100.25         80.92        19.90 o                         
   0  11   2          1.26         14.65         7.78 o                         
   1  11   2       2572.29       2490.58        70.49 o                         
   2  11   2       1087.49       1057.17        45.16 o                         
   3  11   2       5270.83       5321.48       126.50 o                         
   4  11   2        961.59        946.92        47.38 o                         
   5  11   2         62.35         63.15        21.32 o                         
   6  11   2        103.34        122.15        31.79 o                         
   7  11   2          4.51         11.02        38.83 o                         
   8  11   2          1.90         62.98        27.32 o                         
   9  11   2         50.49         10.82        18.77 o                         
  10  11   2        170.77         89.83        43.16 o                         
  -5  12   2        407.55        350.61        62.73 o                         
  -4  12   2        926.35        938.61        77.73 o                         
  -3  12   2       1869.68       1801.26        84.78 o                         
  -2  12   2       1121.00       1141.02        53.01 o                         
  -1  12   2        235.75        274.30        24.85 o                         
   0  12   2        372.62        427.60        29.78 o                         
   1  12   2        633.39        577.33        38.14 o                         
   2  12   2        827.05        832.44        45.27 o                         
   3  12   2         32.56         25.27        15.10 o                         
   4  12   2        365.35        344.76        35.80 o                         
   5  12   2        485.20        508.13        39.90 o                         
   6  12   2        918.86        790.71        79.55 o                         
   7  12   2       1346.48       1289.12       105.40 o                         
   8  12   2       2293.26       2632.11       228.55 o                         
   9  12   2        343.71        320.81        84.96 o                         
  -4  13   2        888.92        994.22       152.62 o                         
  -3  13   2        117.53         58.21        38.69 o                         
  -2  13   2        210.80        215.56        34.89 o                         
  -1  13   2         91.57         76.82        22.01 o                         
   0  13   2          2.20        -16.63        16.63 o                         
   1  13   2         14.26        -13.38        13.38 o                         
   2  13   2        890.73        754.01        57.41 o                         
   3  13   2       1089.56       1157.82       208.81 o                         
   4  13   2        524.61        601.06        72.97 o                         
   5  13   2        788.76        818.22        86.66 o                         
   6  13   2        508.74        600.67        73.65 o                         
   7  13   2        387.18        293.06        78.36 o                         
   8  13   2         12.58        -14.28        36.34 o                         
  -2  14   2        939.54       1068.80       138.66 o                         
  -1  14   2       1232.06       1299.44        98.48 o                         
   0  14   2        791.13        809.20        75.92 o                         
   1  14   2        522.06        569.04        90.37 o                         
   2  14   2          6.02          4.76        24.66 o                         
   3  14   2         33.77         66.90        42.56 o                         
   4  14   2          1.02        -27.26        27.26 o                         
   0  15   2        445.01        365.59        79.93 o                         
   1  15   2          5.86        -36.13        36.13 o                         
  -5 -14   3       1348.82       1440.93       143.91 o                         
  -4 -14   3        332.98        386.52        72.95 o                         
  -3 -14   3        146.82         66.14        37.15 o                         
  -2 -14   3        185.63         91.02        40.78 o                         
  -1 -14   3        230.76        268.24        64.68 o                         
   0 -14   3         95.02        156.24        47.00 o                         
   1 -14   3        960.40       1065.23       121.03 o                         
  -6 -13   3          0.64         21.42        25.36 o                         
  -5 -13   3         14.48          0.54        21.85 o                         
  -4 -13   3        121.47         96.64        37.59 o                         
  -3 -13   3        176.05        166.08        48.83 o                         
  -2 -13   3        671.77        527.99        80.15 o                         
  -1 -13   3        564.27        489.92        78.09 o                         
   0 -13   3       1004.70        909.42       104.54 o                         
   1 -13   3        548.76        576.99        84.20 o                         
   2 -13   3        163.82        172.73        50.46 o                         
   3 -13   3        281.10        283.87        61.98 o                         
  -7 -12   3       1365.38       1364.89       140.99 o                         
  -6 -12   3       1042.81       1139.32        95.10 o                         
  -5 -12   3        361.21        405.33        55.37 o                         
  -4 -12   3        772.50        763.26        73.28 o                         
  -3 -12   3       1082.61       1013.17        84.54 o                         
  -2 -12   3        291.68        305.10        46.47 o                         
  -1 -12   3          1.95        -35.66        64.52 o                         
   0 -12   3         88.09         58.60        39.67 o                         
   1 -12   3         18.14          2.65        39.99 o                         
   2 -12   3         37.74         14.26        35.02 o                         
   3 -12   3       1033.77        870.63        81.79 o                         
   4 -12   3       1728.10       1702.99       117.68 o                         
   5 -12   3       1375.14       1550.39       170.19 o                         
  -9 -11   3        958.22       1078.15       140.23 o                         
  -8 -11   3       1280.70       1428.49       159.75 o                         
  -7 -11   3        292.47        293.52        93.91 o                         
  -6 -11   3         11.58         47.67        30.43 o                         
  -5 -11   3        104.79         77.40        27.38 o                         
  -4 -11   3        378.31        339.32       108.84 o                         
  -3 -11   3        135.55        103.26        27.72 o                         
  -2 -11   3        567.53        470.86        54.30 o                         
  -1 -11   3          6.18         -7.62        13.49 o                         
   0 -11   3        236.72        186.70        35.63 o                         
   1 -11   3        187.02        216.72        28.12 o                         
   2 -11   3        928.86        921.53        61.25 o                         
   3 -11   3       2004.65       1947.95       103.17 o                         
   4 -11   3        180.07        182.52        30.28 o                         
   5 -11   3          3.87         21.30        17.40 o                         
   6 -11   3        307.07        451.95        95.29 o                         
 -10 -10   3         46.43        158.78        53.81 o                         
  -9 -10   3         10.21        -34.72        34.72 o                         
  -8 -10   3         65.19         34.90        42.10 o                         
  -7 -10   3        449.86        510.79        64.45 o                         
  -6 -10   3         24.07         82.45        27.57 o                         
  -5 -10   3       1053.34       1043.47        66.43 o                         
  -4 -10   3       3045.68       3082.85       107.45 o                         
  -3 -10   3       4274.62       4443.26       156.36 o                         
  -2 -10   3        862.73        880.39        41.66 o                         
  -1 -10   3        120.51         99.66        19.53 o                         
   0 -10   3        819.84        782.34        45.10 o                         
   1 -10   3        394.41        308.84        26.40 o                         
   2 -10   3        115.66        111.33        16.58 o                         
   3 -10   3        197.87        208.93        29.77 o                         
   4 -10   3        233.88        204.95        25.81 o                         
   5 -10   3        109.56         52.12        25.88 o                         
   6 -10   3        968.07        980.17        89.12 o                         
 -10  -9   3        896.90       1051.44       129.09 o                         
  -9  -9   3       1558.95       1534.41       109.78 o                         
  -8  -9   3        646.66        706.11        71.49 o                         
  -7  -9   3          7.66          3.24        16.94 o                         
  -6  -9   3        559.12        554.91        47.55 o                         
  -5  -9   3       1301.27       1296.07        69.55 o                         
  -4  -9   3       1074.41       1120.14        38.84 o                         
  -3  -9   3       1283.24       1266.83        53.42 o                         
  -2  -9   3         73.49         71.76        13.71 o                         
  -1  -9   3        153.48        118.40        16.90 o                         
   0  -9   3        714.22        687.60        34.30 o                         
   1  -9   3        374.13        368.52        27.21 o                         
   2  -9   3       1551.29       1597.58        62.55 o                         
   3  -9   3        923.91        899.28        58.50 o                         
   4  -9   3        538.38        485.62        37.83 o                         
   5  -9   3        492.34        469.85        45.92 o                         
   6  -9   3        247.80        274.29        32.50 o                         
   7  -9   3        110.99        112.64        26.80 o                         
   8  -9   3         51.77        -39.70        39.70 o                         
 -10  -8   3        689.05        705.75        99.45 o                         
  -9  -8   3          9.44         10.13        19.23 o                         
  -8  -8   3        468.53        485.97        57.43 o                         
  -7  -8   3         15.82         15.92         7.60 o                         
  -6  -8   3         18.41         -3.92        18.65 o                         
  -5  -8   3        243.95        199.73        26.81 o                         
  -4  -8   3        345.39        338.52        23.30 o                         
  -3  -8   3       3587.81       3657.61        81.81 o                         
  -2  -8   3       1575.04       1653.72        58.59 o                         
  -1  -8   3       1405.58       1464.58        60.09 o                         
   0  -8   3       1435.46       1526.24        47.17 o                         
   1  -8   3        181.41        136.71        20.29 o                         
   2  -8   3        491.43        490.30        26.86 o                         
   3  -8   3         63.59         56.74        14.18 o                         
   4  -8   3        914.01        869.23        49.15 o                         
   5  -8   3        741.24        752.53        42.30 o                         
   6  -8   3        425.81        428.67        37.74 o                         
   7  -8   3        681.76        640.85        58.41 o                         
   8  -8   3        404.47        452.61        51.33 o                         
   9  -8   3        441.19        498.90       104.16 o                         
 -10  -7   3         18.20          4.80        26.91 o                         
  -9  -7   3       1358.14       1316.92        93.78 o                         
  -8  -7   3       2421.17       2463.03        85.72 o                         
  -7  -7   3       1367.18       1332.28        52.55 o                         
  -6  -7   3       2550.22       2730.18        91.00 o                         
  -5  -7   3       3523.35       3507.07       137.38 o                         
  -4  -7   3         74.11         73.11         9.30 o                         
  -3  -7   3       1410.50       1544.16        45.79 o                         
  -2  -7   3         37.27         37.54         7.81 o                         
  -1  -7   3       1261.31       1238.58        33.69 o                         
   0  -7   3         79.70         87.28         9.93 o                         
   1  -7   3        617.11        575.07        25.66 o                         
   2  -7   3       1481.19       1503.96        52.46 o                         
   3  -7   3       2162.62       2163.08        57.53 o                         
   4  -7   3       8071.71       8205.33       222.22 o                         
   5  -7   3       2237.77       2266.56        67.24 o                         
   6  -7   3       1041.50       1049.46        50.90 o                         
   7  -7   3         13.65         15.76        12.57 o                         
   8  -7   3        136.04        103.31        27.06 o                         
   9  -7   3          0.72         68.14        39.91 o                         
 -10  -6   3        571.16        585.45        50.23 o                         
  -9  -6   3        328.11        323.51        36.07 o                         
  -8  -6   3        603.07        613.06        40.73 o                         
  -7  -6   3       2149.31       2170.29        76.69 o                         
  -6  -6   3        165.89        186.74        19.05 o                         
  -5  -6   3         37.23         28.29         8.74 o                         
  -4  -6   3       1200.24       1269.58        30.95 o                         
  -3  -6   3       1687.65       1864.51        67.65 o                         
  -2  -6   3       2526.82       2667.53        65.85 o                         
  -1  -6   3       2481.87       2501.39        55.19 o                         
   0  -6   3       1022.02       1043.82        29.83 o                         
   1  -6   3        126.28        153.01        11.77 o                         
   2  -6   3        242.23        291.46        22.79 o                         
   3  -6   3         42.36         29.10         7.79 o                         
   4  -6   3        299.19        310.69        19.08 o                         
   5  -6   3        203.04        191.70        20.68 o                         
   6  -6   3         95.71        109.21        16.24 o                         
   7  -6   3       2306.16       2226.40        74.48 o                         
   8  -6   3        486.58        475.46        52.15 o                         
   9  -6   3        689.98        741.10        67.84 o                         
 -11  -5   3        171.92        121.45        53.35 o                         
 -10  -5   3         73.79         44.57        26.69 o                         
  -9  -5   3         52.75         34.47        13.07 o                         
  -8  -5   3         27.52         22.10        11.89 o                         
  -7  -5   3       3303.46       3289.89        78.25 o                         
  -6  -5   3       3209.21       3272.78        85.84 o                         
  -5  -5   3       3398.65       3550.19        81.60 o                         
  -4  -5   3       2079.86       2055.45        44.12 o                         
  -3  -5   3       5883.90       6120.28       123.30 o                         
  -2  -5   3       2120.89       2142.91        49.04 o                         
  -1  -5   3        260.74        279.92        15.19 o                         
   0  -5   3          4.45          0.86         4.49 o                         
   1  -5   3        981.03       1050.00        28.81 o                         
   2  -5   3        225.60        254.36        16.20 o                         
   3  -5   3       3612.60       3806.30       102.69 o                         
   4  -5   3       4032.06       4210.78       129.41 o                         
   5  -5   3       3933.87       3949.25       141.41 o                         
   6  -5   3       4479.38       4678.18       116.37 o                         
   7  -5   3       1377.57       1437.46        54.67 o                         
   8  -5   3        875.13        936.21        70.68 o                         
   9  -5   3         55.85         27.68        24.62 o                         
  10  -5   3        237.56        278.52        83.72 o                         
 -12  -4   3        401.96        347.25        81.88 o                         
 -11  -4   3        760.50        764.87        81.42 o                         
 -10  -4   3        315.38        370.71        52.88 o                         
  -9  -4   3        220.53        197.68        22.14 o                         
  -8  -4   3        912.39        905.07        39.43 o                         
  -7  -4   3       1008.95        977.74        37.08 o                         
  -6  -4   3        808.19        735.96        43.49 o                         
  -5  -4   3       2980.23       2860.97        67.18 o                         
  -4  -4   3       2593.93       2560.07        52.10 o                         
  -3  -4   3       4591.78       4593.19       115.26 o                         
  -2  -4   3       3961.34       4077.98        87.23 o                         
  -1  -4   3       7752.21       7745.34       112.37 o                         
   0  -4   3       6972.12       6913.39        89.78 o                         
   1  -4   3       6726.40       7045.70       115.54 o                         
   2  -4   3       3237.32       3310.53        75.56 o                         
   3  -4   3          3.57         -1.33         6.05 o                         
   4  -4   3         58.50         69.36        14.29 o                         
   5  -4   3        649.35        654.41        27.94 o                         
   6  -4   3        181.89        213.54        19.54 o                         
   7  -4   3        580.42        649.18        32.41 o                         
   8  -4   3         32.21         17.94        17.68 o                         
   9  -4   3        933.07        954.18        74.06 o                         
  10  -4   3       1303.08       1495.03       115.66 o                         
 -12  -3   3        143.84        146.13        58.84 o                         
 -11  -3   3        414.78        499.51        66.45 o                         
 -10  -3   3        625.01        604.28        50.88 o                         
  -9  -3   3        163.47        127.74        25.68 o                         
  -8  -3   3        122.21         87.03        18.45 o                         
  -7  -3   3       3165.66       3086.24        94.67 o                         
  -6  -3   3       3173.94       3027.58        74.61 o                         
  -5  -3   3       1187.29       1152.17        43.89 o                         
  -4  -3   3       3418.59       3234.60        62.33 o                         
  -3  -3   3       3058.67       3078.54        57.00 o                         
  -2  -3   3       1902.23       1851.85        39.56 o                         
  -1  -3   3       1589.60       1564.40        37.56 o                         
   0  -3   3        467.10        455.28        17.85 o                         
   1  -3   3        901.91        927.70        26.68 o                         
   2  -3   3          0.65          0.14         3.84 o                         
   3  -3   3      12886.29      13975.61       238.66 o                         
   4  -3   3       5608.50       5472.87       114.50 o                         
   5  -3   3       4206.25       4430.41       101.85 o                         
   6  -3   3       1351.94       1307.56        64.24 o                         
   7  -3   3       2512.07       2645.13        82.51 o                         
   8  -3   3       1907.39       1857.25        51.70 o                         
   9  -3   3         93.16         81.90        23.22 o                         
  10  -3   3          1.51          2.55        22.24 o                         
 -12  -2   3         18.13         43.37        39.97 o                         
 -11  -2   3         11.60         -2.56        23.05 o                         
 -10  -2   3        166.13        203.56        33.17 o                         
  -9  -2   3       1050.60       1056.20        65.13 o                         
  -8  -2   3       1503.66       1516.21        58.55 o                         
  -7  -2   3       2858.61       2907.05        75.00 o                         
  -6  -2   3       2509.43       2465.04        59.53 o                         
  -5  -2   3       3284.73       3372.12        75.51 o                         
  -4  -2   3       4094.87       4056.41        76.79 o                         
  -3  -2   3        835.49        831.95        25.27 o                         
  -2  -2   3        544.51        564.55        19.17 o                         
  -1  -2   3       1347.90       1538.60        35.32 o                         
   0  -2   3       1838.78       1951.01        46.99 o                         
   1  -2   3       7445.97       7278.47        96.97 o                         
   2  -2   3       9977.83       9660.94       177.08 o                         
   3  -2   3       9608.45      10306.29       335.92 o                         
   4  -2   3        309.00        206.71        15.91 o                         
   5  -2   3        498.70        496.38        22.10 o                         
   6  -2   3       2135.55       2227.60        68.34 o                         
   7  -2   3        940.20        938.99        31.31 o                         
   8  -2   3          0.31          0.14        10.34 o                         
   9  -2   3        240.04        195.16        34.29 o                         
  10  -2   3         21.75         46.42        42.21 o                         
 -11  -1   3        121.39        148.05        28.48 o                         
 -10  -1   3       1241.40       1118.79        73.74 o                         
  -9  -1   3         62.37         78.28        20.24 o                         
  -8  -1   3        602.05        580.47        29.92 o                         
  -7  -1   3         30.69         24.60         7.81 o                         
  -6  -1   3          4.26         -0.26         6.13 o                         
  -5  -1   3       5730.39       5849.27       140.07 o                         
  -4  -1   3       5934.08       5767.05       128.51 o                         
  -3  -1   3       7761.46       7903.37       131.40 o                         
  -2  -1   3       4368.58       4511.11        69.76 o                         
  -1  -1   3       6934.74       7343.73        99.52 o                         
   0  -1   3       9266.22       9555.09       177.25 o                         
   1  -1   3        397.60        347.41        14.68 o                         
   2  -1   3        725.96        713.24        24.77 o                         
   3  -1   3          1.92         -0.05         4.94 o                         
   4  -1   3        199.73        231.43        22.57 o                         
   5  -1   3         22.76          4.28         4.15 o                         
   6  -1   3       5627.54       5830.20       173.95 o                         
   7  -1   3       5683.82       5701.59       210.91 o                         
   8  -1   3       6122.48       5843.32       201.84 o                         
   9  -1   3        568.99        624.82        39.83 o                         
  10  -1   3         95.58         84.06        47.73 o                         
  11  -1   3         46.62         47.44        35.61 o                         
 -11   0   3        116.65         66.71        51.40 o                         
 -10   0   3        258.67        242.20        35.69 o                         
  -9   0   3        552.90        580.63        42.09 o                         
  -8   0   3         45.22         38.74        10.19 o                         
  -7   0   3         16.52          7.83         9.19 o                         
  -6   0   3       2623.87       2757.22        72.32 o                         
  -5   0   3       9427.76       9008.86       218.02 o                         
  -4   0   3       8650.43       8293.63       175.92 o                         
  -3   0   3       1372.76       1385.95        38.66 o                         
  -2   0   3       3847.75       3809.55        69.04 o                         
  -1   0   3      56007.87      52515.25       600.52 o                         
   0   0   3       5153.00       5046.77       104.74 o                         
   1   0   3       6020.22       6125.49        92.32 o                         
   2   0   3      15736.56      15412.12       191.09 o                         
   3   0   3       4150.93       4047.78        62.60 o                         
   4   0   3        727.46        714.22        23.44 o                         
   5   0   3       5184.80       5412.35       107.80 o                         
   6   0   3       4581.17       4691.87       190.99 o                         
   7   0   3       1581.45       1753.46        79.45 o                         
   8   0   3       1633.83       1727.78        75.34 o                         
   9   0   3        761.94        784.90        53.36 o                         
  10   0   3          0.38        -28.59        28.59 o                         
  11   0   3        503.09        527.80        77.86 o                         
 -12   1   3        134.18         71.66        40.56 o                         
 -11   1   3        809.99        874.97       120.44 o                         
 -10   1   3        140.37        127.71        46.02 o                         
  -9   1   3        477.75        511.19        63.60 o                         
  -8   1   3        547.15        569.62        33.20 o                         
  -7   1   3       1201.97       1198.35        81.21 o                         
  -6   1   3        439.12        413.24        23.12 o                         
  -5   1   3        410.32        402.30        21.36 o                         
  -4   1   3       2036.20       2099.14        52.49 o                         
  -3   1   3         32.32         30.24         8.63 o                         
  -2   1   3         45.10         47.33         8.92 o                         
  -1   1   3        286.41        286.40        19.54 o                         
   0   1   3      22293.50      21475.97       447.28 o                         
   1   1   3       3563.15       3435.95        56.57 o                         
   2   1   3        338.83        377.04        12.71 o                         
   3   1   3        566.75        610.91        15.18 o                         
   4   1   3         30.04         23.45         4.00 o                         
   5   1   3        386.85        428.09        23.94 o                         
   6   1   3        692.49        718.15        30.35 o                         
   7   1   3       1849.44       1871.99        58.99 o                         
   8   1   3        253.72        324.58        49.43 o                         
   9   1   3       1280.13       1307.06       105.20 o                         
  10   1   3       2257.58       2327.00       105.08 o                         
  11   1   3       1145.35       1133.84       130.33 o                         
 -11   2   3        209.52        280.90        70.58 o                         
 -10   2   3        219.83        162.08        38.46 o                         
  -9   2   3         35.23         14.15        34.77 o                         
  -8   2   3        383.52        377.86        36.27 o                         
  -7   2   3       1448.03       1455.28        56.22 o                         
  -6   2   3       5804.23       5930.19       158.22 o                         
  -5   2   3       1364.53       1342.57        41.54 o                         
  -4   2   3       1017.65       1106.63        37.42 o                         
  -3   2   3       3551.58       3562.35        71.89 o                         
  -2   2   3      12297.82      12261.58       198.92 o                         
  -1   2   3       6813.44       7133.90       127.09 o                         
   0   2   3       2714.02       2820.82        56.47 o                         
   1   2   3       2857.51       2886.56        36.12 o                         
   2   2   3       4944.46       5025.19        62.29 o                         
   3   2   3      13878.66      13953.88       152.84 o                         
   4   2   3       8448.58       8072.73        94.09 o                         
   5   2   3       6659.98       6438.48        86.22 o                         
   6   2   3        939.67        974.73        28.89 o                         
   7   2   3        345.49        338.32        30.07 o                         
   8   2   3        795.64        727.13        58.53 o                         
   9   2   3       2403.07       2464.95       126.72 o                         
  10   2   3        721.42        767.16        59.42 o                         
  11   2   3          2.34        -16.88        27.34 o                         
  12   2   3        104.41        -30.72        42.35 o                         
 -10   3   3         26.96         16.25        34.23 o                         
  -9   3   3        677.12        738.96        83.97 o                         
  -8   3   3       4436.79       4476.06       179.49 o                         
  -7   3   3       2550.51       2590.79        80.75 o                         
  -6   3   3       4982.74       5192.61       164.66 o                         
  -5   3   3        838.37        826.23        32.92 o                         
  -4   3   3        210.82        201.48        17.79 o                         
  -3   3   3        571.73        602.64        28.32 o                         
  -2   3   3       2340.20       2378.39        58.21 o                         
  -1   3   3        418.51        344.21        15.92 o                         
   0   3   3        117.16         87.18         9.12 o                         
   1   3   3        201.08        200.88         9.96 o                         
   2   3   3         47.39         43.84         4.54 o                         
   3   3   3      13331.60      13199.85       125.88 o                         
   4   3   3       2795.10       2489.76        38.57 o                         
   5   3   3        126.68        107.42         7.43 o                         
   6   3   3         18.90         13.23         4.17 o                         
   7   3   3          1.59          2.04         5.77 o                         
   8   3   3       2338.10       2166.99        91.56 o                         
   9   3   3       1145.45       1210.51        62.24 o                         
  10   3   3       1271.05       1358.29        70.29 o                         
  11   3   3        118.65        131.80        28.27 o                         
  12   3   3          4.22         10.60        31.85 o                         
 -10   4   3          1.20         37.75        33.10 o                         
  -9   4   3         28.41         -1.11        76.74 o                         
  -8   4   3          0.64         -5.59        22.00 o                         
  -7   4   3        189.87        158.85        25.23 o                         
  -6   4   3       1491.41       1609.62        61.58 o                         
  -5   4   3       1017.25       1063.93        43.78 o                         
  -4   4   3       3596.26       3595.34        94.30 o                         
  -3   4   3       4422.96       4383.68        95.55 o                         
  -2   4   3       2567.24       2375.65        54.65 o                         
  -1   4   3       4289.59       4559.23        77.58 o                         
   0   4   3        508.62        611.91        25.89 o                         
   1   4   3        424.09        416.91        17.73 o                         
   2   4   3        499.70        504.72        14.99 o                         
   3   4   3        164.53        110.79         6.86 o                         
   4   4   3      13010.74      13236.26       144.66 o                         
   5   4   3       4183.73       3946.36        59.47 o                         
   6   4   3       1265.64       1183.73        28.93 o                         
   7   4   3       6436.52       6648.06       115.88 o                         
   8   4   3       1438.96       1491.15        36.22 o                         
   9   4   3        310.26        316.25        31.52 o                         
  10   4   3        232.78        198.40        33.89 o                         
  11   4   3         52.52         75.13        25.03 o                         
  12   4   3        115.09        208.32        69.71 o                         
  -9   5   3         37.18         -8.31        20.31 o                         
  -8   5   3        627.40        592.95        74.93 o                         
  -7   5   3       2432.87       2566.15       127.54 o                         
  -6   5   3       2681.35       2834.30        82.20 o                         
  -5   5   3       2897.12       2965.28       131.68 o                         
  -4   5   3       4328.59       4412.86       110.45 o                         
  -3   5   3        366.37        315.94        18.92 o                         
  -2   5   3          4.71          2.37         4.44 o                         
  -1   5   3       3760.03       3887.26        64.98 o                         
   0   5   3       1206.97       1222.79        28.18 o                         
   1   5   3        774.38        670.55        20.06 o                         
   2   5   3       1603.18       1464.33        33.75 o                         
   3   5   3       3546.11       3557.70        54.77 o                         
   4   5   3         86.75         95.34         7.00 o                         
   5   5   3       3240.84       3384.37        60.66 o                         
   6   5   3       3160.35       3151.48        51.99 o                         
   7   5   3        432.77        483.08        20.01 o                         
   8   5   3        174.04        173.67        13.77 o                         
   9   5   3        779.73        769.57        26.27 o                         
  10   5   3        215.45        305.16        40.21 o                         
  11   5   3        582.60        530.69        55.49 o                         
  12   5   3        533.69        672.39       115.79 o                         
  13   5   3        323.24        269.65        86.31 o                         
  -8   6   3         30.47         32.81        17.30 o                         
  -7   6   3        589.71        533.14        39.97 o                         
  -6   6   3         56.39         46.30        12.21 o                         
  -5   6   3        123.64         89.86        13.39 o                         
  -4   6   3          8.79          4.82         5.98 o                         
  -3   6   3        478.23        443.72        20.99 o                         
  -2   6   3       1435.41       1433.08        38.14 o                         
  -1   6   3       5631.68       5977.72       130.09 o                         
   0   6   3       3106.61       2899.58        57.11 o                         
   1   6   3       2340.95       2177.02        53.31 o                         
   2   6   3         42.45         38.17         6.30 o                         
   3   6   3       1105.21       1002.92        25.04 o                         
   4   6   3       4332.42       4151.46        62.88 o                         
   5   6   3       1651.23       1703.01        45.59 o                         
   6   6   3       2496.35       2589.66        48.27 o                         
   7   6   3        818.77        840.54        28.10 o                         
   8   6   3        487.89        530.30        26.30 o                         
   9   6   3         61.80         49.27        16.47 o                         
  10   6   3        862.08        851.45        64.98 o                         
  11   6   3        976.55        918.84        71.71 o                         
  12   6   3        564.27        486.67        96.37 o                         
  -8   7   3        979.28        901.92        98.63 o                         
  -7   7   3       1665.53       1573.43        91.91 o                         
  -6   7   3       1058.13       1169.16        52.22 o                         
  -5   7   3       3581.95       3613.37        78.88 o                         
  -4   7   3       3532.42       3578.18        81.14 o                         
  -3   7   3        580.60        558.97        24.93 o                         
  -2   7   3       1281.56       1228.87        36.53 o                         
  -1   7   3        842.86        820.55        24.88 o                         
   0   7   3        278.45        301.84        15.52 o                         
   1   7   3        249.58        209.17        14.45 o                         
   2   7   3       1569.69       1438.64        31.67 o                         
   3   7   3       1994.07       1997.92        40.38 o                         
   4   7   3       3603.52       3634.16        61.18 o                         
   5   7   3       7353.36       7494.28       150.30 o                         
   6   7   3       3755.17       3725.85        74.76 o                         
   7   7   3       1027.89       1080.19        28.49 o                         
   8   7   3        414.91        409.97        18.69 o                         
   9   7   3         17.69         11.83        10.72 o                         
  10   7   3        198.13         93.82        60.72 o                         
  11   7   3        185.47        173.95        33.77 o                         
  12   7   3        595.35        590.13       110.16 o                         
  -7   8   3        201.87        231.01        35.62 o                         
  -6   8   3          9.50         28.45        14.44 o                         
  -5   8   3         33.94         36.66        12.84 o                         
  -4   8   3         47.08         23.28         7.49 o                         
  -3   8   3        838.81        848.29        31.91 o                         
  -2   8   3         17.28         14.23         5.92 o                         
  -1   8   3        586.42        566.53        21.35 o                         
   0   8   3       1144.07       1141.37        55.03 o                         
   1   8   3       2468.27       2434.37        65.40 o                         
   2   8   3        899.94        824.51        30.17 o                         
   3   8   3        711.37        697.38        26.28 o                         
   4   8   3        614.27        581.89        20.78 o                         
   5   8   3         26.82         10.79         6.68 o                         
   6   8   3       4904.65       4918.29        90.41 o                         
   7   8   3       3701.71       3847.48        85.88 o                         
   8   8   3       1161.83       1192.79        51.04 o                         
   9   8   3         57.82         23.38        19.91 o                         
  10   8   3        260.07        275.32        29.82 o                         
  11   8   3        404.50        309.18        77.44 o                         
  -7   9   3         22.86         72.80        30.82 o                         
  -6   9   3        913.48        956.74        74.47 o                         
  -5   9   3       2810.87       2875.54        73.72 o                         
  -4   9   3       3143.23       3147.09        80.99 o                         
  -3   9   3       8121.08       7976.85       137.40 o                         
  -2   9   3       1556.79       1614.16        48.39 o                         
  -1   9   3        392.51        397.97        20.29 o                         
   0   9   3        319.99        305.45        19.93 o                         
   1   9   3       1492.08       1475.74        49.07 o                         
   2   9   3         83.55         78.10        10.64 o                         
   3   9   3         63.16         58.22         8.09 o                         
   4   9   3        542.61        494.95        23.21 o                         
   5   9   3       2475.11       2598.96        80.05 o                         
   6   9   3       9803.57       9605.83       182.83 o                         
   7   9   3       2035.77       2009.63        62.85 o                         
   8   9   3       1236.72       1335.82        73.16 o                         
   9   9   3        712.78        710.50        70.04 o                         
  10   9   3        258.97        289.69        60.03 o                         
  -6  10   3         68.71         33.80        37.55 o                         
  -5  10   3         50.44         27.85        13.00 o                         
  -4  10   3        412.96        366.99        28.30 o                         
  -3  10   3        204.47        195.65        18.29 o                         
  -2  10   3          0.16         -4.76         8.49 o                         
  -1  10   3        990.59        940.40        42.07 o                         
   0  10   3       3296.54       3214.78        81.47 o                         
   1  10   3        115.94        140.47        15.31 o                         
   2  10   3        573.55        546.67        37.37 o                         
   3  10   3       1063.01       1072.72        38.06 o                         
   4  10   3       1190.13       1233.19        36.86 o                         
   5  10   3          7.26          5.67        17.31 o                         
   6  10   3        161.67        154.92        27.73 o                         
   7  10   3        175.67        182.26        28.36 o                         
   8  10   3         40.39         15.95        19.25 o                         
   9  10   3        181.41        191.64        38.17 o                         
  10  10   3        578.10        614.90        95.94 o                         
  -6  11   3        324.30        337.73        67.74 o                         
  -5  11   3         76.88        100.31        27.29 o                         
  -4  11   3        196.36        203.43        23.92 o                         
  -3  11   3       1837.50       1858.12        68.80 o                         
  -2  11   3       1936.61       1886.23        67.03 o                         
  -1  11   3       2206.70       2099.22        68.47 o                         
   0  11   3         58.96         33.42         9.57 o                         
   1  11   3        278.79        232.53        20.02 o                         
   2  11   3        188.64        154.99        17.48 o                         
   3  11   3        243.36        288.38        18.77 o                         
   4  11   3       1335.57       1351.60        37.48 o                         
   5  11   3       1542.00       1463.30        64.77 o                         
   6  11   3        459.09        435.97        46.30 o                         
   7  11   3        337.60        364.42        68.87 o                         
   8  11   3       1407.35       1413.08       121.82 o                         
   9  11   3       1933.48       2427.04       207.94 o                         
  10  11   3        463.12        432.59        84.04 o                         
  -5  12   3          7.37        -20.56        65.47 o                         
  -4  12   3        111.17         53.98        20.82 o                         
  -3  12   3        163.37        127.70        30.85 o                         
  -2  12   3         87.94         20.69        24.04 o                         
  -1  12   3         15.58          9.46        11.21 o                         
   0  12   3        102.83        105.30        14.79 o                         
   1  12   3         99.20         88.13        13.47 o                         
   2  12   3       1680.95       1780.21        66.75 o                         
   3  12   3       3288.47       3305.74       114.78 o                         
   4  12   3       2148.93       2272.93        90.35 o                         
   5  12   3        544.94        498.48        38.55 o                         
   6  12   3         20.32         24.92        11.72 o                         
   7  12   3         36.20         15.22        19.53 o                         
   8  12   3         25.55        -12.06        31.20 o                         
   9  12   3         42.87          9.90        23.53 o                         
  -4  13   3        382.71        268.62        85.29 o                         
  -3  13   3        984.90       1094.14       136.09 o                         
  -2  13   3       1219.76       1264.52        82.88 o                         
  -1  13   3        195.78        192.63        31.85 o                         
   0  13   3         37.50         65.08        21.40 o                         
   1  13   3        454.75        400.17        46.85 o                         
   2  13   3         26.66         33.03        16.44 o                         
   3  13   3          0.04         14.73        18.64 o                         
   4  13   3         52.98         99.67        33.09 o                         
   5  13   3        162.95        210.72        43.86 o                         
   6  13   3          1.82          4.99        25.76 o                         
   7  13   3        924.11       1062.31       149.80 o                         
   8  13   3       1777.91       1863.52       201.29 o                         
  -2  14   3          8.32        -51.74        96.37 o                         
  -1  14   3         75.74         54.18        56.27 o                         
   0  14   3          0.48          2.77        46.48 o                         
   1  14   3         79.38         68.79        42.64 o                         
   2  14   3        304.55        273.59        67.82 o                         
   3  14   3        341.21        393.82        80.80 o                         
   4  14   3        376.39        332.65        76.04 o                         
   0  15   3        956.22        779.74       111.46 o                         
   1  15   3        590.11        558.55        98.48 o                         
  -2 -14   4        243.34        187.93        55.00 o                         
  -1 -14   4        221.79        303.18        68.41 o                         
  -5 -13   4        217.25        246.12        59.92 o                         
  -4 -13   4        298.81        366.88        71.71 o                         
  -3 -13   4        181.45        290.47        65.87 o                         
  -2 -13   4        129.74        103.94        42.02 o                         
  -1 -13   4         41.89         -3.89        25.80 o                         
   0 -13   4       1345.18       1316.43       133.42 o                         
   1 -13   4        913.17        780.98       101.29 o                         
   2 -13   4        379.00        280.57        64.36 o                         
  -6 -12   4        384.89        400.20        74.25 o                         
  -5 -12   4         92.29         56.89        30.99 o                         
  -4 -12   4         44.78         59.28        31.29 o                         
  -3 -12   4        101.62        130.67        32.54 o                         
  -2 -12   4         24.08          6.28        68.76 o                         
  -1 -12   4        866.30        712.03        71.95 o                         
   0 -12   4        287.53        223.28        40.50 o                         
   1 -12   4       1225.58       1206.70        95.08 o                         
   2 -12   4       1047.30       1003.41        87.83 o                         
   3 -12   4        337.28        295.98        54.49 o                         
   4 -12   4          5.52        -24.87        24.87 o                         
  -7 -11   4        463.94        450.22        95.45 o                         
  -6 -11   4        711.46        667.75        58.17 o                         
  -5 -11   4        114.51        142.88        35.68 o                         
  -4 -11   4        714.95        561.46        62.73 o                         
  -3 -11   4        796.97        806.06        74.68 o                         
  -2 -11   4        730.38        704.95        69.01 o                         
  -1 -11   4         28.99         34.18        25.20 o                         
   0 -11   4         10.58         36.83        20.09 o                         
   1 -11   4          5.65         -2.63        16.14 o                         
   2 -11   4        291.36        242.91        41.49 o                         
   3 -11   4       1239.04       1220.81        78.68 o                         
   4 -11   4        844.28        833.55        64.17 o                         
   5 -11   4        661.93        637.00        63.29 o                         
  -9 -10   4        865.92       1033.05       135.04 o                         
  -8 -10   4       2226.73       2270.74       202.48 o                         
  -7 -10   4        923.06       1031.64        90.33 o                         
  -6 -10   4        563.36        588.46        82.15 o                         
  -5 -10   4        937.66        815.66        60.43 o                         
  -4 -10   4         16.95         44.94        22.22 o                         
  -3 -10   4        937.77        926.53        48.11 o                         
  -2 -10   4       1052.43        959.78        57.54 o                         
  -1 -10   4        519.62        492.32        41.15 o                         
   0 -10   4         93.38         80.58        13.56 o                         
   1 -10   4       1505.31       1545.74        61.06 o                         
   2 -10   4       1954.22       1870.63       103.75 o                         
   3 -10   4       1414.03       1357.86        64.09 o                         
   4 -10   4        557.06        514.08        41.35 o                         
   5 -10   4        313.66        308.41        34.32 o                         
   6 -10   4        112.35         99.63        31.58 o                         
 -10  -9   4        194.33        366.56        75.77 o                         
  -9  -9   4         60.70        150.18        49.54 o                         
  -8  -9   4         23.81         30.64        20.58 o                         
  -7  -9   4        125.04        106.73        31.51 o                         
  -6  -9   4          8.85         12.80        23.46 o                         
  -5  -9   4         27.28         -8.47        19.65 o                         
  -4  -9   4       3522.76       3679.85       107.63 o                         
  -3  -9   4       3021.78       3069.58        85.72 o                         
  -2  -9   4        429.00        424.46        35.27 o                         
  -1  -9   4        683.92        694.57        40.49 o                         
   0  -9   4        309.45        290.49        26.40 o                         
   1  -9   4         46.11         30.96        10.92 o                         
   2  -9   4       1519.24       1498.89        75.06 o                         
   3  -9   4       1118.95       1097.55        55.80 o                         
   4  -9   4         59.93         57.60        16.53 o                         
   5  -9   4          3.98        -12.25        12.25 o                         
   6  -9   4        128.80        193.97        28.13 o                         
   7  -9   4       1307.38       1277.14        93.68 o                         
   8  -9   4        676.71        642.37       109.95 o                         
 -10  -8   4        747.22        749.02       104.86 o                         
  -9  -8   4       1805.90       1715.11       114.01 o                         
  -8  -8   4        211.12        211.12        40.73 o                         
  -7  -8   4       3268.91       3311.36       156.42 o                         
  -6  -8   4        538.41        485.83        44.83 o                         
  -5  -8   4       1149.53       1241.33        42.55 o                         
  -4  -8   4        157.71        162.46        18.40 o                         
  -3  -8   4        328.84        352.86        29.58 o                         
  -2  -8   4          6.12          3.63         8.39 o                         
  -1  -8   4          4.50          3.79         6.53 o                         
   0  -8   4        483.75        518.25        25.42 o                         
   1  -8   4       3988.14       4219.75       148.45 o                         
   2  -8   4       4173.24       4149.96       166.75 o                         
   3  -8   4       2443.18       2523.80        77.13 o                         
   4  -8   4        478.42        479.48        37.05 o                         
   5  -8   4       1180.85       1185.00        61.24 o                         
   6  -8   4       1517.55       1594.71        75.04 o                         
   7  -8   4        167.24         97.54        36.87 o                         
   8  -8   4         30.14         67.71        49.21 o                         
 -10  -7   4        372.42        352.37        72.22 o                         
  -9  -7   4         67.88         41.91        67.84 o                         
  -8  -7   4         31.76         21.66        20.45 o                         
  -7  -7   4        130.43        175.37        24.60 o                         
  -6  -7   4         39.95         22.96        10.61 o                         
  -5  -7   4         33.47         17.10         7.10 o                         
  -4  -7   4        867.76        843.29        33.51 o                         
  -3  -7   4        703.93        708.10        29.02 o                         
  -2  -7   4        394.14        374.58        18.12 o                         
  -1  -7   4       2309.12       2378.76        69.90 o                         
   0  -7   4       6110.46       6323.80       141.63 o                         
   1  -7   4        666.97        675.24        26.45 o                         
   2  -7   4        294.62        275.65        23.23 o                         
   3  -7   4        246.48        196.42        27.39 o                         
   4  -7   4        228.27        244.04        21.86 o                         
   5  -7   4        491.88        528.33        35.52 o                         
   6  -7   4        900.01       1022.65        51.33 o                         
   7  -7   4        146.60        230.84        35.70 o                         
   8  -7   4          3.13        -18.49        35.00 o                         
   9  -7   4        129.20        168.68        57.54 o                         
 -10  -6   4          9.69         12.46        13.87 o                         
  -9  -6   4        117.02         81.03        20.98 o                         
  -8  -6   4        326.87        394.30        34.17 o                         
  -7  -6   4       2125.86       2118.57        70.85 o                         
  -6  -6   4       3734.64       3949.74        80.72 o                         
  -5  -6   4       2752.12       2905.97        76.43 o                         
  -4  -6   4        953.00        966.77        29.16 o                         
  -3  -6   4        978.67       1024.56        30.31 o                         
  -2  -6   4        204.74        200.11        13.14 o                         
  -1  -6   4         35.87         37.47         7.45 o                         
   0  -6   4        767.87        829.90        26.67 o                         
   1  -6   4       2034.44       2036.00        48.86 o                         
   2  -6   4          5.65          1.77         7.54 o                         
   3  -6   4       2254.40       2385.13       104.23 o                         
   4  -6   4       4729.68       4728.45       101.60 o                         
   5  -6   4       6050.16       6070.75       132.49 o                         
   6  -6   4       1341.11       1388.00        57.44 o                         
   7  -6   4        266.65        228.87        27.50 o                         
   8  -6   4          1.87         12.26        18.63 o                         
   9  -6   4         72.84        130.66        64.30 o                         
 -10  -5   4        118.36        139.56        25.47 o                         
  -9  -5   4        240.90        213.14        43.38 o                         
  -8  -5   4        288.56        289.27        26.20 o                         
  -7  -5   4       1147.86       1133.14        43.52 o                         
  -6  -5   4       1452.61       1464.77        45.15 o                         
  -5  -5   4        325.07        316.22        16.23 o                         
  -4  -5   4          5.19         -1.71         4.65 o                         
  -3  -5   4         29.78         26.64         7.49 o                         
  -2  -5   4       3166.23       3095.51        67.39 o                         
  -1  -5   4       4037.22       4048.01        74.83 o                         
   0  -5   4       3111.05       3108.00        59.74 o                         
   1  -5   4        657.72        614.11        23.73 o                         
   2  -5   4         96.23         81.03         9.79 o                         
   3  -5   4       1063.78       1002.61        37.69 o                         
   4  -5   4        421.29        415.15        23.26 o                         
   5  -5   4        255.07        241.20        20.68 o                         
   6  -5   4         47.76         57.96        12.95 o                         
   7  -5   4         28.36         10.89         7.52 o                         
   8  -5   4        102.30        133.85        29.01 o                         
   9  -5   4        760.33        773.92        68.97 o                         
 -11  -4   4         21.70         92.24        31.40 o                         
 -10  -4   4          2.82          6.13        13.05 o                         
  -9  -4   4          0.25         40.14        12.44 o                         
  -8  -4   4          9.26         -9.47         9.47 o                         
  -7  -4   4        236.90        218.09        19.38 o                         
  -6  -4   4       1063.67       1036.12        37.84 o                         
  -5  -4   4       2428.32       2341.46        51.48 o                         
  -4  -4   4       1920.18       1966.68        51.58 o                         
  -3  -4   4       2955.63       2972.35        74.29 o                         
  -2  -4   4       3171.73       3375.52        69.52 o                         
  -1  -4   4       1500.73       1475.12        45.67 o                         
   0  -4   4        364.92        313.21        17.10 o                         
   1  -4   4       2121.86       2222.93        46.45 o                         
   2  -4   4          3.45         -0.02         4.84 o                         
   3  -4   4        109.72         82.27        11.52 o                         
   4  -4   4       1729.43       1730.35        46.79 o                         
   5  -4   4       1503.76       1581.94        46.82 o                         
   6  -4   4       3305.89       3356.53        92.41 o                         
   7  -4   4       3737.26       3677.81       117.12 o                         
   8  -4   4        982.81       1077.00        84.44 o                         
   9  -4   4        603.78        581.01        58.17 o                         
  10  -4   4         37.06         18.17        30.93 o                         
 -12  -3   4        127.42        161.49        71.39 o                         
 -11  -3   4       1080.19       1103.18        98.33 o                         
 -10  -3   4       1603.26       1451.69        79.90 o                         
  -9  -3   4       1021.01       1082.47        54.28 o                         
  -8  -3   4       1919.11       1866.33        60.81 o                         
  -7  -3   4        142.12        146.33        16.42 o                         
  -6  -3   4         11.99          9.90         7.71 o                         
  -5  -3   4        825.14        769.08        36.79 o                         
  -4  -3   4       2208.23       2244.04        61.09 o                         
  -3  -3   4        498.62        436.24        20.90 o                         
  -2  -3   4          0.51          2.87         4.48 o                         
  -1  -3   4       2392.16       2412.80        52.80 o                         
   0  -3   4      10934.06      10850.12       246.77 o                         
   1  -3   4       5312.33       5400.36        90.92 o                         
   2  -3   4       7170.82       7067.44       149.45 o                         
   3  -3   4       7255.77       7160.93       191.14 o                         
   4  -3   4        729.05        822.80        34.76 o                         
   5  -3   4         11.71         17.02         6.58 o                         
   6  -3   4         25.17         19.88         6.67 o                         
   7  -3   4          5.83         -4.53         7.28 o                         
   8  -3   4        156.31        129.65        21.67 o                         
   9  -3   4          5.13         10.77        15.21 o                         
  10  -3   4        247.35        282.29        43.52 o                         
 -11  -2   4        596.36        498.06        66.17 o                         
 -10  -2   4       1045.85        978.26        67.60 o                         
  -9  -2   4       1128.01        932.47        70.82 o                         
  -8  -2   4        120.57         93.87        13.59 o                         
  -7  -2   4        425.42        394.36        29.23 o                         
  -6  -2   4        692.56        691.99        30.67 o                         
  -5  -2   4        463.03        462.77        28.56 o                         
  -4  -2   4       3455.71       3400.95       115.87 o                         
  -3  -2   4       2437.59       2463.09        51.24 o                         
  -2  -2   4       3019.42       3090.86        57.09 o                         
  -1  -2   4        172.72        200.63        12.65 o                         
   0  -2   4         54.16         82.94         8.68 o                         
   1  -2   4       2661.95       2815.58        74.02 o                         
   2  -2   4        259.50        295.38        15.23 o                         
   3  -2   4        723.18        724.91        29.70 o                         
   4  -2   4       1332.82       1237.63        43.25 o                         
   5  -2   4       3373.82       3521.03       111.21 o                         
   6  -2   4       3694.94       3863.08       101.81 o                         
   7  -2   4       2834.97       2853.68        83.39 o                         
   8  -2   4        366.00        370.44        48.30 o                         
   9  -2   4         49.52         24.39        19.87 o                         
  10  -2   4          1.53         24.59        19.10 o                         
 -11  -1   4         20.29        -14.07        18.00 o                         
 -10  -1   4       1093.20       1073.61        72.77 o                         
  -9  -1   4       1376.17       1328.43        76.81 o                         
  -8  -1   4       3401.05       3330.86        84.02 o                         
  -7  -1   4       1907.53       1967.33        60.09 o                         
  -6  -1   4       1956.77       1927.62        53.55 o                         
  -5  -1   4       1748.43       1657.51        56.34 o                         
  -4  -1   4       1680.80       1581.33        41.93 o                         
  -3  -1   4        245.83        206.16        14.59 o                         
  -2  -1   4        688.44        688.68        22.28 o                         
  -1  -1   4      11076.99      11179.97       146.48 o                         
   0  -1   4       3147.33       3277.11        60.58 o                         
   1  -1   4       3084.69       2917.61        53.94 o                         
   2  -1   4      17433.35      17228.89       203.63 o                         
   3  -1   4      11916.26      11596.57       195.10 o                         
   4  -1   4       2330.34       2122.92        49.87 o                         
   5  -1   4       3646.01       3768.67        76.60 o                         
   6  -1   4       1069.87       1021.53        27.68 o                         
   7  -1   4        232.05        219.90        16.65 o                         
   8  -1   4       1153.10       1095.78        70.55 o                         
   9  -1   4         25.39         23.36        26.78 o                         
  10  -1   4         23.17         28.48        33.95 o                         
  11  -1   4         43.59         23.80        40.83 o                         
 -11   0   4        547.67        444.92        50.59 o                         
 -10   0   4        844.22        889.34        68.90 o                         
  -9   0   4        198.78        170.32        30.61 o                         
  -8   0   4       1283.01       1245.25        56.31 o                         
  -7   0   4        618.02        564.57        30.80 o                         
  -6   0   4       1415.23       1341.77        45.82 o                         
  -5   0   4         20.71         32.24         9.74 o                         
  -4   0   4       4371.75       4254.29        85.91 o                         
  -3   0   4       4077.59       3952.80        92.45 o                         
  -2   0   4       6906.44       6502.03       168.53 o                         
  -1   0   4       9921.42       9904.41       129.94 o                         
   0   0   4       3828.72       4046.01        74.51 o                         
   1   0   4       1747.85       1688.92        36.15 o                         
   2   0   4       3277.26       3497.37        60.14 o                         
   3   0   4        360.29        332.57        15.91 o                         
   4   0   4       2721.85       2721.39        50.91 o                         
   5   0   4        307.71        283.08        17.65 o                         
   6   0   4        337.00        343.80        18.60 o                         
   7   0   4       2363.79       2463.16       115.88 o                         
   8   0   4       2964.96       2920.75       139.73 o                         
   9   0   4        947.68        835.98        63.68 o                         
  10   0   4        512.65        583.38        76.50 o                         
  11   0   4        348.74        289.43        60.18 o                         
 -11   1   4          7.65        -26.88        26.88 o                         
 -10   1   4        610.21        594.43        76.66 o                         
  -9   1   4       2967.38       2891.60       158.11 o                         
  -8   1   4        358.29        326.72        27.99 o                         
  -7   1   4        848.64        822.77        43.13 o                         
  -6   1   4        542.88        494.98        26.40 o                         
  -5   1   4       1833.00       1855.46        55.51 o                         
  -4   1   4       1523.73       1443.89        76.42 o                         
  -3   1   4       2635.65       2701.01        94.72 o                         
  -2   1   4       1124.15        988.62        36.97 o                         
  -1   1   4       5755.23       5877.00       103.99 o                         
   0   1   4      11859.72      11716.96       213.39 o                         
   1   1   4      16081.46      16119.11       217.93 o                         
   2   1   4      12485.33      12692.80       151.33 o                         
   3   1   4       2328.32       2207.25        41.58 o                         
   4   1   4       8190.80       8211.60        95.58 o                         
   5   1   4       6913.93       7044.15        90.55 o                         
   6   1   4       3188.12       3237.38        81.73 o                         
   7   1   4         24.28         14.17         9.75 o                         
   8   1   4        898.73        785.18        57.05 o                         
   9   1   4          1.61          1.29        24.31 o                         
  10   1   4         33.15        -27.85        27.85 o                         
  11   1   4        581.60        509.48        74.54 o                         
 -11   2   4        277.20        297.88        74.36 o                         
 -10   2   4        396.78        473.94        67.50 o                         
  -9   2   4        628.75        600.44        73.48 o                         
  -8   2   4       1095.73       1116.16        52.64 o                         
  -7   2   4       2210.68       2184.37        75.46 o                         
  -6   2   4        847.01        894.57        36.94 o                         
  -5   2   4        773.70        826.74        51.32 o                         
  -4   2   4         27.23         23.16         6.81 o                         
  -3   2   4        532.78        561.91        35.09 o                         
  -2   2   4       1934.30       2018.84       119.53 o                         
  -1   2   4       6013.26       5874.19       132.49 o                         
   0   2   4      16049.91      16302.89       361.23 o                         
   1   2   4       1181.30       1096.21        21.15 o                         
   2   2   4       1685.94       1673.06        28.27 o                         
   3   2   4       3573.43       3455.91        48.76 o                         
   4   2   4       3047.71       3204.76        48.84 o                         
   5   2   4        493.44        536.85        18.66 o                         
   6   2   4        292.70        331.44        15.12 o                         
   7   2   4       1584.53       1578.89        80.92 o                         
   8   2   4        953.57        738.13        72.44 o                         
   9   2   4       1781.23       1666.35        84.41 o                         
  10   2   4       1858.07       1738.53       129.36 o                         
  11   2   4       1009.21       1071.41       107.17 o                         
  12   2   4         71.35        168.52        66.63 o                         
 -10   3   4        236.80        294.47        76.09 o                         
  -9   3   4        164.36        152.27        39.21 o                         
  -8   3   4         43.74         11.72        16.72 o                         
  -7   3   4       4005.86       4173.74       176.55 o                         
  -6   3   4       2410.16       2498.08       132.63 o                         
  -5   3   4        605.62        628.65        33.48 o                         
  -4   3   4        238.53        255.42        19.04 o                         
  -3   3   4        564.41        575.11        29.04 o                         
  -2   3   4       3188.64       3468.89        88.46 o                         
  -1   3   4       1744.59       1895.93        49.23 o                         
   0   3   4         39.82         47.61         7.14 o                         
   1   3   4        502.63        443.72        10.91 o                         
   2   3   4        348.71        334.27        10.98 o                         
   3   3   4       4603.28       4499.96        56.01 o                         
   4   3   4      15146.54      14491.89       151.69 o                         
   5   3   4      17408.54      17411.96       187.37 o                         
   6   3   4       3869.30       4000.44        69.03 o                         
   7   3   4         91.88        101.62         9.16 o                         
   8   3   4         87.45        108.74        15.28 o                         
   9   3   4        426.41        381.40        29.76 o                         
  10   3   4          6.62          9.14         9.32 o                         
  11   3   4         48.80         34.51        28.61 o                         
  12   3   4         46.07         -0.22        22.93 o                         
 -10   4   4         18.10         82.74        48.24 o                         
  -9   4   4        280.78        311.59        58.54 o                         
  -8   4   4       2318.72       2415.88       150.80 o                         
  -7   4   4       5070.49       5084.69       225.28 o                         
  -6   4   4        868.14        910.59        47.93 o                         
  -5   4   4       2898.94       2994.15       102.37 o                         
  -4   4   4       1341.24       1399.22        52.44 o                         
  -3   4   4         12.05         11.68         6.76 o                         
  -2   4   4       2715.25       2917.73        70.43 o                         
  -1   4   4       3355.53       3264.05        61.39 o                         
   0   4   4       3375.85       3475.83        76.43 o                         
   1   4   4        246.42        239.94        13.75 o                         
   2   4   4       2635.53       2496.83        40.63 o                         
   3   4   4      11655.17      12096.77       132.59 o                         
   4   4   4       3769.81       3795.87        50.78 o                         
   5   4   4       2131.75       2154.28        46.28 o                         
   6   4   4       1190.25       1194.53        28.61 o                         
   7   4   4        239.51        230.74        14.38 o                         
   8   4   4        516.91        530.66        24.92 o                         
   9   4   4       4625.15       4685.17       155.87 o                         
  10   4   4       1707.57       1695.37        75.86 o                         
  11   4   4        334.26        275.32        41.83 o                         
  12   4   4        466.55        462.39        98.43 o                         
  -9   5   4        935.14       1000.93       225.33 o                         
  -8   5   4         15.25         18.09        16.16 o                         
  -7   5   4        860.30        775.37        47.86 o                         
  -6   5   4        219.66        200.71        20.47 o                         
  -5   5   4       1136.82       1221.55        44.82 o                         
  -4   5   4        147.83        163.07        17.24 o                         
  -3   5   4       2039.58       2016.05        61.83 o                         
  -2   5   4       4790.79       5091.15        96.99 o                         
  -1   5   4         43.62         69.10        11.32 o                         
   0   5   4       3808.35       4098.69        90.52 o                         
   1   5   4       1835.01       1883.49        46.41 o                         
   2   5   4       1076.37       1114.12        25.94 o                         
   3   5   4       2418.94       2538.18        41.91 o                         
   4   5   4       4093.42       4355.05        62.23 o                         
   5   5   4       1045.76       1070.65        26.46 o                         
   6   5   4       1506.58       1501.29        33.47 o                         
   7   5   4       1980.64       1964.69        40.60 o                         
   8   5   4       4739.64       4958.33       155.81 o                         
   9   5   4       1194.36       1192.22        51.10 o                         
  10   5   4          8.54         12.18        21.65 o                         
  11   5   4          8.76         -5.14        19.02 o                         
  12   5   4         14.17         43.32        35.91 o                         
  -8   6   4        522.77        543.97        53.30 o                         
  -7   6   4        139.07        124.12        20.80 o                         
  -6   6   4        464.56        471.65        32.46 o                         
  -5   6   4       3443.54       3609.42        86.00 o                         
  -4   6   4       2460.36       2542.64        66.42 o                         
  -3   6   4       1890.96       1802.59        50.45 o                         
  -2   6   4          7.51          6.10         5.21 o                         
  -1   6   4       1003.61        969.95        31.51 o                         
   0   6   4       1918.85       1878.94        91.84 o                         
   1   6   4       7444.48       7596.40       144.11 o                         
   2   6   4      15591.75      16041.71       177.22 o                         
   3   6   4       2868.10       2848.14        45.52 o                         
   4   6   4        514.30        552.17        18.05 o                         
   5   6   4          2.03          5.70         5.01 o                         
   6   6   4       2201.47       2175.14        46.96 o                         
   7   6   4       4077.77       3968.94       104.72 o                         
   8   6   4         65.72         67.47         9.62 o                         
   9   6   4          0.53         -1.15        11.66 o                         
  10   6   4        360.66        320.90        40.46 o                         
  11   6   4       1406.79       1348.82        88.40 o                         
  12   6   4       1108.48       1006.50       135.96 o                         
  -8   7   4        303.89        302.27        60.96 o                         
  -7   7   4         12.82        -13.95        30.47 o                         
  -6   7   4          1.99        -13.47        13.47 o                         
  -5   7   4        589.32        589.65        32.65 o                         
  -4   7   4        340.92        328.37        23.20 o                         
  -3   7   4         91.59         77.74        11.40 o                         
  -2   7   4         39.43         43.09         7.17 o                         
  -1   7   4        303.10        315.66        14.60 o                         
   0   7   4       4240.79       4375.50       117.80 o                         
   1   7   4       5442.29       5432.80       117.82 o                         
   2   7   4       2163.01       2212.73        45.69 o                         
   3   7   4         17.50         15.14         4.61 o                         
   4   7   4        584.39        642.27        19.33 o                         
   5   7   4        447.71        399.95        17.34 o                         
   6   7   4        624.34        639.95        23.83 o                         
   7   7   4        778.66        856.58        33.82 o                         
   8   7   4        563.28        524.27        22.96 o                         
   9   7   4        306.80        307.76        23.56 o                         
  10   7   4          6.17         17.11        14.61 o                         
  11   7   4        515.89        434.37        48.83 o                         
  12   7   4        397.28        268.84        76.85 o                         
  -7   8   4        490.13        555.69        57.86 o                         
  -6   8   4       1078.88       1078.78        77.03 o                         
  -5   8   4       5166.84       5424.93       116.93 o                         
  -4   8   4        136.17        139.54        14.96 o                         
  -3   8   4          6.57          5.57         5.64 o                         
  -2   8   4          2.45         -1.85         5.52 o                         
  -1   8   4         26.39         24.00         5.50 o                         
   0   8   4        122.23        115.99        10.03 o                         
   1   8   4       1867.81       1874.48        40.86 o                         
   2   8   4       2189.77       2166.10        45.20 o                         
   3   8   4       1558.10       1529.34        33.05 o                         
   4   8   4       4069.76       4211.60        70.92 o                         
   5   8   4       1513.72       1492.98        37.53 o                         
   6   8   4       1572.07       1654.82        55.65 o                         
   7   8   4        633.89        668.42        23.37 o                         
   8   8   4        499.13        457.30        31.74 o                         
   9   8   4         68.19         58.23        13.87 o                         
  10   8   4          0.09          3.37        11.55 o                         
  11   8   4        192.03        236.50        68.14 o                         
  12   8   4        382.59        329.08        82.09 o                         
  -7   9   4        997.22       1027.81       123.90 o                         
  -6   9   4        631.68        661.63       102.61 o                         
  -5   9   4         25.03         20.16        25.67 o                         
  -4   9   4       1427.68       1326.76        51.21 o                         
  -3   9   4        228.64        225.97        18.36 o                         
  -2   9   4         10.18          4.98         5.63 o                         
  -1   9   4         55.20         42.47         9.67 o                         
   0   9   4        438.96        438.45        23.83 o                         
   1   9   4         75.75         63.20        11.58 o                         
   2   9   4       4889.73       4964.34       140.15 o                         
   3   9   4       1210.04       1225.43        35.19 o                         
   4   9   4       3381.62       3522.43        66.59 o                         
   5   9   4        841.52        813.84        27.20 o                         
   6   9   4        247.82        235.52        18.65 o                         
   7   9   4        179.28        185.43        17.90 o                         
   8   9   4        549.02        546.42        47.44 o                         
   9   9   4        709.53        695.48        56.06 o                         
  10   9   4        697.99        695.35        83.93 o                         
  11   9   4        266.47        198.69        60.41 o                         
  -6  10   4        178.02        225.48        43.83 o                         
  -5  10   4        222.57        344.56        46.40 o                         
  -4  10   4       1199.44       1237.70        72.30 o                         
  -3  10   4       1277.10       1315.57        51.23 o                         
  -2  10   4       2109.40       2214.80        64.55 o                         
  -1  10   4        308.54        330.50        24.27 o                         
   0  10   4         63.97         58.81        10.51 o                         
   1  10   4         65.17         55.73        10.47 o                         
   2  10   4       2881.14       2869.89        96.10 o                         
   3  10   4       1852.66       1913.10        61.02 o                         
   4  10   4        680.85        693.93        28.63 o                         
   5  10   4       1170.49       1232.31        42.30 o                         
   6  10   4        385.07        402.27        27.07 o                         
   7  10   4        499.63        487.29        32.26 o                         
   8  10   4       1090.28       1030.17        65.76 o                         
   9  10   4       1500.49       1563.39        85.81 o                         
  10  10   4         22.80        -35.75        35.75 o                         
  -6  11   4        494.11        530.64       100.64 o                         
  -5  11   4        197.95        166.76        33.11 o                         
  -4  11   4        108.45        130.06        27.19 o                         
  -3  11   4        292.64        264.23        39.31 o                         
  -2  11   4         14.20         21.48         9.90 o                         
  -1  11   4        429.65        430.96        28.78 o                         
   0  11   4        284.93        323.03        23.56 o                         
   1  11   4       2430.97       2390.48        67.13 o                         
   2  11   4       2527.79       2459.48        74.86 o                         
   3  11   4       2832.28       2916.20        84.55 o                         
   4  11   4        881.46        893.44        38.18 o                         
   5  11   4        143.80        135.41        22.87 o                         
   6  11   4         81.15         56.98        22.43 o                         
   7  11   4         97.35         41.92        26.76 o                         
   8  11   4         32.18          3.50        34.31 o                         
   9  11   4        414.78        569.61        69.42 o                         
  -5  12   4         58.73         -0.19        30.97 o                         
  -4  12   4        185.11        195.56        39.92 o                         
  -3  12   4        594.01        583.45        49.06 o                         
  -2  12   4       1158.39       1104.37        66.26 o                         
  -1  12   4        819.89        831.15        55.36 o                         
   0  12   4        484.28        510.22        41.18 o                         
   1  12   4        204.01        214.18        26.03 o                         
   2  12   4          8.68         16.86        10.36 o                         
   3  12   4       1127.53        902.47       136.97 o                         
   4  12   4       2106.20       2115.00        69.78 o                         
   5  12   4        737.96        716.43        44.62 o                         
   6  12   4        419.32        479.94        51.92 o                         
   7  12   4         68.99         44.88        57.09 o                         
   8  12   4        571.40        634.52        73.14 o                         
   9  12   4        240.29        373.75        95.45 o                         
  -4  13   4        310.14        277.06        78.85 o                         
  -3  13   4          6.71        -19.53        23.75 o                         
  -2  13   4        630.60        665.28        53.23 o                         
  -1  13   4        138.99        127.49        37.34 o                         
   0  13   4         16.99          8.65        32.35 o                         
   1  13   4         29.60         13.55        15.50 o                         
   2  13   4        408.79        412.96        44.04 o                         
   3  13   4       2363.42       2167.43       282.30 o                         
   4  13   4       1568.37       1633.36       123.51 o                         
   5  13   4       1809.91       1871.35       133.35 o                         
   6  13   4       1628.72       1741.84       103.39 o                         
   7  13   4        104.75        185.12        50.30 o                         
   8  13   4        104.46        152.62        68.52 o                         
   9  13   4        526.60        717.06       121.30 o                         
  -2  14   4        800.74        889.86        85.54 o                         
  -1  14   4        442.46        499.59        63.64 o                         
   0  14   4        245.60        237.01        43.29 o                         
   1  14   4        687.79        784.19        74.41 o                         
   2  14   4         65.02         53.76        34.94 o                         
   3  14   4          2.36        -27.42        32.45 o                         
   4  14   4          9.02         53.92        35.10 o                         
  -3 -13   5        189.28        162.30        55.38 o                         
  -2 -13   5        415.51        342.60        70.20 o                         
  -1 -13   5       1656.03       1617.61       155.21 o                         
   0 -13   5        470.50        435.51        78.31 o                         
  -5 -12   5        127.77         87.07        37.86 o                         
  -4 -12   5        117.15        157.54        45.64 o                         
  -3 -12   5        453.45        481.75        79.17 o                         
  -2 -12   5        403.90        282.14        63.27 o                         
  -1 -12   5         18.02         -7.77        21.36 o                         
   0 -12   5        271.16        307.74        48.08 o                         
   1 -12   5       1417.39       1420.01       107.33 o                         
   2 -12   5        723.78        744.10        76.57 o                         
   3 -12   5       1205.59       1290.39       103.61 o                         
   4 -12   5        505.75        390.68        86.69 o                         
  -6 -11   5        110.09          9.21        17.55 o                         
  -5 -11   5        396.41        406.58        57.35 o                         
  -4 -11   5        204.59        200.55        39.50 o                         
  -3 -11   5        160.32        134.47        33.63 o                         
  -2 -11   5        421.93        414.57        73.66 o                         
  -1 -11   5        249.11        186.34        39.48 o                         
   0 -11   5         93.94         53.62        24.60 o                         
   1 -11   5        352.71        387.87        53.25 o                         
   2 -11   5       1002.89       1108.44        90.33 o                         
   3 -11   5       1771.79       1863.78       119.97 o                         
   4 -11   5        162.74        189.33        47.51 o                         
   5 -11   5          1.58        -42.51        42.51 o                         
  -8 -10   5         48.11         55.11        35.69 o                         
  -7 -10   5        219.01        222.56        72.58 o                         
  -6 -10   5        372.00        421.07        56.51 o                         
  -5 -10   5        296.59        318.75        48.86 o                         
  -4 -10   5        671.93        621.63        94.18 o                         
  -3 -10   5        180.31        182.62        37.20 o                         
  -2 -10   5        270.42        288.22        38.90 o                         
  -1 -10   5          7.85         12.59        13.59 o                         
   0 -10   5         11.55         17.41        13.54 o                         
   1 -10   5        187.37        147.05        25.52 o                         
   2 -10   5          0.64        -11.22        11.22 o                         
   3 -10   5        852.41        783.80        51.59 o                         
   4 -10   5        818.62        804.92        53.08 o                         
   5 -10   5        776.12        857.03        66.68 o                         
   6 -10   5        282.28        281.06        75.44 o                         
  -9  -9   5        310.28        300.42        73.98 o                         
  -8  -9   5        540.29        652.20        70.17 o                         
  -7  -9   5        193.50        130.02        80.99 o                         
  -6  -9   5       1462.43       1467.42       103.34 o                         
  -5  -9   5        447.29        480.35        49.76 o                         
  -4  -9   5        309.82        301.62        33.99 o                         
  -3  -9   5        884.86        831.00        51.21 o                         
  -2  -9   5       1116.10       1018.10        57.88 o                         
  -1  -9   5        804.36        827.33        45.63 o                         
   0  -9   5        166.30        179.40        18.65 o                         
   1  -9   5       1236.26       1206.76        81.48 o                         
   2  -9   5        632.15        628.78        36.65 o                         
   3  -9   5       1403.24       1323.05        87.38 o                         
   4  -9   5        303.21        305.35        31.12 o                         
   5  -9   5       1110.51       1120.00        62.38 o                         
   6  -9   5        143.20         90.85        20.53 o                         
   7  -9   5         92.16         91.35        31.74 o                         
 -10  -8   5        100.44         59.11        40.67 o                         
  -9  -8   5          6.46          4.85        35.07 o                         
  -8  -8   5         39.82         36.31        19.77 o                         
  -7  -8   5        360.96        393.95        52.60 o                         
  -6  -8   5       1103.75       1127.61        69.59 o                         
  -5  -8   5        352.00        371.15        26.54 o                         
  -4  -8   5        520.57        527.10        43.88 o                         
  -3  -8   5        782.01        811.67        48.39 o                         
  -2  -8   5       1698.23       1782.57        52.84 o                         
  -1  -8   5       1616.46       1573.57        51.95 o                         
   0  -8   5       1745.81       1777.59        71.63 o                         
   1  -8   5       1753.40       1867.25        64.67 o                         
   2  -8   5       1035.96       1017.66        52.64 o                         
   3  -8   5       1082.13       1056.07        48.82 o                         
   4  -8   5        549.28        527.56        39.75 o                         
   5  -8   5         33.99         32.56        13.90 o                         
   6  -8   5        383.77        420.36        38.35 o                         
   7  -8   5         20.18          4.17        30.11 o                         
   8  -8   5        254.04        225.30        68.25 o                         
 -10  -7   5        217.40        217.84        55.81 o                         
  -9  -7   5        343.51        348.27        49.95 o                         
  -8  -7   5        697.00        697.95        67.87 o                         
  -7  -7   5        596.63        650.78        46.61 o                         
  -6  -7   5       2415.87       2326.96        78.46 o                         
  -5  -7   5        750.59        764.87        32.35 o                         
  -4  -7   5        144.02        120.72        13.00 o                         
  -3  -7   5         36.99         22.45         6.50 o                         
  -2  -7   5        161.31        198.88        15.44 o                         
  -1  -7   5         21.82          7.38         9.65 o                         
   0  -7   5       1400.10       1435.84        42.91 o                         
   1  -7   5       1297.68       1298.20        41.24 o                         
   2  -7   5       7057.72       7188.24       195.67 o                         
   3  -7   5        247.44        234.83        21.08 o                         
   4  -7   5        941.87        867.12        41.96 o                         
   5  -7   5       1773.75       1819.93        68.94 o                         
   6  -7   5        160.60        150.81        20.91 o                         
   7  -7   5         98.14         86.89        24.80 o                         
   8  -7   5         70.83         73.32        23.50 o                         
   9  -7   5          1.41        117.68        55.11 o                         
 -10  -6   5        667.75        737.80        72.33 o                         
  -9  -6   5        388.82        389.15        41.08 o                         
  -8  -6   5        504.96        533.62        45.57 o                         
  -7  -6   5       1141.49       1187.15        48.46 o                         
  -6  -6   5        314.05        329.22        21.46 o                         
  -5  -6   5       1359.28       1393.10        42.24 o                         
  -4  -6   5        267.42        254.78        19.14 o                         
  -3  -6   5        403.35        412.89        20.60 o                         
  -2  -6   5        347.67        372.29        19.52 o                         
  -1  -6   5       2494.13       2529.29        68.87 o                         
   0  -6   5       4309.48       4283.98        89.52 o                         
   1  -6   5       3066.12       3165.98        61.34 o                         
   2  -6   5       1179.05       1121.67        39.02 o                         
   3  -6   5        955.30       1045.00        46.32 o                         
   4  -6   5        141.06        115.26        15.40 o                         
   5  -6   5       1191.72       1160.42        51.69 o                         
   6  -6   5       2066.16       2109.94        73.62 o                         
   7  -6   5        923.53        949.47        55.41 o                         
   8  -6   5          9.47         -9.02        29.11 o                         
   9  -6   5        125.67        169.22        61.65 o                         
 -10  -5   5          4.52        -15.67        15.67 o                         
  -9  -5   5        335.53        409.44        41.85 o                         
  -8  -5   5          0.65          0.02         8.21 o                         
  -7  -5   5       1067.28       1036.88        43.56 o                         
  -6  -5   5       4494.63       4556.28        93.98 o                         
  -5  -5   5       3274.47       3446.51        83.13 o                         
  -4  -5   5       1143.31       1123.76        37.05 o                         
  -3  -5   5        134.05        119.08        14.04 o                         
  -2  -5   5        258.12        278.16        17.63 o                         
  -1  -5   5       1314.21       1310.17        38.87 o                         
   0  -5   5       4443.22       4652.63        80.83 o                         
   1  -5   5       1105.97       1125.88        32.17 o                         
   2  -5   5        158.54        161.84        13.93 o                         
   3  -5   5        273.74        275.25        21.13 o                         
   4  -5   5       3243.49       3265.75        78.03 o                         
   5  -5   5       4819.10       4737.41       111.06 o                         
   6  -5   5        806.47        840.79        42.68 o                         
   7  -5   5        303.87        284.40        25.12 o                         
   8  -5   5        112.02         88.31        26.57 o                         
   9  -5   5         12.97          0.76        17.68 o                         
 -11  -4   5        372.14        268.78        75.01 o                         
 -10  -4   5        215.67        213.45        40.29 o                         
  -9  -4   5        933.23        891.04        49.15 o                         
  -8  -4   5       1727.44       1793.15        61.48 o                         
  -7  -4   5       1252.06       1248.50        48.73 o                         
  -6  -4   5         99.91         78.69        11.85 o                         
  -5  -4   5         16.52         13.07         6.94 o                         
  -4  -4   5        339.24        300.99        18.30 o                         
  -3  -4   5        632.10        651.53        28.83 o                         
  -2  -4   5       1344.99       1353.08        46.79 o                         
  -1  -4   5       7894.73       8290.89       154.90 o                         
   0  -4   5       6468.12       6596.92       154.53 o                         
   1  -4   5       1219.93       1194.25        33.90 o                         
   2  -4   5       5600.46       5780.20       152.50 o                         
   3  -4   5       3044.41       2924.23        76.36 o                         
   4  -4   5        608.34        580.67        27.10 o                         
   5  -4   5         30.61         21.03         8.59 o                         
   6  -4   5        362.85        287.35        23.56 o                         
   7  -4   5          9.78          4.68         9.41 o                         
   8  -4   5        129.36        137.76        30.15 o                         
   9  -4   5        844.71        874.77        72.67 o                         
  10  -4   5        618.43        705.54       123.68 o                         
 -11  -3   5          7.53         45.08        35.07 o                         
 -10  -3   5         99.68         93.27        28.15 o                         
  -9  -3   5        334.24        302.50        28.96 o                         
  -8  -3   5        235.66        183.43        20.04 o                         
  -7  -3   5        142.19        102.80        14.81 o                         
  -6  -3   5       1159.71       1219.37        40.03 o                         
  -5  -3   5         49.63         28.52         8.02 o                         
  -4  -3   5       2271.59       2431.06        67.98 o                         
  -3  -3   5       4652.67       4591.58        88.65 o                         
  -2  -3   5       2327.89       2284.57        73.61 o                         
  -1  -3   5        420.72        442.30        21.58 o                         
   0  -3   5       1615.42       1586.26        49.86 o                         
   1  -3   5          3.92          6.16         5.55 o                         
   2  -3   5       2632.46       2767.42        64.46 o                         
   3  -3   5       2851.89       2789.12        80.08 o                         
   4  -3   5       1083.27       1148.88        39.30 o                         
   5  -3   5        901.42        856.67        32.62 o                         
   6  -3   5          2.53         -7.33         7.33 o                         
   7  -3   5        614.19        651.23        31.99 o                         
   8  -3   5       1849.10       1669.98        92.80 o                         
   9  -3   5       1116.18       1086.31        78.98 o                         
  10  -3   5         44.46         -2.68        17.68 o                         
 -11  -2   5          3.78        -22.85        22.85 o                         
 -10  -2   5        215.58        229.46        32.16 o                         
  -9  -2   5       4166.77       4169.97       201.49 o                         
  -8  -2   5       2000.76       2044.32        66.30 o                         
  -7  -2   5        518.60        465.88        32.75 o                         
  -6  -2   5         47.70         61.39        13.14 o                         
  -5  -2   5        115.43         93.32        14.23 o                         
  -4  -2   5          0.26         -0.19         6.63 o                         
  -3  -2   5        653.02        647.84        26.90 o                         
  -2  -2   5        107.49        110.32        10.91 o                         
  -1  -2   5         12.09         15.15         6.12 o                         
   0  -2   5          7.07          1.73         5.35 o                         
   1  -2   5      18797.23      19223.31       273.50 o                         
   2  -2   5      10945.59      10878.60       157.84 o                         
   3  -2   5      10894.76      10567.31       187.29 o                         
   4  -2   5       5378.99       5634.14       179.88 o                         
   5  -2   5         51.21         37.28         7.37 o                         
   6  -2   5        133.70        132.58        12.45 o                         
   7  -2   5          8.07          7.91         5.77 o                         
   8  -2   5        107.18        127.32        17.34 o                         
   9  -2   5        496.38        450.12        49.53 o                         
  10  -2   5         74.66        127.59        38.15 o                         
 -11  -1   5          1.84         -1.08        26.91 o                         
 -10  -1   5        539.82        568.13        53.43 o                         
  -9  -1   5       1149.65       1161.53        58.79 o                         
  -8  -1   5         59.52         34.38        13.12 o                         
  -7  -1   5        128.82         97.80        16.54 o                         
  -6  -1   5        127.32        114.89        16.65 o                         
  -5  -1   5        829.03        860.89        48.69 o                         
  -4  -1   5       2928.22       2799.38        89.01 o                         
  -3  -1   5       4069.60       3878.24        79.13 o                         
  -2  -1   5       1629.37       1735.58        40.14 o                         
  -1  -1   5       1669.76       1630.39        51.63 o                         
   0  -1   5       6999.15       6834.30       110.22 o                         
   1  -1   5         75.63         55.26         7.69 o                         
   2  -1   5        188.81        179.75        12.48 o                         
   3  -1   5          6.56         11.83         6.65 o                         
   4  -1   5        146.86        162.04        11.00 o                         
   5  -1   5        363.53        392.63        19.44 o                         
   6  -1   5       1259.52       1301.72        37.11 o                         
   7  -1   5       4047.09       4040.55       128.31 o                         
   8  -1   5       1746.45       1635.62        87.38 o                         
   9  -1   5        269.40        242.72        36.57 o                         
  10  -1   5        180.12        182.11        35.19 o                         
 -11   0   5          2.54        -24.36        24.36 o                         
 -10   0   5          8.27         -9.62        16.84 o                         
  -9   0   5        382.70        390.80        43.62 o                         
  -8   0   5        455.16        432.65        35.51 o                         
  -7   0   5       1573.31       1507.46        62.18 o                         
  -6   0   5       2377.27       2354.06       112.27 o                         
  -5   0   5       2534.69       2633.30       165.79 o                         
  -4   0   5        790.84        801.41        32.71 o                         
  -3   0   5        594.45        582.88        25.83 o                         
  -2   0   5        381.19        269.78        17.37 o                         
  -1   0   5        563.98        597.35        18.66 o                         
   0   0   5         94.06         86.64         7.99 o                         
   1   0   5       3256.12       3184.06        59.11 o                         
   2   0   5       7109.98       7049.76       109.17 o                         
   3   0   5       3824.45       3816.26        69.57 o                         
   4   0   5       6835.08       6724.28       103.42 o                         
   5   0   5       7079.78       6788.39        97.79 o                         
   6   0   5       3758.99       3688.98        75.02 o                         
   7   0   5        603.38        561.66        35.59 o                         
   8   0   5       1009.66        938.30        64.31 o                         
   9   0   5        575.26        608.16        55.29 o                         
  10   0   5        376.16        386.32        48.76 o                         
  11   0   5        333.63        330.70        66.23 o                         
 -11   1   5        624.87        650.72       116.57 o                         
 -10   1   5        307.37        315.86        42.91 o                         
  -9   1   5        124.15        106.89        26.43 o                         
  -8   1   5         70.71         70.00        19.85 o                         
  -7   1   5       2433.75       2302.74       126.32 o                         
  -6   1   5        514.23        478.22        36.10 o                         
  -5   1   5        121.72        115.43        19.67 o                         
  -4   1   5        741.87        735.91        33.82 o                         
  -3   1   5       2781.95       2796.65        78.76 o                         
  -2   1   5      13711.85      13284.71       272.02 o                         
  -1   1   5      11360.09      11161.00       288.64 o                         
   0   1   5       4818.26       4626.77       105.70 o                         
   1   1   5        514.84        512.17        20.48 o                         
   2   1   5        150.45        162.64        11.03 o                         
   3   1   5        273.70        291.71        15.46 o                         
   4   1   5        512.44        472.17        18.32 o                         
   5   1   5        178.55        154.60        10.13 o                         
   6   1   5        162.89        170.65        10.38 o                         
   7   1   5        799.57        791.83        36.91 o                         
   8   1   5       1447.88       1349.52        76.20 o                         
   9   1   5       1488.22       1519.69        86.25 o                         
  10   1   5       1984.36       1940.32       204.02 o                         
  11   1   5        576.23        523.68        76.35 o                         
 -11   2   5        294.05        375.75        57.70 o                         
 -10   2   5         39.13         43.59        39.99 o                         
  -9   2   5        361.24        227.41        45.86 o                         
  -8   2   5       1015.82       1068.09        68.10 o                         
  -7   2   5       1364.05       1314.58        89.51 o                         
  -6   2   5        668.23        701.24        41.91 o                         
  -5   2   5       2180.93       2338.07        66.39 o                         
  -4   2   5         43.04         32.78        11.67 o                         
  -3   2   5        130.07        133.21        16.28 o                         
  -2   2   5       3689.28       3909.54       107.69 o                         
  -1   2   5          9.42          0.80         9.42 o                         
   0   2   5          0.17         -1.45         6.08 o                         
   1   2   5       1714.42       1662.60        31.15 o                         
   2   2   5       1136.52       1111.37        26.95 o                         
   3   2   5       5818.70       5662.72        76.93 o                         
   4   2   5       5713.33       5535.76        73.29 o                         
   5   2   5       4666.64       4555.05        71.25 o                         
   6   2   5        500.98        487.61        18.18 o                         
   7   2   5        648.44        707.06        28.41 o                         
   8   2   5        108.71        113.82        18.81 o                         
   9   2   5         33.71         30.34        16.03 o                         
  10   2   5         16.96          1.73        26.04 o                         
  11   2   5         99.71          8.79        23.41 o                         
 -10   3   5        660.12        542.59        98.97 o                         
  -9   3   5        913.69        962.02        96.11 o                         
  -8   3   5        479.17        556.31        48.98 o                         
  -7   3   5        804.82        800.75        56.76 o                         
  -6   3   5        205.87        174.21        21.70 o                         
  -5   3   5          0.22         -5.05         8.91 o                         
  -4   3   5          5.09          8.67         7.26 o                         
  -3   3   5         29.54         21.71         9.03 o                         
  -2   3   5       1556.12       1667.59        66.28 o                         
  -1   3   5       5163.93       5219.38       113.62 o                         
   0   3   5      10259.33      10334.59       166.15 o                         
   1   3   5       7108.96       6925.12        92.56 o                         
   2   3   5      10290.85      10342.84       114.02 o                         
   3   3   5        637.18        546.79        17.46 o                         
   4   3   5       3768.06       4086.79        59.61 o                         
   5   3   5        338.90        336.85        16.14 o                         
   6   3   5        444.44        471.01        18.39 o                         
   7   3   5        230.88        239.96        14.95 o                         
   8   3   5        611.20        637.17        33.64 o                         
   9   3   5         89.73        127.28        24.81 o                         
  10   3   5        797.09        853.24        80.38 o                         
  11   3   5       1036.32       1062.22        82.42 o                         
  12   3   5        316.37        476.83       102.37 o                         
  -9   4   5        188.96        280.87        55.85 o                         
  -8   4   5          0.67        -16.75        16.75 o                         
  -7   4   5        305.52        352.24        32.61 o                         
  -6   4   5       3552.80       3553.27       133.16 o                         
  -5   4   5        532.43        564.08        34.75 o                         
  -4   4   5        919.44        981.14        44.78 o                         
  -3   4   5       1049.12       1067.36        48.45 o                         
  -2   4   5        852.65        940.84        41.72 o                         
  -1   4   5        700.91        777.02        33.05 o                         
   0   4   5         51.61         42.48         8.21 o                         
   1   4   5        469.75        422.34        21.35 o                         
   2   4   5        240.11        192.60         8.64 o                         
   3   4   5        770.18        801.08        20.45 o                         
   4   4   5        866.94        722.46        22.34 o                         
   5   4   5       6916.61       7126.16       102.55 o                         
   6   4   5       2394.96       2416.25        47.35 o                         
   7   4   5       1908.94       1907.48        55.50 o                         
   8   4   5        180.57        185.99        14.88 o                         
   9   4   5         58.46         77.52        17.25 o                         
  10   4   5        560.94        574.81        57.46 o                         
  11   4   5        206.76        255.02        43.87 o                         
  12   4   5          1.46        -13.79        30.72 o                         
  -9   5   5        582.69        532.48       104.11 o                         
  -8   5   5        316.74        298.70        41.04 o                         
  -7   5   5        442.82        463.80        38.38 o                         
  -6   5   5       1060.86       1098.59        58.02 o                         
  -5   5   5       1602.66       1655.96        58.62 o                         
  -4   5   5       4381.06       4598.51       101.81 o                         
  -3   5   5         97.32         76.58        11.74 o                         
  -2   5   5       3297.44       3294.90        81.73 o                         
  -1   5   5       6639.96       6759.39       147.74 o                         
   0   5   5       5574.13       5688.68       132.65 o                         
   1   5   5       3408.91       3452.07        80.59 o                         
   2   5   5       3500.53       3336.86        63.94 o                         
   3   5   5       2612.71       2419.01        43.50 o                         
   4   5   5       2121.74       2196.08        42.93 o                         
   5   5   5        832.10        831.61        26.45 o                         
   6   5   5       1323.96       1293.08        31.64 o                         
   7   5   5       2069.94       2065.79        59.28 o                         
   8   5   5        162.06        179.44        14.13 o                         
   9   5   5        557.81        563.86        30.58 o                         
  10   5   5       1386.43       1398.85        85.99 o                         
  11   5   5        571.11        656.49        64.70 o                         
  12   5   5        553.09        478.51        99.83 o                         
  -8   6   5          1.06         24.31        40.84 o                         
  -7   6   5          0.64        -12.77        12.77 o                         
  -6   6   5        119.60        100.27        17.54 o                         
  -5   6   5        316.31        298.11        23.36 o                         
  -4   6   5       2699.97       2808.09        76.38 o                         
  -3   6   5       4881.58       4979.77       104.32 o                         
  -2   6   5       1502.15       1487.21        55.58 o                         
  -1   6   5        207.17        190.08        12.37 o                         
   0   6   5        929.25        896.46        44.24 o                         
   1   6   5        350.69        337.53        26.43 o                         
   2   6   5        399.01        390.92        18.97 o                         
   3   6   5         16.67         22.90         4.77 o                         
   4   6   5        167.88        163.29         9.92 o                         
   5   6   5          9.67         11.01         4.46 o                         
   6   6   5        360.88        360.24        18.36 o                         
   7   6   5       4316.14       4418.17       101.90 o                         
   8   6   5       1771.54       1918.04        70.84 o                         
   9   6   5       1322.53       1351.67        50.73 o                         
  10   6   5          2.79          2.00        15.46 o                         
  11   6   5          3.52        -22.30        22.30 o                         
  12   6   5          0.26         54.03        36.29 o                         
  -7   7   5          2.83        -25.23        25.23 o                         
  -6   7   5        225.66        253.35        25.85 o                         
  -5   7   5        409.74        432.65        29.79 o                         
  -4   7   5       3602.57       3663.12        91.87 o                         
  -3   7   5        731.23        772.02        35.50 o                         
  -2   7   5        317.27        317.03        19.51 o                         
  -1   7   5         10.43         15.23         6.10 o                         
   0   7   5          2.04         -8.97         8.97 o                         
   1   7   5       6491.26       6574.99       170.26 o                         
   2   7   5      14181.52      14404.77       243.65 o                         
   3   7   5       6227.42       6146.34        83.13 o                         
   4   7   5        548.98        522.08        18.04 o                         
   5   7   5       2285.80       2338.86        45.27 o                         
   6   7   5       1146.11       1151.20        32.44 o                         
   7   7   5        116.37        109.80        10.65 o                         
   8   7   5         85.79         62.53        14.77 o                         
   9   7   5         35.38         13.07         7.71 o                         
  10   7   5         10.17         26.05        17.23 o                         
  11   7   5         23.34         -1.57        25.80 o                         
  12   7   5       1829.29       1758.54       177.71 o                         
  -7   8   5        511.04        482.01        55.16 o                         
  -6   8   5        158.53        174.98        33.31 o                         
  -5   8   5        753.07        763.82        42.95 o                         
  -4   8   5       1136.24       1077.71        48.26 o                         
  -3   8   5       1400.37       1406.84        51.43 o                         
  -2   8   5        303.08        304.67        18.27 o                         
  -1   8   5        615.90        653.68        25.84 o                         
   0   8   5       2053.63       2124.60        60.48 o                         
   1   8   5       5862.28       6017.91       193.20 o                         
   2   8   5        538.68        520.79        35.15 o                         
   3   8   5       1824.88       1868.39        32.37 o                         
   4   8   5        247.67        256.49        12.84 o                         
   5   8   5          0.61         -1.68         4.56 o                         
   6   8   5       2047.07       2151.92        49.04 o                         
   7   8   5       3659.67       3719.71        87.09 o                         
   8   8   5       1215.96       1195.91        40.58 o                         
   9   8   5         11.92         14.40        12.81 o                         
  10   8   5         80.22         63.96        26.40 o                         
  11   8   5        340.67        309.47        51.90 o                         
  12   8   5        187.69        236.06        76.31 o                         
  -7   9   5         70.50         66.63        30.88 o                         
  -6   9   5        613.48        659.55        65.41 o                         
  -5   9   5       2042.24       2143.81       113.17 o                         
  -4   9   5        378.30        376.01        29.13 o                         
  -3   9   5        405.21        387.00        25.48 o                         
  -2   9   5        828.22        820.04        33.41 o                         
  -1   9   5        876.43        903.36        44.02 o                         
   0   9   5        141.56        120.25        17.08 o                         
   1   9   5       2058.61       2111.38        59.37 o                         
   2   9   5       1615.28       1704.04        32.74 o                         
   3   9   5         28.53         35.31         7.02 o                         
   4   9   5       5613.65       5777.60        90.11 o                         
   5   9   5       2452.05       2477.99        54.38 o                         
   6   9   5       1151.31       1166.27        42.56 o                         
   7   9   5        262.15        293.77        22.59 o                         
   8   9   5          3.06         -6.81         8.66 o                         
   9   9   5         21.18         15.45        16.31 o                         
  10   9   5         31.72         44.51        25.52 o                         
  11   9   5         73.77        156.62        52.46 o                         
  -6  10   5        533.62        523.74        72.55 o                         
  -5  10   5        175.49        179.28        35.71 o                         
  -4  10   5        395.74        361.47        46.19 o                         
  -3  10   5         88.94         69.37        18.04 o                         
  -2  10   5       1526.64       1465.94        60.04 o                         
  -1  10   5       2728.32       2759.75        83.19 o                         
   0  10   5       2032.27       2055.63        46.24 o                         
   1  10   5        793.88        869.44        29.88 o                         
   2  10   5         45.83         40.03         6.77 o                         
   3  10   5       1657.72       1594.20        40.13 o                         
   4  10   5       4243.83       4227.08        66.98 o                         
   5  10   5        193.46        193.56        13.79 o                         
   6  10   5        254.77        218.79        18.22 o                         
   7  10   5        137.68        124.76        17.57 o                         
   8  10   5        156.48        135.31        22.95 o                         
   9  10   5       1681.67       1741.18        78.56 o                         
  -6  11   5         12.28        -12.49        16.71 o                         
  -5  11   5         15.64         10.22        30.10 o                         
  -4  11   5         12.91         -6.79        16.96 o                         
  -3  11   5        914.94        796.45        75.35 o                         
  -2  11   5       1906.94       1966.94       126.46 o                         
  -1  11   5       1525.32       1499.99        73.91 o                         
   0  11   5        533.33        498.16        27.74 o                         
   1  11   5        183.69        190.50        15.63 o                         
   2  11   5          0.83         -6.13         6.13 o                         
   3  11   5        884.29        915.57        55.27 o                         
   4  11   5       1100.17       1154.48        49.70 o                         
   5  11   5        537.84        597.74        33.48 o                         
   6  11   5        221.45        229.27        41.19 o                         
   7  11   5         59.52        101.34        24.88 o                         
   8  11   5        510.26        422.36        48.61 o                         
   9  11   5        988.90       1003.91        72.79 o                         
  -4  12   5         63.35         43.45        23.25 o                         
  -3  12   5         25.79         27.82        18.96 o                         
  -2  12   5         23.02         14.87        27.95 o                         
  -1  12   5        537.93        525.89        46.85 o                         
   0  12   5        330.93        353.75        36.51 o                         
   1  12   5        815.52        842.67        62.49 o                         
   2  12   5       2082.95       2214.20       102.51 o                         
   3  12   5       1837.50       1746.58        95.42 o                         
   4  12   5       1882.19       1734.53       168.27 o                         
   5  12   5        183.18        223.01        34.71 o                         
   6  12   5        241.30        204.12        34.94 o                         
   7  12   5        432.24        460.91        50.27 o                         
   8  12   5         44.43        -23.38        77.82 o                         
   9  12   5        247.65        122.44        53.81 o                         
  -4  13   5        127.08        198.26        70.90 o                         
  -3  13   5         60.98         77.24        33.72 o                         
  -2  13   5         27.93         23.97        42.39 o                         
  -1  13   5        501.03        427.71        40.94 o                         
   0  13   5        470.85        470.59        51.74 o                         
   1  13   5       1815.52       1864.46        99.40 o                         
   2  13   5        763.74        728.47        59.53 o                         
   3  13   5          6.18        -15.08        15.08 o                         
   4  13   5        305.65        357.55        57.42 o                         
   5  13   5        754.15        795.38        86.90 o                         
   6  13   5        254.48        294.73        53.42 o                         
   7  13   5        440.00        484.32        77.34 o                         
   8  13   5        393.44        360.56        88.42 o                         
   9  13   5          2.41        -66.52        66.52 o                         
  -2  14   5        231.03        122.01        45.32 o                         
  -1  14   5        181.93        142.26        35.70 o                         
   0  14   5         35.26         17.61        23.63 o                         
   1  14   5        148.46        185.58        40.55 o                         
   2  14   5        436.59        369.80        79.28 o                         
   3  14   5        626.82        642.48       103.40 o                         
  -3 -12   6        319.04        381.65        75.28 o                         
  -2 -12   6       1732.32       1696.19       158.89 o                         
  -1 -12   6       1815.38       1827.88       163.92 o                         
   0 -12   6        945.81        842.25       111.14 o                         
   1 -12   6        193.81        160.67        54.62 o                         
  -5 -11   6          8.37        107.08        43.16 o                         
  -4 -11   6         50.69        115.36        56.19 o                         
  -3 -11   6        384.20        358.71        55.35 o                         
  -2 -11   6        493.87        554.28        64.16 o                         
  -1 -11   6        472.56        407.44        55.98 o                         
   0 -11   6          3.90         -0.61        29.15 o                         
   1 -11   6         17.82         -5.21        18.78 o                         
   2 -11   6        168.49        202.25       106.40 o                         
   3 -11   6        866.84        836.17        82.07 o                         
   4 -11   6       1196.87       1076.53       138.01 o                         
  -7 -10   6        258.11        310.05        79.12 o                         
  -6 -10   6        145.51        164.87        36.75 o                         
  -5 -10   6         60.90         68.91        26.57 o                         
  -4 -10   6         45.18        -18.02        18.02 o                         
  -3 -10   6        613.53        636.33        68.48 o                         
  -2 -10   6       3057.07       2861.41       147.29 o                         
  -1 -10   6       1353.55       1549.60       140.99 o                         
   0 -10   6       1523.89       1441.28       114.33 o                         
   1 -10   6        472.52        488.69        59.04 o                         
   2 -10   6        919.14        966.35        54.60 o                         
   3 -10   6        530.70        603.88        44.43 o                         
   4 -10   6        291.04        267.44        37.61 o                         
   5 -10   6         49.90         16.19        24.99 o                         
   6 -10   6         63.82        -39.21        39.21 o                         
  -9  -9   6         30.77        -29.15        29.15 o                         
  -8  -9   6        105.40         57.25        44.62 o                         
  -7  -9   6         34.77         83.84        27.34 o                         
  -6  -9   6        375.25        410.34        55.83 o                         
  -5  -9   6        235.91        199.29        37.48 o                         
  -4  -9   6        147.16        192.50        29.62 o                         
  -3  -9   6       2090.54       2032.25        86.53 o                         
  -2  -9   6        813.46        841.87        54.65 o                         
  -1  -9   6        385.49        414.51        27.32 o                         
   0  -9   6         89.59         72.97        13.25 o                         
   1  -9   6         49.37         68.05        15.17 o                         
   2  -9   6          0.55        -11.95        11.95 o                         
   3  -9   6          8.66        -14.54        15.14 o                         
   4  -9   6        182.23        134.03        22.90 o                         
   5  -9   6        235.43        241.69        40.96 o                         
   6  -9   6        397.81        373.51        58.46 o                         
   7  -9   6        985.89        927.59       128.66 o                         
  -9  -8   6        578.04        429.35        85.72 o                         
  -8  -8   6        205.54         98.17        61.60 o                         
  -7  -8   6         10.76         39.32        21.80 o                         
  -6  -8   6        409.68        465.06        97.56 o                         
  -5  -8   6        854.97        728.78        55.61 o                         
  -4  -8   6        455.32        395.97        29.79 o                         
  -3  -8   6          0.09         -3.74         7.84 o                         
  -2  -8   6        985.50       1008.50        44.94 o                         
  -1  -8   6       1921.42       1958.30        61.40 o                         
   0  -8   6       5109.28       5319.61       172.75 o                         
   1  -8   6       2642.15       2619.68        84.68 o                         
   2  -8   6        244.51        260.14        26.93 o                         
   3  -8   6        292.09        267.49        25.56 o                         
   4  -8   6        126.91        126.34        21.61 o                         
   5  -8   6        109.09         94.76        18.79 o                         
   6  -8   6        565.32        520.72        43.34 o                         
   7  -8   6         82.36         67.09        29.15 o                         
   8  -8   6        135.78        191.23        66.25 o                         
  -9  -7   6        194.63        219.25        53.11 o                         
  -8  -7   6         98.85         68.36        25.50 o                         
  -7  -7   6         41.88         55.90        25.77 o                         
  -6  -7   6         25.73          8.35        14.72 o                         
  -5  -7   6         75.67         42.50        14.63 o                         
  -4  -7   6        145.01        143.22        16.36 o                         
  -3  -7   6        901.02        834.41        38.92 o                         
  -2  -7   6        569.35        615.70        37.14 o                         
  -1  -7   6       3081.31       3164.61        81.60 o                         
   0  -7   6       5014.68       4971.60       107.50 o                         
   1  -7   6       1393.57       1325.31        63.86 o                         
   2  -7   6          9.40         15.28        11.00 o                         
   3  -7   6        135.89        143.07        35.41 o                         
   4  -7   6        429.93        374.93        32.93 o                         
   5  -7   6        325.14        339.90        32.70 o                         
   6  -7   6        394.64        401.78        37.22 o                         
   7  -7   6        592.20        608.12        58.92 o                         
   8  -7   6        100.96         66.95        45.54 o                         
 -10  -6   6         49.17        102.59        49.16 o                         
  -9  -6   6         94.51         33.72        39.83 o                         
  -8  -6   6         99.69         80.23        20.45 o                         
  -7  -6   6        725.46        700.19        39.22 o                         
  -6  -6   6        686.45        726.10        33.39 o                         
  -5  -6   6        980.12       1062.75        50.47 o                         
  -4  -6   6         29.68         22.34        10.58 o                         
  -3  -6   6        149.45        128.54        13.34 o                         
  -2  -6   6          6.52         10.20         6.04 o                         
  -1  -6   6         48.70         27.63         8.82 o                         
   0  -6   6        422.98        436.51        23.00 o                         
   1  -6   6       1105.11       1097.86        40.22 o                         
   2  -6   6       1797.41       1802.08        53.13 o                         
   3  -6   6        990.74        992.79        47.12 o                         
   4  -6   6        660.70        677.00        36.51 o                         
   5  -6   6        667.31        622.49        39.00 o                         
   6  -6   6        722.50        673.84        41.34 o                         
   7  -6   6         79.37         58.59        38.39 o                         
   8  -6   6          1.77         -3.92        19.83 o                         
   9  -6   6          3.21         83.99        44.72 o                         
 -10  -5   6        467.88        441.95        80.90 o                         
  -9  -5   6        933.57        875.16        65.64 o                         
  -8  -5   6       1008.17        959.95        63.64 o                         
  -7  -5   6        608.31        586.99        37.86 o                         
  -6  -5   6         63.15         39.53         9.96 o                         
  -5  -5   6       1664.16       1754.72        48.44 o                         
  -4  -5   6       1620.78       1555.21        47.00 o                         
  -3  -5   6        175.44        183.95        15.65 o                         
  -2  -5   6       2011.68       2071.98        76.90 o                         
  -1  -5   6       1248.82       1170.46        39.77 o                         
   0  -5   6       1920.63       1913.74        48.26 o                         
   1  -5   6       3219.75       3295.40        98.48 o                         
   2  -5   6       4134.11       4201.53       117.56 o                         
   3  -5   6       3477.94       3605.91        83.41 o                         
   4  -5   6        946.70        926.81        46.33 o                         
   5  -5   6        215.26        227.11        22.67 o                         
   6  -5   6       1055.76       1103.90        50.63 o                         
   7  -5   6       1899.98       1928.95        69.35 o                         
   8  -5   6       1022.11        978.38        74.47 o                         
   9  -5   6        573.87        587.86       106.97 o                         
 -10  -4   6        113.29         74.54        25.89 o                         
  -9  -4   6        138.77        122.00        25.50 o                         
  -8  -4   6        225.44        177.56        20.60 o                         
  -7  -4   6        103.88         90.86        14.63 o                         
  -6  -4   6        294.70        259.92        24.54 o                         
  -5  -4   6        731.15        793.79        35.60 o                         
  -4  -4   6       1395.30       1339.91        39.99 o                         
  -3  -4   6       3112.37       3300.06        72.94 o                         
  -2  -4   6       2765.42       2648.09        59.51 o                         
  -1  -4   6         69.98         56.00         9.63 o                         
   0  -4   6         45.84         25.25         8.48 o                         
   1  -4   6        981.79       1016.87        45.67 o                         
   2  -4   6          6.65          9.58         5.79 o                         
   3  -4   6        160.37        159.65        11.52 o                         
   4  -4   6       1461.84       1524.69        60.69 o                         
   5  -4   6        446.53        398.09        28.09 o                         
   6  -4   6         20.20          7.40         8.41 o                         
   7  -4   6       1176.62       1164.30        49.72 o                         
   8  -4   6       1047.39       1090.74        77.51 o                         
   9  -4   6        119.42        136.09        31.66 o                         
 -11  -3   6        348.53        319.21        54.65 o                         
 -10  -3   6        754.61        694.96        74.05 o                         
  -9  -3   6        897.24        827.57        50.21 o                         
  -8  -3   6        787.43        855.38        43.23 o                         
  -7  -3   6        861.96        820.87        40.58 o                         
  -6  -3   6         29.58         25.12         9.03 o                         
  -5  -3   6          2.51          1.22         7.55 o                         
  -4  -3   6         77.00         55.77        10.68 o                         
  -3  -3   6        823.30        816.31        34.49 o                         
  -2  -3   6       4932.43       5052.67        90.05 o                         
  -1  -3   6       7656.32       7817.70       172.14 o                         
   0  -3   6       2611.37       2761.94        73.82 o                         
   1  -3   6       5081.95       5420.26       121.62 o                         
   2  -3   6       8843.10       9148.59       182.37 o                         
   3  -3   6       3682.65       3873.90       103.31 o                         
   4  -3   6         28.98         12.03         6.50 o                         
   5  -3   6         60.52         49.66         9.59 o                         
   6  -3   6        237.17        221.69        20.38 o                         
   7  -3   6          2.44         -2.52         8.83 o                         
   8  -3   6        787.57        734.49        62.56 o                         
   9  -3   6       1962.05       2113.93       113.14 o                         
  10  -3   6       1519.22       1457.96       180.09 o                         
 -11  -2   6        584.80        594.69        72.55 o                         
 -10  -2   6        107.72         91.69        39.56 o                         
  -9  -2   6         20.89         42.24        13.99 o                         
  -8  -2   6         69.22         55.20        12.09 o                         
  -7  -2   6         44.38         44.40        10.85 o                         
  -6  -2   6         23.62         28.96         9.85 o                         
  -5  -2   6         19.99         11.32         8.13 o                         
  -4  -2   6       1066.35       1019.53        58.05 o                         
  -3  -2   6       7937.31       8083.72       215.55 o                         
  -2  -2   6       2998.65       2913.90        64.51 o                         
  -1  -2   6         34.35         23.37         7.75 o                         
   0  -2   6       5843.31       5796.58       105.13 o                         
   1  -2   6          0.38          7.00         6.32 o                         
   2  -2   6        793.18        846.51        38.79 o                         
   3  -2   6       6033.77       6185.21       115.53 o                         
   4  -2   6       2744.63       2828.59        79.46 o                         
   5  -2   6        350.60        351.40        19.25 o                         
   6  -2   6         19.65         17.01         7.58 o                         
   7  -2   6         20.58         28.21         9.12 o                         
   8  -2   6        655.24        621.94        38.95 o                         
   9  -2   6        493.67        510.29        67.63 o                         
  10  -2   6        418.88        405.96        54.69 o                         
 -11  -1   6         39.74         21.42        24.93 o                         
 -10  -1   6       1060.74        966.12        69.43 o                         
  -9  -1   6        876.41        824.69        48.20 o                         
  -8  -1   6       3387.97       3382.54        92.13 o                         
  -7  -1   6        994.86        915.99        43.18 o                         
  -6  -1   6       1000.49        958.74        45.89 o                         
  -5  -1   6        292.07        273.75        22.77 o                         
  -4  -1   6          0.60         -2.50         6.69 o                         
  -3  -1   6      13829.99      14037.75       357.83 o                         
  -2  -1   6       3168.85       3201.47        66.33 o                         
  -1  -1   6        461.11        419.08        22.91 o                         
   0  -1   6          7.72          6.33         5.31 o                         
   1  -1   6       2533.20       2623.29        59.10 o                         
   2  -1   6       8339.72       8474.47       180.04 o                         
   3  -1   6       8582.31       8420.82       154.94 o                         
   4  -1   6       1478.14       1429.26        40.64 o                         
   5  -1   6       2014.11       1986.32        45.83 o                         
   6  -1   6        200.23        188.17        13.93 o                         
   7  -1   6          0.18          0.77        11.37 o                         
   8  -1   6       2878.48       2849.62        86.31 o                         
   9  -1   6       1136.42       1044.82        75.59 o                         
  10  -1   6        732.73        712.88        65.47 o                         
 -11   0   6        207.97        213.78        41.62 o                         
 -10   0   6        610.62        615.72        79.87 o                         
  -9   0   6         67.58         84.54        18.03 o                         
  -8   0   6          4.75          4.48        25.07 o                         
  -7   0   6        522.90        430.20        29.45 o                         
  -6   0   6        618.00        527.80        33.50 o                         
  -5   0   6        570.47        621.57        38.14 o                         
  -4   0   6       4055.88       3898.10       170.44 o                         
  -3   0   6       8658.85       8498.49       246.12 o                         
  -2   0   6        319.75        336.29        21.13 o                         
  -1   0   6       2876.50       2678.81        63.98 o                         
   0   0   6       5869.93       5877.80        99.15 o                         
   1   0   6       6293.19       6447.01       102.89 o                         
   2   0   6        669.23        647.44        27.14 o                         
   3   0   6        108.03        102.13        12.41 o                         
   4   0   6         90.54         98.83        12.17 o                         
   5   0   6         72.56         72.80         8.12 o                         
   6   0   6       3317.93       3348.64        73.86 o                         
   7   0   6        178.33        164.51        10.86 o                         
   8   0   6       1145.12       1199.25        74.50 o                         
   9   0   6        180.86        210.52        30.06 o                         
  10   0   6        440.85        492.39        52.93 o                         
 -11   1   6         24.38         66.95        51.92 o                         
 -10   1   6         33.67         13.20        24.42 o                         
  -9   1   6         49.25         28.81        32.53 o                         
  -8   1   6        241.47        208.13        30.62 o                         
  -7   1   6        111.74         78.09        16.40 o                         
  -6   1   6       3645.35       3812.00       138.79 o                         
  -5   1   6       4014.82       4104.03       219.55 o                         
  -4   1   6        628.65        632.49        40.57 o                         
  -3   1   6          1.30          4.60         7.25 o                         
  -2   1   6       2295.15       2145.35        85.00 o                         
  -1   1   6         22.07         10.16        10.65 o                         
   0   1   6        609.33        614.21        32.67 o                         
   1   1   6       5967.65       6141.17       105.68 o                         
   2   1   6       1388.23       1385.26        39.42 o                         
   3   1   6       2238.80       2507.89        58.00 o                         
   4   1   6       2656.21       2619.68        63.65 o                         
   5   1   6       2771.64       2770.26        48.65 o                         
   6   1   6       4076.18       4319.44        65.72 o                         
   7   1   6         77.07         60.40         8.20 o                         
   8   1   6        300.79        246.68        34.39 o                         
   9   1   6         25.17         42.30        17.70 o                         
  10   1   6        766.93        819.86        67.54 o                         
  11   1   6       2026.75       2260.52       161.90 o                         
 -10   2   6        331.11        370.00        54.30 o                         
  -9   2   6         22.78        -15.63        15.63 o                         
  -8   2   6        219.77        172.80        23.95 o                         
  -7   2   6        219.27        196.39        25.13 o                         
  -6   2   6        673.22        683.90        43.81 o                         
  -5   2   6          0.25         -9.67         9.67 o                         
  -4   2   6         33.16         28.15        13.09 o                         
  -3   2   6        526.37        603.16        59.39 o                         
  -2   2   6       4477.92       4689.78       156.38 o                         
  -1   2   6      11150.42      11947.93       300.71 o                         
   0   2   6      20648.66      20390.55       363.62 o                         
   1   2   6      10402.26      10436.53       281.38 o                         
   2   2   6       1690.52       1594.97        38.25 o                         
   3   2   6        318.82        351.18        18.67 o                         
   4   2   6          6.83          0.81         4.74 o                         
   5   2   6        833.44        803.95        25.43 o                         
   6   2   6        323.80        297.15        15.24 o                         
   7   2   6         25.37         13.76         5.79 o                         
   8   2   6        302.23        285.10        19.84 o                         
   9   2   6        152.31        204.31        33.18 o                         
  10   2   6       2993.01       3123.61       179.66 o                         
  11   2   6       2498.22       2758.75       208.43 o                         
 -10   3   6        161.82        137.53        59.27 o                         
  -9   3   6          8.77         52.47        27.81 o                         
  -8   3   6         56.56         19.92        14.00 o                         
  -7   3   6        152.24        163.87        33.99 o                         
  -6   3   6       5506.93       5885.37       222.52 o                         
  -5   3   6        468.74        465.59        36.91 o                         
  -4   3   6       1269.39       1362.56        48.78 o                         
  -3   3   6        860.13        985.71        47.01 o                         
  -2   3   6        168.36         96.06        17.38 o                         
  -1   3   6       3192.75       3450.40        76.12 o                         
   0   3   6         94.21        112.37        12.05 o                         
   1   3   6        184.08        154.23         9.55 o                         
   2   3   6         68.18         60.59         6.22 o                         
   3   3   6       1110.82       1214.52        27.30 o                         
   4   3   6       7255.30       7653.32       101.63 o                         
   5   3   6       2370.81       2346.36        51.24 o                         
   6   3   6        593.13        582.57        21.53 o                         
   7   3   6        970.07        988.13        29.40 o                         
   8   3   6         66.82         67.34         9.87 o                         
   9   3   6        189.14        142.11        28.02 o                         
  10   3   6        154.33        153.77        43.44 o                         
  11   3   6        370.97        422.10        53.24 o                         
  -9   4   6        449.21        479.32        95.02 o                         
  -8   4   6       1249.65       1341.78        82.88 o                         
  -7   4   6        482.75        460.71        38.84 o                         
  -6   4   6        349.77        341.85        29.73 o                         
  -5   4   6          0.91          3.02         8.69 o                         
  -4   4   6        302.34        330.82        24.22 o                         
  -3   4   6         72.89         68.59        12.95 o                         
  -2   4   6        601.72        524.28        28.99 o                         
  -1   4   6       6721.83       7195.03       205.39 o                         
   0   4   6       4589.38       4483.65       101.94 o                         
   1   4   6       8467.71       8543.34       125.99 o                         
   2   4   6       6343.00       6171.40        85.54 o                         
   3   4   6      15546.22      15597.71       177.08 o                         
   4   4   6        486.77        374.08        15.27 o                         
   5   4   6          5.63          7.53         4.78 o                         
   6   4   6         99.79         86.02         8.61 o                         
   7   4   6       1766.18       1678.68        40.72 o                         
   8   4   6        813.80        800.93        32.67 o                         
   9   4   6       1286.43       1268.11        45.91 o                         
  10   4   6       1053.79       1136.01        79.67 o                         
  11   4   6        308.39        316.19        46.22 o                         
  12   4   6        735.22        676.93       123.79 o                         
  -8   5   6       1089.62       1132.64        90.04 o                         
  -7   5   6          0.14          4.27        14.95 o                         
  -6   5   6        349.69        367.74        29.47 o                         
  -5   5   6       1983.32       2062.12        73.92 o                         
  -4   5   6       3650.29       3833.19        93.23 o                         
  -3   5   6       2853.22       2830.27       118.65 o                         
  -2   5   6       2235.43       2236.35        74.44 o                         
  -1   5   6        460.22        581.92        21.62 o                         
   0   5   6         64.27         67.45        12.00 o                         
   1   5   6        867.68        876.35        40.88 o                         
   2   5   6        861.90        804.15        30.51 o                         
   3   5   6        375.94        367.51        16.27 o                         
   4   5   6         13.93         16.07         4.90 o                         
   5   5   6       1110.21       1097.08        31.82 o                         
   6   5   6       2344.39       2386.75        51.63 o                         
   7   5   6       3682.10       3741.78        74.94 o                         
   8   5   6       3051.34       3174.51        69.41 o                         
   9   5   6         17.99          6.01         9.05 o                         
  10   5   6          2.00         -8.54        16.63 o                         
  11   5   6        319.24        237.61        38.46 o                         
  12   5   6         39.79          0.43        19.31 o                         
  -8   6   6        332.29        254.47        39.01 o                         
  -7   6   6        337.87        317.51        41.58 o                         
  -6   6   6        159.71        156.61        22.69 o                         
  -5   6   6        233.21        271.64        26.40 o                         
  -4   6   6        509.26        559.78        32.33 o                         
  -3   6   6         65.54         58.36        11.19 o                         
  -2   6   6        155.67        139.25        16.03 o                         
  -1   6   6       1764.11       1804.54        49.96 o                         
   0   6   6       6311.44       6795.00       135.72 o                         
   1   6   6       5216.05       5439.17       163.26 o                         
   2   6   6       5859.17       5632.51        99.28 o                         
   3   6   6       2533.77       2518.24        47.19 o                         
   4   6   6        396.10        407.30        16.99 o                         
   5   6   6        503.63        533.99        19.48 o                         
   6   6   6         49.28         38.39         7.11 o                         
   7   6   6          8.61         11.45         5.56 o                         
   8   6   6        298.38        318.44        18.53 o                         
   9   6   6       1231.23       1154.22        60.11 o                         
  10   6   6        352.13        310.19        42.02 o                         
  11   6   6        595.37        584.84        58.40 o                         
  12   6   6        887.64        847.01       129.36 o                         
  -7   7   6         46.76         45.88        32.36 o                         
  -6   7   6         14.20          8.22        15.85 o                         
  -5   7   6         46.88         51.17        13.62 o                         
  -4   7   6        680.10        661.18        35.93 o                         
  -3   7   6       1195.44       1254.36        46.78 o                         
  -2   7   6       1864.40       1943.54        50.09 o                         
  -1   7   6       2979.12       2928.95        61.40 o                         
   0   7   6       2834.18       2903.66        70.45 o                         
   1   7   6       1884.40       1848.18        53.10 o                         
   2   7   6        152.53        164.73        15.08 o                         
   3   7   6         30.76         32.21         4.77 o                         
   4   7   6        463.14        430.55        16.85 o                         
   5   7   6        262.27        244.81        13.51 o                         
   6   7   6          6.26          8.63         5.10 o                         
   7   7   6       1122.48       1157.94        34.68 o                         
   8   7   6       1226.25       1280.13        37.65 o                         
   9   7   6        741.39        728.88        46.37 o                         
  10   7   6        989.02       1069.68        75.31 o                         
  11   7   6        842.24        851.86        70.48 o                         
  12   7   6         72.46        192.15        59.22 o                         
  -7   8   6        994.20        910.83       116.27 o                         
  -6   8   6         18.78         21.29        52.93 o                         
  -5   8   6          6.68          5.51        11.79 o                         
  -4   8   6          4.14          3.39         8.68 o                         
  -3   8   6         14.81          0.66         9.75 o                         
  -2   8   6        129.80        132.66        13.71 o                         
  -1   8   6       1132.10       1136.11        46.04 o                         
   0   8   6         98.82         82.87        14.37 o                         
   1   8   6       2449.00       2383.60        71.33 o                         
   2   8   6       3231.94       3415.79        86.70 o                         
   3   8   6       5235.07       5289.66       147.99 o                         
   4   8   6        622.80        593.27        22.53 o                         
   5   8   6       2107.23       2213.18        43.89 o                         
   6   8   6       1110.76       1004.65        31.52 o                         
   7   8   6        157.03        161.24        13.07 o                         
   8   8   6        682.70        664.19        30.31 o                         
   9   8   6         11.37         32.51        13.67 o                         
  10   8   6         44.08         56.72        24.28 o                         
  11   8   6        348.76        242.44        68.36 o                         
  -7   9   6       1172.96       1236.61       142.83 o                         
  -6   9   6        145.70        126.48        36.41 o                         
  -5   9   6         38.52         22.16        18.65 o                         
  -4   9   6         46.32         -0.54        14.03 o                         
  -3   9   6       1574.08       1693.72        56.16 o                         
  -2   9   6        684.99        670.82        29.40 o                         
  -1   9   6       1506.96       1527.13        56.23 o                         
   0   9   6       3261.37       3303.28        87.02 o                         
   1   9   6        735.28        683.44        48.27 o                         
   2   9   6       1836.43       1824.33        69.53 o                         
   3   9   6        379.95        375.61        24.68 o                         
   4   9   6       2136.77       2117.91        62.95 o                         
   5   9   6       2476.56       2440.51        53.43 o                         
   6   9   6        459.83        416.58        21.07 o                         
   7   9   6       1254.01       1231.77        43.82 o                         
   8   9   6       1266.23       1263.74        57.15 o                         
   9   9   6        488.11        522.47        40.98 o                         
  10   9   6       1358.47       1333.00       103.98 o                         
  11   9   6        332.04        392.95        84.47 o                         
  -6  10   6        729.69        724.84       113.46 o                         
  -5  10   6        749.88        693.59        68.00 o                         
  -4  10   6        191.65        208.51        36.36 o                         
  -3  10   6        643.77        692.14        62.12 o                         
  -2  10   6        522.91        565.76        43.84 o                         
  -1  10   6        999.24       1068.70        52.00 o                         
   0  10   6        230.55        258.02        23.46 o                         
   1  10   6        621.72        655.10        30.74 o                         
   2  10   6          8.87          8.29         4.96 o                         
   3  10   6        150.33        134.45        15.16 o                         
   4  10   6        886.23        895.66        25.54 o                         
   5  10   6       1889.79       1915.14        66.84 o                         
   6  10   6       1817.09       1832.61        72.07 o                         
   7  10   6        230.88        222.69        24.23 o                         
   8  10   6         21.35         13.55        10.80 o                         
   9  10   6          1.68         -8.30        25.65 o                         
  -6  11   6        361.76        401.44        82.37 o                         
  -5  11   6        296.09        315.23        60.22 o                         
  -4  11   6         39.87         67.27        22.85 o                         
  -3  11   6          9.33        -23.68        27.91 o                         
  -2  11   6       1015.96       1022.27        66.69 o                         
  -1  11   6       4194.44       4402.65       165.74 o                         
   0  11   6       5161.76       5175.65       200.28 o                         
   1  11   6        151.24        151.57        27.55 o                         
   2  11   6        359.61        381.24        40.58 o                         
   3  11   6        226.69        213.81        29.42 o                         
   4  11   6        977.27        747.05       145.97 o                         
   5  11   6        100.62         70.35        28.89 o                         
   6  11   6         77.96         74.82        31.91 o                         
   7  11   6         70.86         87.75        22.36 o                         
   8  11   6          0.98          6.63        14.32 o                         
   9  11   6       1002.69       1081.70        88.52 o                         
  -4  12   6          3.54         40.75        32.06 o                         
  -3  12   6        276.21        283.08        37.25 o                         
  -2  12   6       1286.29       1283.41        67.27 o                         
  -1  12   6        458.13        506.44        44.60 o                         
   0  12   6        811.65        800.84        64.00 o                         
   1  12   6        307.38        333.49        40.84 o                         
   2  12   6        199.89        225.61        33.52 o                         
   3  12   6        203.93        170.56        29.57 o                         
   4  12   6       1005.86       1045.26        65.62 o                         
   5  12   6       1892.19       1799.02        97.82 o                         
   6  12   6         40.15         26.55        16.10 o                         
   7  12   6         91.59         63.84        21.06 o                         
   8  12   6        123.18        146.06        28.98 o                         
   9  12   6        463.61        440.69        64.87 o                         
  -3  13   6         18.17         -7.33        18.98 o                         
  -2  13   6        220.42        223.20        55.82 o                         
  -1  13   6        302.84        366.51        39.92 o                         
   0  13   6        455.24        563.19        47.74 o                         
   1  13   6        707.20        654.78        59.99 o                         
   2  13   6       1410.41       1671.64        93.00 o                         
   3  13   6       1819.31       2040.00       101.22 o                         
   4  13   6        736.97        935.56        94.43 o                         
   5  13   6          5.90        -26.30        26.30 o                         
   6  13   6         16.76        113.60        34.58 o                         
   7  13   6        105.85         85.58        29.88 o                         
   8  13   6        102.32        133.10        56.49 o                         
   9  13   6        123.61         44.62        41.91 o                         
  -2  14   6        169.15          0.16        29.91 o                         
  -1  14   6        172.05        190.49        55.03 o                         
   0  14   6        476.18        478.13        97.56 o                         
   1  14   6        845.36        872.76        81.33 o                         
   2  14   6       1174.84       1175.55       138.83 o                         
  -3 -11   7         70.63         87.45        38.88 o                         
  -2 -11   7        649.02        715.27       100.54 o                         
  -1 -11   7        735.66        796.78        79.66 o                         
   0 -11   7        378.22        427.45        58.84 o                         
   1 -11   7        525.61        554.79        67.33 o                         
   2 -11   7        637.54        474.78        93.72 o                         
   3 -11   7         10.37        -32.77        35.04 o                         
   4 -11   7         44.17         -7.35        26.01 o                         
  -5 -10   7         98.65        109.07        31.82 o                         
  -4 -10   7       1023.96       1095.19        93.58 o                         
  -3 -10   7        491.22        452.39        59.34 o                         
  -2 -10   7         51.51         27.67        21.19 o                         
  -1 -10   7         65.50         46.98        22.96 o                         
   0 -10   7        742.44        720.21        73.43 o                         
   1 -10   7        663.89        640.63        69.47 o                         
   2 -10   7          7.82         -3.99        17.86 o                         
   3 -10   7        955.03        966.01        85.12 o                         
   4 -10   7       1288.39       1282.96       101.11 o                         
   5 -10   7        784.00        860.79        84.22 o                         
  -7  -9   7        339.63        313.58        82.69 o                         
  -6  -9   7         10.25        -10.73        17.75 o                         
  -5  -9   7       1329.17       1258.31        98.71 o                         
  -4  -9   7          2.54         -9.71        20.61 o                         
  -3  -9   7       1502.93       1448.28       102.36 o                         
  -2  -9   7        886.94       1014.05        63.24 o                         
  -1  -9   7       1074.13       1105.09        70.34 o                         
   0  -9   7          2.20          6.55        21.08 o                         
   1  -9   7        832.17        824.03        75.58 o                         
   2  -9   7        467.55        462.29        57.17 o                         
   3  -9   7        237.93        255.31        34.05 o                         
   4  -9   7         72.36         22.34        16.10 o                         
   5  -9   7         17.38         13.16        23.38 o                         
   6  -9   7        218.40        277.74        50.67 o                         
  -9  -8   7          4.13        -40.56        40.56 o                         
  -8  -8   7         90.25        134.96        33.64 o                         
  -7  -8   7        217.66        221.07        42.26 o                         
  -6  -8   7         85.80        117.54        31.14 o                         
  -5  -8   7       1113.54       1042.02        68.72 o                         
  -4  -8   7       4099.31       3966.89       186.69 o                         
  -3  -8   7       2046.05       2237.17        72.45 o                         
  -2  -8   7        661.44        635.15        37.96 o                         
  -1  -8   7        254.83        286.24        23.79 o                         
   0  -8   7        453.12        482.78        35.50 o                         
   1  -8   7        647.46        658.08        41.04 o                         
   2  -8   7         16.83        -10.87        10.87 o                         
   3  -8   7        276.54        226.22        35.09 o                         
   4  -8   7          8.28        -14.05        14.05 o                         
   5  -8   7         91.25         95.57        22.77 o                         
   6  -8   7       1695.48       1731.48        96.50 o                         
   7  -8   7       1139.28       1212.27       108.14 o                         
  -9  -7   7        530.65        523.95       111.46 o                         
  -8  -7   7          1.13         17.45        17.10 o                         
  -7  -7   7         33.80         34.26        19.03 o                         
  -6  -7   7        256.02        245.03        30.17 o                         
  -5  -7   7        641.02        612.13        62.27 o                         
  -4  -7   7        259.98        267.71        24.11 o                         
  -3  -7   7          1.43         -1.85         8.01 o                         
  -2  -7   7         13.62          6.34         7.51 o                         
  -1  -7   7         14.80         19.41         9.19 o                         
   0  -7   7       1710.06       1696.60        66.17 o                         
   1  -7   7       2578.88       2639.45        75.51 o                         
   2  -7   7       1394.97       1449.02        53.68 o                         
   3  -7   7        166.56        128.87        20.98 o                         
   4  -7   7          1.52         17.59        11.93 o                         
   5  -7   7          9.76         30.23        13.86 o                         
   6  -7   7          5.85         -9.22        19.73 o                         
   7  -7   7         37.27         13.42        19.32 o                         
   8  -7   7          6.49         28.50        24.99 o                         
  -9  -6   7        372.62        526.10        71.74 o                         
  -8  -6   7          0.98        -25.73        50.16 o                         
  -7  -6   7         98.18         81.03        22.32 o                         
  -6  -6   7        182.35        166.48        22.39 o                         
  -5  -6   7       1788.43       1763.36        63.22 o                         
  -4  -6   7       2839.11       3113.58        80.29 o                         
  -3  -6   7        532.41        539.74        30.42 o                         
  -2  -6   7        375.22        343.42        24.04 o                         
  -1  -6   7       2915.36       3034.79        81.56 o                         
   0  -6   7       3485.41       3402.58        96.84 o                         
   1  -6   7       1036.34       1045.36        39.49 o                         
   2  -6   7        280.97        281.11        20.61 o                         
   3  -6   7        195.95        180.77        17.01 o                         
   4  -6   7        352.53        300.03        33.82 o                         
   5  -6   7       1163.33       1059.60        66.59 o                         
   6  -6   7       2215.10       2186.43        87.77 o                         
   7  -6   7       1040.02       1134.37        96.79 o                         
   8  -6   7        292.07        328.98        60.22 o                         
 -10  -5   7         36.98        -26.01        26.01 o                         
  -9  -5   7        249.39        249.27        35.36 o                         
  -8  -5   7        201.49        180.33        29.66 o                         
  -7  -5   7        799.22        745.33        43.75 o                         
  -6  -5   7        799.51        856.33        47.30 o                         
  -5  -5   7       1350.80       1399.30        52.35 o                         
  -4  -5   7        479.91        461.24        30.70 o                         
  -3  -5   7        505.01        457.67        32.58 o                         
  -2  -5   7        444.44        452.68        25.68 o                         
  -1  -5   7        120.01        118.78        14.17 o                         
   0  -5   7         98.49        109.57        15.07 o                         
   1  -5   7       2073.26       2174.77        65.43 o                         
   2  -5   7        594.76        629.71        28.23 o                         
   3  -5   7        511.99        494.37        25.46 o                         
   4  -5   7       1667.33       1727.14        67.08 o                         
   5  -5   7        217.01        205.20        22.60 o                         
   6  -5   7        201.81        198.65        22.88 o                         
   7  -5   7         76.34         90.14        19.71 o                         
   8  -5   7         16.76         14.38        21.60 o                         
   9  -5   7          1.76         34.67        32.77 o                         
 -10  -4   7        332.33        283.72       103.38 o                         
  -9  -4   7        105.80         80.91        42.20 o                         
  -8  -4   7       1188.64       1125.47        56.96 o                         
  -7  -4   7        513.61        473.54        34.60 o                         
  -6  -4   7         38.83         28.37        11.76 o                         
  -5  -4   7        817.61        849.71        36.67 o                         
  -4  -4   7        654.54        650.80        28.72 o                         
  -3  -4   7       3675.59       3792.17        75.70 o                         
  -2  -4   7       3178.76       3237.90        63.64 o                         
  -1  -4   7       2886.48       2941.81        64.71 o                         
   0  -4   7       1833.58       1929.21        55.13 o                         
   1  -4   7         45.95         46.60         9.34 o                         
   2  -4   7        279.90        278.30        20.83 o                         
   3  -4   7        677.72        620.98        24.51 o                         
   4  -4   7        448.28        449.53        30.60 o                         
   5  -4   7        433.42        407.86        29.72 o                         
   6  -4   7        471.23        481.14        32.87 o                         
   7  -4   7       1530.42       1497.23        59.22 o                         
   8  -4   7       1803.83       1744.39       100.58 o                         
   9  -4   7       2205.08       2321.34       133.95 o                         
 -10  -3   7          5.69         45.19        22.93 o                         
  -9  -3   7         11.95        -12.50        15.62 o                         
  -8  -3   7        249.85        267.87        27.90 o                         
  -7  -3   7        299.73        292.82        23.77 o                         
  -6  -3   7        107.22         90.99        14.40 o                         
  -5  -3   7        930.49        996.29        42.27 o                         
  -4  -3   7       1536.26       1566.55        55.39 o                         
  -3  -3   7       5053.17       5014.42       105.82 o                         
  -2  -3   7       7247.54       7388.33       179.82 o                         
  -1  -3   7       3437.75       3356.36        76.93 o                         
   0  -3   7        389.99        375.37        21.68 o                         
   1  -3   7        130.37        115.35        16.63 o                         
   2  -3   7       1160.39       1194.12        43.38 o                         
   3  -3   7        185.72        172.57        14.46 o                         
   4  -3   7       1282.34       1282.61        33.37 o                         
   5  -3   7        117.36        107.54        16.85 o                         
   6  -3   7       1411.28       1416.32        54.66 o                         
   7  -3   7       1457.34       1345.65        52.90 o                         
   8  -3   7        766.19        866.93        69.25 o                         
   9  -3   7        436.02        493.10        55.14 o                         
 -11  -2   7         24.93         52.89        33.64 o                         
 -10  -2   7         90.80         88.84        83.53 o                         
  -9  -2   7        241.70        237.18        27.52 o                         
  -8  -2   7       1601.64       1617.40        70.59 o                         
  -7  -2   7        208.83        193.49        22.95 o                         
  -6  -2   7          0.55         -8.37         8.37 o                         
  -5  -2   7        236.63        193.91        25.21 o                         
  -4  -2   7          9.43          8.00         9.25 o                         
  -3  -2   7         97.06         94.54        11.47 o                         
  -2  -2   7        377.93        328.27        22.01 o                         
  -1  -2   7       4019.08       4084.36       101.55 o                         
   0  -2   7       2296.97       2246.91        58.31 o                         
   1  -2   7       1975.69       1933.36        57.61 o                         
   2  -2   7       2730.33       2776.12        77.59 o                         
   3  -2   7        608.55        598.27        26.93 o                         
   4  -2   7        725.28        788.24        33.94 o                         
   5  -2   7         12.90          7.67         6.95 o                         
   6  -2   7        231.62        227.81        20.68 o                         
   7  -2   7        542.27        456.85        28.31 o                         
   8  -2   7       1607.45       1615.48        92.00 o                         
   9  -2   7       1496.06       1470.84        93.62 o                         
  10  -2   7        574.65        709.49       120.11 o                         
 -11  -1   7        740.25        864.70       116.33 o                         
 -10  -1   7        755.23        667.78        58.14 o                         
  -9  -1   7        127.42        135.00        22.96 o                         
  -8  -1   7         11.27         -9.80        11.98 o                         
  -7  -1   7       1138.11       1121.74        54.03 o                         
  -6  -1   7       1100.76       1067.45        57.12 o                         
  -5  -1   7        369.92        349.77        29.39 o                         
  -4  -1   7        885.21        887.25        37.55 o                         
  -3  -1   7       3103.09       3057.84        73.51 o                         
  -2  -1   7      10204.72      10131.74       164.37 o                         
  -1  -1   7       7650.17       7934.86       219.60 o                         
   0  -1   7       3495.74       3486.38        82.79 o                         
   1  -1   7       9304.04       9333.12       238.93 o                         
   2  -1   7         66.41         43.94        10.45 o                         
   3  -1   7       3059.01       3144.24        80.77 o                         
   4  -1   7       2571.56       2549.20        71.20 o                         
   5  -1   7       2711.11       2769.75        59.60 o                         
   6  -1   7       2634.71       2611.37        84.97 o                         
   7  -1   7       2004.45       2068.73        66.15 o                         
   8  -1   7        486.46        520.28        34.57 o                         
   9  -1   7        110.50         76.20        28.17 o                         
  10  -1   7         29.79         -8.46        19.23 o                         
 -11   0   7        354.30        355.53        73.71 o                         
 -10   0   7          5.97        -22.41        50.97 o                         
  -9   0   7        215.33        230.00        35.28 o                         
  -8   0   7        776.02        740.62        47.82 o                         
  -7   0   7       1105.00       1104.47        53.45 o                         
  -6   0   7       2332.79       2367.43        78.28 o                         
  -5   0   7       1095.13       1162.85        61.76 o                         
  -4   0   7         24.35          7.35         7.47 o                         
  -3   0   7         43.52          6.77         6.74 o                         
  -2   0   7        390.34        382.50        25.22 o                         
  -1   0   7        791.82        805.92        32.51 o                         
   0   0   7         69.36         64.92         8.59 o                         
   1   0   7       1039.30       1083.37        43.84 o                         
   2   0   7        536.89        560.42        31.25 o                         
   3   0   7        395.71        365.16        25.28 o                         
   4   0   7        923.60        904.06        41.04 o                         
   5   0   7       1224.25       1234.99        35.51 o                         
   6   0   7       2100.40       2181.32        47.46 o                         
   7   0   7         35.93         32.17         7.18 o                         
   8   0   7       1395.10       1408.42        32.89 o                         
   9   0   7       1258.80       1197.20        90.37 o                         
  10   0   7        428.75        443.80        51.93 o                         
 -10   1   7        958.95        959.03        84.38 o                         
  -9   1   7          0.90         46.59        17.98 o                         
  -8   1   7        106.89         79.15        17.06 o                         
  -7   1   7         79.76         35.42        12.89 o                         
  -6   1   7         20.06          8.42        11.63 o                         
  -5   1   7        340.62        318.55        30.68 o                         
  -4   1   7       3916.57       3838.95       120.04 o                         
  -3   1   7       2287.71       2251.12        70.32 o                         
  -2   1   7        755.33        859.96        30.28 o                         
  -1   1   7      15591.80      15705.44       658.81 o                         
   0   1   7       7074.43       6979.17       272.07 o                         
   1   1   7       3399.53       3432.82        95.24 o                         
   2   1   7        151.38        177.57        14.53 o                         
   3   1   7        257.90        294.20        22.16 o                         
   4   1   7          3.42          6.02         6.60 o                         
   5   1   7         31.49         15.65         5.84 o                         
   6   1   7       3345.08       3463.15        70.23 o                         
   7   1   7       3526.39       3617.03        70.83 o                         
   8   1   7       2028.07       2028.74        63.14 o                         
   9   1   7       1256.77       1242.34        80.21 o                         
  10   1   7       1006.42        971.72        74.43 o                         
  11   1   7        632.27        566.55       112.43 o                         
 -10   2   7         50.67         46.24        37.15 o                         
  -9   2   7         38.88         97.22        23.47 o                         
  -8   2   7        111.62         97.32        18.69 o                         
  -7   2   7        554.58        582.78        37.46 o                         
  -6   2   7        452.35        453.68        29.08 o                         
  -5   2   7       2254.99       2268.22       160.45 o                         
  -4   2   7       1021.31       1029.31        41.33 o                         
  -3   2   7       1927.48       1895.27        54.27 o                         
  -2   2   7        634.19        603.18        24.30 o                         
  -1   2   7       1268.12       1373.06        76.90 o                         
   0   2   7       2515.36       2488.27        76.44 o                         
   1   2   7       2204.13       2232.24        51.51 o                         
   2   2   7       1107.75       1070.00        40.18 o                         
   3   2   7        882.43        923.07        33.71 o                         
   4   2   7         77.07         72.95         9.83 o                         
   5   2   7       2073.30       2114.73        43.45 o                         
   6   2   7       3393.94       3397.62        64.37 o                         
   7   2   7        101.11         71.16         9.14 o                         
   8   2   7       1639.91       1793.17        72.43 o                         
   9   2   7         46.35         40.98        25.61 o                         
  10   2   7        101.95        119.29        38.03 o                         
  11   2   7       1540.72       1193.72       161.81 o                         
 -10   3   7        439.13        514.58        87.07 o                         
  -9   3   7        245.43        212.67        33.79 o                         
  -8   3   7        349.41        452.58        47.45 o                         
  -7   3   7        112.98        107.87        21.03 o                         
  -6   3   7       1062.46       1126.93        58.40 o                         
  -5   3   7        213.32        214.38        23.45 o                         
  -4   3   7        285.63        281.03        24.93 o                         
  -3   3   7        244.25        225.83        21.28 o                         
  -2   3   7       1230.94       1268.77        69.77 o                         
  -1   3   7       5517.16       5591.41       168.06 o                         
   0   3   7       7903.56       8130.95       234.15 o                         
   1   3   7       5218.31       5358.77       102.19 o                         
   2   3   7       3445.62       3404.43        58.06 o                         
   3   3   7        907.83        879.12        25.33 o                         
   4   3   7         46.47         25.44         5.43 o                         
   5   3   7       1072.51       1040.28        32.89 o                         
   6   3   7       3595.96       3508.95        62.84 o                         
   7   3   7       2214.01       2323.03        51.18 o                         
   8   3   7        256.98        233.81        17.58 o                         
   9   3   7       1495.20       1632.72       120.22 o                         
  10   3   7       1389.80       1323.46       143.50 o                         
  11   3   7       1312.52       1511.04       101.05 o                         
  -9   4   7        694.81        712.51       115.84 o                         
  -8   4   7          0.05         10.96        25.57 o                         
  -7   4   7       1245.15       1314.35        80.52 o                         
  -6   4   7        993.77       1054.55        61.95 o                         
  -5   4   7       2586.85       2848.92       110.75 o                         
  -4   4   7       1097.90       1138.06        47.20 o                         
  -3   4   7       2189.33       2364.06        67.95 o                         
  -2   4   7       2424.54       2513.16        82.63 o                         
  -1   4   7        100.97         70.61         9.51 o                         
   0   4   7         60.20         83.65        12.45 o                         
   1   4   7         13.68          8.00         5.18 o                         
   2   4   7       2034.82       2049.91        40.25 o                         
   3   4   7        719.33        680.18        22.38 o                         
   4   4   7       1753.64       1680.11        40.19 o                         
   5   4   7       2907.11       2952.86        61.25 o                         
   6   4   7        505.44        500.08        20.06 o                         
   7   4   7         17.65          7.63         7.32 o                         
   8   4   7       2611.95       2650.65        62.04 o                         
   9   4   7        402.89        381.63        27.13 o                         
  10   4   7         18.72         25.03        19.21 o                         
  11   4   7          0.16         25.58        21.63 o                         
  -8   5   7       1417.48       1485.57        92.97 o                         
  -7   5   7        531.04        484.57        51.56 o                         
  -6   5   7        112.90         96.91        21.63 o                         
  -5   5   7         57.62         39.19        11.76 o                         
  -4   5   7         68.15         52.57        12.70 o                         
  -3   5   7        183.83        185.66        19.61 o                         
  -2   5   7       2421.84       2528.29        67.69 o                         
  -1   5   7         21.58         18.41         5.57 o                         
   0   5   7         14.45         15.26         3.48 o                         
   1   5   7        639.02        633.12        30.53 o                         
   2   5   7       3665.55       3638.33        79.36 o                         
   3   5   7       8576.43       8887.66       125.94 o                         
   4   5   7       1977.10       1986.88        44.10 o                         
   5   5   7        196.16        164.34        13.25 o                         
   6   5   7        314.30        310.07        17.76 o                         
   7   5   7        329.77        323.73        18.27 o                         
   8   5   7       1254.03       1292.34        39.47 o                         
   9   5   7       1406.59       1495.62        57.62 o                         
  10   5   7       1159.55       1240.76        84.11 o                         
  11   5   7        113.38         94.64        29.32 o                         
  12   5   7        236.08        102.05        54.78 o                         
  -7   6   7         27.91          5.31        18.48 o                         
  -6   6   7          0.27          2.03        10.43 o                         
  -5   6   7        618.00        600.38        45.62 o                         
  -4   6   7       4172.47       4732.86       126.63 o                         
  -3   6   7       6822.46       7212.97       165.50 o                         
  -2   6   7       6438.15       6607.09       186.82 o                         
  -1   6   7        570.46        590.07        22.29 o                         
   0   6   7        632.56        614.01        30.55 o                         
   1   6   7        765.13        791.77        34.25 o                         
   2   6   7        209.62        232.59        15.99 o                         
   3   6   7        783.51        761.00        25.63 o                         
   4   6   7        624.01        661.40        29.23 o                         
   5   6   7        121.52        136.18        12.74 o                         
   6   6   7        536.98        554.33        24.21 o                         
   7   6   7       2554.88       2516.46        57.27 o                         
   8   6   7       3270.93       3364.85        91.74 o                         
   9   6   7       2493.86       2510.24        89.85 o                         
  10   6   7        477.66        437.14        49.10 o                         
  11   6   7          2.89         25.65        21.06 o                         
  12   6   7          6.73        -37.91        40.02 o                         
  -7   7   7         15.87        -10.40        34.37 o                         
  -6   7   7        340.43        334.69        44.35 o                         
  -5   7   7        711.48        711.20        50.43 o                         
  -4   7   7        489.22        544.17        36.27 o                         
  -3   7   7         33.11         27.41         9.57 o                         
  -2   7   7         69.18         78.96        10.88 o                         
  -1   7   7         50.09         38.21        10.88 o                         
   0   7   7         80.38         85.12        13.13 o                         
   1   7   7       2382.54       2409.08        69.14 o                         
   2   7   7       2012.84       2090.25        57.67 o                         
   3   7   7       4416.79       4472.47       101.77 o                         
   4   7   7        356.76        346.47        17.13 o                         
   5   7   7          2.31         -5.00         5.00 o                         
   6   7   7         25.83         15.13         6.16 o                         
   7   7   7          1.50         10.74         6.56 o                         
   8   7   7         94.13         89.79        14.13 o                         
   9   7   7        403.99        374.27        33.46 o                         
  10   7   7        200.85        252.72        47.45 o                         
  11   7   7        256.05        143.74        39.73 o                         
  12   7   7       1054.70       1005.90       140.39 o                         
  -7   8   7         28.43        114.22        44.24 o                         
  -6   8   7        484.14        481.54        93.03 o                         
  -5   8   7        341.42        341.95        46.72 o                         
  -4   8   7       2170.76       2313.08        80.62 o                         
  -3   8   7       2320.88       2397.05        76.37 o                         
  -2   8   7       2800.34       2850.38        69.18 o                         
  -1   8   7       4358.38       4428.08       133.52 o                         
   0   8   7       4008.71       3919.23       109.00 o                         
   1   8   7       1383.17       1385.59        52.70 o                         
   2   8   7        255.66        265.67        22.80 o                         
   3   8   7         26.51         21.55         7.55 o                         
   4   8   7        830.23        829.87        25.47 o                         
   5   8   7       1154.97       1109.43        32.48 o                         
   6   8   7       1138.47       1090.37        33.74 o                         
   7   8   7        178.45        205.73        15.78 o                         
   8   8   7       1150.42       1200.48        58.35 o                         
   9   8   7        830.34        787.30        50.25 o                         
  10   8   7       1868.26       1940.88       127.48 o                         
  11   8   7        997.98       1004.66       138.66 o                         
  -7   9   7        489.35        425.35        85.56 o                         
  -6   9   7       1032.23       1066.96       135.80 o                         
  -5   9   7       1178.84       1225.46        87.99 o                         
  -4   9   7        374.28        419.79        60.22 o                         
  -3   9   7        374.97        301.32        30.34 o                         
  -2   9   7        121.71        110.80        12.14 o                         
  -1   9   7          4.25         -1.30        10.20 o                         
   0   9   7        348.55        325.21        30.59 o                         
   1   9   7       1371.44       1305.83        60.09 o                         
   2   9   7        843.60        865.56        42.47 o                         
   3   9   7        278.57        272.28        19.83 o                         
   4   9   7       2225.23       2280.10        56.64 o                         
   5   9   7       4563.15       4738.03        86.32 o                         
   6   9   7        183.48        227.50        16.13 o                         
   7   9   7          8.62         25.93        10.70 o                         
   8   9   7        201.43        178.84        23.35 o                         
   9   9   7         16.69         -0.64        15.94 o                         
  10   9   7         19.66          0.85        30.20 o                         
  11   9   7         69.87         87.56        47.16 o                         
  -6  10   7        398.50        341.30        82.58 o                         
  -5  10   7         16.13         47.74        27.91 o                         
  -4  10   7        195.30        173.41        35.10 o                         
  -3  10   7       1007.58        991.76        91.80 o                         
  -2  10   7       2397.92       2507.09       107.30 o                         
  -1  10   7       1749.42       1918.08        81.32 o                         
   0  10   7        711.97        769.35        39.68 o                         
   1  10   7       1619.02       1644.96        57.45 o                         
   2  10   7        446.55        470.77        33.61 o                         
   3  10   7       1118.32       1134.76        43.18 o                         
   4  10   7         94.74         98.27        11.91 o                         
   5  10   7         72.80         54.13        12.33 o                         
   6  10   7        747.90        716.98        37.51 o                         
   7  10   7        979.48        963.95        50.24 o                         
   8  10   7        682.13        630.91        41.71 o                         
   9  10   7       1436.20       1482.13        66.27 o                         
  -5  11   7        528.32        675.90       115.25 o                         
  -4  11   7        659.77        586.61        80.07 o                         
  -3  11   7        695.90        633.43        71.87 o                         
  -2  11   7       1191.88       1369.89       109.58 o                         
  -1  11   7        133.43        145.94        33.06 o                         
   0  11   7        227.85        187.04        35.19 o                         
   1  11   7        189.23        181.58        23.07 o                         
   2  11   7        193.24        160.58        24.35 o                         
   3  11   7          5.36         -0.57        13.98 o                         
   4  11   7        756.48        753.52        42.77 o                         
   5  11   7        936.73        766.72        88.20 o                         
   6  11   7       1067.02       1033.47        62.58 o                         
   7  11   7        649.22        693.97        51.86 o                         
   8  11   7        955.48        992.24        63.15 o                         
   9  11   7         82.08         49.93        19.58 o                         
  -3  12   7        206.41        180.67        49.61 o                         
  -2  12   7         26.31         57.11        35.36 o                         
  -1  12   7       1511.84       1530.76        97.92 o                         
   0  12   7       2151.17       2223.71        98.96 o                         
   1  12   7       1282.84       1300.93        73.22 o                         
   2  12   7       1616.43       1600.37        79.85 o                         
   3  12   7        789.90        752.19        53.07 o                         
   4  12   7         24.18         27.85        12.24 o                         
   5  12   7          8.02        -11.47        17.17 o                         
   6  12   7        112.13        111.68        23.81 o                         
   7  12   7         96.35         80.61        35.52 o                         
   8  12   7          0.41         -9.07        24.30 o                         
   9  12   7        410.28        507.22       104.27 o                         
  -3  13   7        555.52        575.07        74.20 o                         
  -2  13   7        568.43        589.09        59.08 o                         
  -1  13   7        346.97        374.11        46.87 o                         
   0  13   7        388.44        379.93        48.21 o                         
   1  13   7       1049.95       1113.88        70.54 o                         
   2  13   7        711.74        726.33        54.85 o                         
   3  13   7          2.18        -11.93        11.93 o                         
   4  13   7        515.19        522.76        58.38 o                         
   5  13   7        128.67        102.70        37.03 o                         
   6  13   7       1312.10       1324.00        89.30 o                         
   7  13   7        701.06        786.10        69.60 o                         
   8  13   7        724.69        797.92       123.98 o                         
  -1  14   7         75.29         82.04        46.13 o                         
   0  14   7         24.68         29.42        35.59 o                         
   1  14   7        535.35        556.17        92.96 o                         
  -3 -10   8         20.85        -32.88        32.88 o                         
  -2 -10   8        702.11        648.12        78.42 o                         
  -1 -10   8        833.32        798.46        80.44 o                         
   0 -10   8        299.25        342.65        53.93 o                         
   1 -10   8        317.61        351.08        78.82 o                         
   2 -10   8        800.95        757.46        80.31 o                         
   3 -10   8        119.33        176.84        60.41 o                         
   4 -10   8         16.60         50.62        37.91 o                         
  -7  -9   8        533.10        697.26        97.78 o                         
  -5  -9   8       1479.05       1507.38       111.97 o                         
  -4  -9   8       1417.88       1351.56       103.55 o                         
  -3  -9   8        565.72        582.64        67.72 o                         
  -2  -9   8         57.79          1.05        32.80 o                         
  -1  -9   8         81.10         76.44        27.32 o                         
   0  -9   8         31.79          0.13        15.26 o                         
   1  -9   8         51.92         45.52        23.38 o                         
   2  -9   8        169.22        151.50        36.12 o                         
   3  -9   8        287.23        260.17        36.08 o                         
   4  -9   8        505.05        586.31        47.25 o                         
   5  -9   8       1406.47       1407.24        88.27 o                         
   6  -9   8        826.22        670.70        81.54 o                         
  -8  -8   8        357.60        501.06        86.10 o                         
  -7  -8   8         15.65         28.00        91.78 o                         
  -6  -8   8        854.22        925.78        84.28 o                         
  -5  -8   8        414.54        451.66        59.40 o                         
  -4  -8   8        337.32        356.40        52.63 o                         
  -3  -8   8          6.04         14.68        35.40 o                         
  -2  -8   8        721.70        719.28        53.80 o                         
  -1  -8   8        254.24        251.17        37.29 o                         
   0  -8   8        155.70        141.22        23.63 o                         
   1  -8   8       1324.14       1380.61        76.54 o                         
   2  -8   8       1183.31       1222.09        73.92 o                         
   3  -8   8          7.66         -2.03        13.70 o                         
   4  -8   8         50.18         50.30        16.13 o                         
   5  -8   8         84.91         44.65        21.48 o                         
   6  -8   8         14.89         14.46        24.44 o                         
   7  -8   8          1.71         17.63        29.10 o                         
  -9  -7   8         14.55         -3.97        69.06 o                         
  -8  -7   8          2.37        100.67        30.20 o                         
  -7  -7   8         17.66         14.01        18.97 o                         
  -6  -7   8         99.95         65.01        23.40 o                         
  -5  -7   8        709.57        766.20        71.43 o                         
  -4  -7   8       1433.93       1441.61        93.10 o                         
  -3  -7   8       2486.91       2674.94        86.34 o                         
  -2  -7   8        890.69        920.52        59.12 o                         
  -1  -7   8       1162.27       1119.78        58.02 o                         
   0  -7   8        182.20        184.21        20.20 o                         
   1  -7   8        454.33        462.95        34.32 o                         
   2  -7   8        588.61        646.59        44.95 o                         
   3  -7   8        679.95        644.83        53.16 o                         
   4  -7   8          3.35          2.77        18.11 o                         
   5  -7   8        103.48         59.99        29.24 o                         
   6  -7   8        999.83       1039.38        62.41 o                         
   7  -7   8       1514.52       1561.50       126.10 o                         
  -9  -6   8        385.88        432.12       111.41 o                         
  -8  -6   8        122.82        187.24        38.08 o                         
  -7  -6   8        356.85        397.27        51.59 o                         
  -6  -6   8        444.11        440.30        38.53 o                         
  -5  -6   8        430.17        462.54        33.13 o                         
  -4  -6   8         63.82         38.22        15.01 o                         
  -3  -6   8        718.85        796.13        46.11 o                         
  -2  -6   8        911.78        893.37        48.08 o                         
  -1  -6   8        980.54        974.08        70.14 o                         
   0  -6   8        654.93        658.22        32.81 o                         
   1  -6   8       1096.85       1158.85        48.30 o                         
   2  -6   8       2485.05       2496.37        80.76 o                         
   3  -6   8        586.54        532.49        33.24 o                         
   4  -6   8        891.05        890.09        60.75 o                         
   5  -6   8        320.51        321.94        33.34 o                         
   6  -6   8         21.40         10.68        13.29 o                         
   7  -6   8         97.87        113.47        27.91 o                         
   8  -6   8          0.06          7.46        27.20 o                         
 -10  -5   8         64.67         50.08        32.07 o                         
  -9  -5   8        121.71         76.23        25.92 o                         
  -8  -5   8        523.75        500.75        48.65 o                         
  -7  -5   8        452.41        419.14        34.25 o                         
  -6  -5   8        124.57        130.00        18.28 o                         
  -5  -5   8        997.46       1058.52        45.18 o                         
  -4  -5   8       2140.58       2213.65        66.78 o                         
  -3  -5   8        469.87        443.11        28.77 o                         
  -2  -5   8       1079.89       1122.27        52.12 o                         
  -1  -5   8       1836.43       1942.78        69.92 o                         
   0  -5   8       1466.31       1384.53        51.74 o                         
   1  -5   8        132.75        135.19        16.57 o                         
   2  -5   8        459.00        478.00        31.70 o                         
   3  -5   8        126.61        116.54        14.36 o                         
   4  -5   8        468.61        453.63        42.04 o                         
   5  -5   8       2449.52       2329.36        93.12 o                         
   6  -5   8       2170.43       2200.96        78.70 o                         
   7  -5   8       1539.61       1517.62       169.43 o                         
   8  -5   8        909.61        926.08        98.78 o                         
 -10  -4   8         14.94        -41.48        41.48 o                         
  -9  -4   8          0.23        -16.62        30.88 o                         
  -8  -4   8         78.18        101.98        31.34 o                         
  -7  -4   8        647.35        767.17        52.58 o                         
  -6  -4   8       2526.51       2614.76        84.67 o                         
  -5  -4   8        742.75        753.29        39.07 o                         
  -4  -4   8       1298.16       1298.69        45.62 o                         
  -3  -4   8        591.25        532.99        34.70 o                         
  -2  -4   8       1135.96       1133.52        45.05 o                         
  -1  -4   8        561.89        556.44        29.35 o                         
   0  -4   8        581.23        597.74        28.60 o                         
   1  -4   8        638.29        681.61        30.65 o                         
   2  -4   8        401.80        409.29        47.38 o                         
   3  -4   8       1262.02       1292.20        43.87 o                         
   4  -4   8       1926.74       1946.64        53.40 o                         
   5  -4   8       4868.36       4924.63       131.59 o                         
   6  -4   8        223.16        259.63        24.92 o                         
   7  -4   8         15.84         17.90        16.82 o                         
   8  -4   8         42.63        -12.22        50.95 o                         
   9  -4   8         16.32        -49.00        49.00 o                         
 -10  -3   8         59.00         55.59        63.25 o                         
  -9  -3   8        501.24        485.00        47.98 o                         
  -8  -3   8        264.55        201.43        25.99 o                         
  -7  -3   8       1313.43       1290.85        60.55 o                         
  -6  -3   8        261.73        253.28        25.71 o                         
  -5  -3   8        102.37         99.81        16.78 o                         
  -4  -3   8        467.38        352.64        50.57 o                         
  -3  -3   8       1047.21       1065.67        44.37 o                         
  -2  -3   8       6966.10       7000.80       187.14 o                         
  -1  -3   8       2876.17       2804.61        70.78 o                         
   0  -3   8        574.74        574.79        26.25 o                         
   1  -3   8        440.33        491.02        26.65 o                         
   2  -3   8         20.99          2.43         8.78 o                         
   3  -3   8        230.59        240.45        18.29 o                         
   4  -3   8        186.41        189.32        21.57 o                         
   5  -3   8        507.61        476.89        35.08 o                         
   6  -3   8         14.06         22.38        14.21 o                         
   7  -3   8        409.36        410.43        30.64 o                         
   8  -3   8        570.62        606.46        58.63 o                         
   9  -3   8       2921.82       3258.36       189.82 o                         
 -10  -2   8         22.96         12.48        12.59 o                         
  -9  -2   8         96.36        113.28        20.82 o                         
  -8  -2   8        650.86        692.95        46.89 o                         
  -7  -2   8        982.61        924.43        57.10 o                         
  -6  -2   8        571.07        555.41        37.25 o                         
  -5  -2   8        243.04        267.98        22.69 o                         
  -4  -2   8       1061.17       1071.08        52.21 o                         
  -3  -2   8       1436.23       1385.71        43.42 o                         
  -2  -2   8       1172.30       1167.20        44.20 o                         
  -1  -2   8        790.77        789.32        33.32 o                         
   0  -2   8       2336.04       2450.59        56.01 o                         
   1  -2   8         34.39         33.06         7.71 o                         
   2  -2   8        160.26        200.94        17.52 o                         
   3  -2   8       1815.00       1783.84        54.09 o                         
   4  -2   8       2444.97       2577.10        66.43 o                         
   5  -2   8       1696.42       1667.97        42.43 o                         
   6  -2   8         10.22         11.72        10.42 o                         
   7  -2   8        609.89        618.54        35.78 o                         
   8  -2   8        881.00        916.35        70.60 o                         
   9  -2   8        445.22        494.36        55.90 o                         
 -10  -1   8         50.61         84.78        31.97 o                         
  -9  -1   8       1263.36       1157.39        75.19 o                         
  -8  -1   8        360.36        357.91        33.42 o                         
  -7  -1   8        281.56        261.25        29.92 o                         
  -6  -1   8        337.99        327.23        26.29 o                         
  -5  -1   8        333.81        337.30        33.14 o                         
  -4  -1   8        186.66        195.08        18.51 o                         
  -3  -1   8         48.84         29.11         9.82 o                         
  -2  -1   8        393.47        401.56        28.99 o                         
  -1  -1   8         81.61         81.87        10.47 o                         
   0  -1   8       1334.77       1457.86        44.64 o                         
   1  -1   8       1621.60       1618.26        49.12 o                         
   2  -1   8       3114.78       3274.27        68.44 o                         
   3  -1   8        711.51        705.03        31.71 o                         
   4  -1   8          0.95          8.15         7.09 o                         
   5  -1   8          2.09          1.45         5.11 o                         
   6  -1   8          5.71         -1.04         8.62 o                         
   7  -1   8          8.57         -1.62        13.36 o                         
   8  -1   8         55.18         84.95        24.92 o                         
   9  -1   8        375.74        394.95        49.29 o                         
  10  -1   8        690.71        856.02        87.22 o                         
 -10   0   8        277.27        281.75        50.73 o                         
  -9   0   8        324.16        313.67        39.29 o                         
  -8   0   8        122.89         57.98        16.27 o                         
  -7   0   8        215.99        196.24        23.40 o                         
  -6   0   8        974.90        906.32        47.41 o                         
  -5   0   8       1264.34       1348.86        61.68 o                         
  -4   0   8       1451.31       1394.56        54.48 o                         
  -3   0   8        995.04       1007.27        38.69 o                         
  -2   0   8       1022.83       1042.12        63.71 o                         
  -1   0   8        335.40        332.40        19.67 o                         
   0   0   8       2929.82       2814.98        86.93 o                         
   1   0   8       2767.81       2570.75        97.40 o                         
   2   0   8        697.65        784.39        36.02 o                         
   3   0   8        352.51        356.03        21.76 o                         
   4   0   8       2239.50       2371.06        61.05 o                         
   5   0   8       3111.15       3142.86       113.82 o                         
   6   0   8       2395.66       2350.18        62.47 o                         
   7   0   8       4867.41       5029.06        90.45 o                         
   8   0   8        262.84        265.65        20.60 o                         
   9   0   8        122.45        140.10        28.46 o                         
  10   0   8         92.06         98.86        31.51 o                         
 -10   1   8         84.18        145.15        51.05 o                         
  -9   1   8          1.28          5.49        21.29 o                         
  -8   1   8         58.06         51.05        15.32 o                         
  -7   1   8        989.42       1023.11        53.41 o                         
  -6   1   8       1876.31       1746.50        89.48 o                         
  -5   1   8       6014.02       6234.68       324.55 o                         
  -4   1   8       1818.59       1831.90        71.10 o                         
  -3   1   8        591.12        588.60        43.21 o                         
  -2   1   8         43.96         25.50        10.28 o                         
  -1   1   8       3240.04       3393.92       135.49 o                         
   0   1   8        318.68        265.19        24.70 o                         
   1   1   8       1862.81       1849.92       103.47 o                         
   2   1   8        850.54        872.19        40.94 o                         
   3   1   8        269.18        280.77        19.42 o                         
   4   1   8        830.48        876.35        34.13 o                         
   5   1   8       1519.73       1496.68        44.20 o                         
   6   1   8       1007.52        983.95        31.17 o                         
   7   1   8       1294.44       1221.16        37.45 o                         
   8   1   8         11.05          7.86         7.01 o                         
   9   1   8        507.18        506.33        52.10 o                         
  10   1   8        458.66        520.11        54.54 o                         
  -9   2   8        350.52        285.85        40.67 o                         
  -8   2   8          1.06          1.56        14.76 o                         
  -7   2   8         93.77         52.97        30.31 o                         
  -6   2   8        147.22        106.54        18.19 o                         
  -5   2   8       1701.24       1706.33        82.54 o                         
  -4   2   8       1234.03       1208.29        46.06 o                         
  -3   2   8       1518.94       1512.56        47.78 o                         
  -2   2   8       2815.44       3029.58       142.10 o                         
  -1   2   8       3731.54       3536.25        99.16 o                         
   0   2   8       2273.11       2375.01        82.47 o                         
   1   2   8        490.08        558.50        38.19 o                         
   2   2   8        225.34        236.63        15.96 o                         
   3   2   8         26.62         34.88         7.00 o                         
   4   2   8         40.08         31.70         8.06 o                         
   5   2   8       1839.53       1825.14        47.29 o                         
   6   2   8       1975.78       1960.67        46.02 o                         
   7   2   8       1465.35       1372.19        40.69 o                         
   8   2   8       5128.64       5168.99       111.38 o                         
   9   2   8        789.56        779.97        62.72 o                         
  10   2   8       1138.21       1172.31        81.54 o                         
  -9   3   8        248.61        244.48        48.75 o                         
  -8   3   8        216.42        251.48        29.58 o                         
  -7   3   8        131.04        104.48        22.35 o                         
  -6   3   8       1162.38       1201.76        65.70 o                         
  -5   3   8       1483.04       1543.44        74.53 o                         
  -4   3   8       1797.97       1841.91        90.13 o                         
  -3   3   8       3600.65       3587.96       128.50 o                         
  -2   3   8       4646.22       4649.07       184.45 o                         
  -1   3   8       1361.98       1408.35        73.03 o                         
   0   3   8        464.37        446.67        48.39 o                         
   1   3   8       1403.10       1345.62        44.23 o                         
   2   3   8       3257.35       3384.27        59.90 o                         
   3   3   8        916.77        911.06        25.87 o                         
   4   3   8       2714.37       2714.90        55.11 o                         
   5   3   8        862.01        890.64        35.03 o                         
   6   3   8        474.62        514.26        23.18 o                         
   7   3   8        887.90        899.99        31.59 o                         
   8   3   8        498.61        540.62        27.58 o                         
   9   3   8        922.10        950.39        67.74 o                         
  10   3   8         20.05          7.82        39.67 o                         
  11   3   8        602.27        644.81        81.34 o                         
  -8   4   8       1143.60       1305.21        88.13 o                         
  -7   4   8        422.61        387.31        47.22 o                         
  -6   4   8        225.81        200.15        62.52 o                         
  -5   4   8        943.60        989.32        58.73 o                         
  -4   4   8         38.08          9.37        11.13 o                         
  -3   4   8         48.56         33.79        13.73 o                         
  -2   4   8        344.09        360.29        19.46 o                         
  -1   4   8       1665.71       1817.47        81.06 o                         
   0   4   8       1374.13       1462.02        66.55 o                         
   1   4   8       3725.95       3666.21        96.51 o                         
   2   4   8       3210.51       3287.53        66.15 o                         
   3   4   8       1037.49        966.58        26.02 o                         
   4   4   8        773.31        805.38        26.15 o                         
   5   4   8       1926.64       1961.55        47.61 o                         
   6   4   8       2858.01       2844.86        58.38 o                         
   7   4   8       1817.87       1807.84        44.28 o                         
   8   4   8       1500.37       1466.78        42.96 o                         
   9   4   8        886.58        879.51        68.71 o                         
  10   4   8        720.74        769.65        68.23 o                         
  11   4   8        254.32        284.35        43.67 o                         
  -8   5   8          9.45         56.30        83.39 o                         
  -7   5   8        423.17        428.56        49.76 o                         
  -6   5   8       1084.80       1178.14        69.30 o                         
  -5   5   8        107.15        161.44        25.35 o                         
  -4   5   8       1919.94       1968.63        82.09 o                         
  -3   5   8       4205.20       4578.27       179.53 o                         
  -2   5   8       3030.03       3146.42        92.51 o                         
  -1   5   8       1989.13       1911.73        45.72 o                         
   0   5   8          5.51          6.87         8.64 o                         
   1   5   8        149.86        145.28        12.05 o                         
   2   5   8         88.35         69.40         7.80 o                         
   3   5   8        823.38        831.29        24.10 o                         
   4   5   8       2431.83       2423.62        60.17 o                         
   5   5   8       1531.57       1585.29        41.25 o                         
   6   5   8       1018.68       1009.67        31.17 o                         
   7   5   8       1302.04       1373.19        43.26 o                         
   8   5   8       1618.92       1713.86        57.27 o                         
   9   5   8        762.35        783.87        42.87 o                         
  10   5   8          3.89        -17.55        17.55 o                         
  11   5   8          0.28        -11.33        23.40 o                         
  -7   6   8        543.20        573.10        60.03 o                         
  -6   6   8        373.03        459.25        60.91 o                         
  -5   6   8        251.99        318.11        34.14 o                         
  -4   6   8        587.80        548.56        41.87 o                         
  -3   6   8        212.34        191.61        20.90 o                         
  -2   6   8       1409.41       1432.95        56.29 o                         
  -1   6   8        906.97        954.59        39.99 o                         
   0   6   8        241.48        221.64        18.88 o                         
   1   6   8          2.88         -2.67        10.12 o                         
   2   6   8       1823.75       1918.02        68.05 o                         
   3   6   8        990.82        997.75        29.42 o                         
   4   6   8        560.47        525.68        22.73 o                         
   5   6   8        984.94       1016.31        32.27 o                         
   6   6   8       1034.03       1022.04        34.31 o                         
   7   6   8         14.64          3.01        15.48 o                         
   8   6   8        869.95        898.80        35.95 o                         
   9   6   8       3488.16       3521.83       109.59 o                         
  10   6   8       1204.16       1172.06        81.45 o                         
  11   6   8        172.94        120.64        49.70 o                         
  -7   7   8         15.60         25.80        27.64 o                         
  -6   7   8         29.31         17.16        27.68 o                         
  -5   7   8        207.38        194.94        41.00 o                         
  -4   7   8        356.94        367.65        34.55 o                         
  -3   7   8       3236.96       3376.90        95.78 o                         
  -2   7   8       4212.38       4172.94        96.60 o                         
  -1   7   8       1323.80       1349.79        61.90 o                         
   0   7   8       1918.95       2038.68        85.51 o                         
   1   7   8       1962.16       1952.23        66.83 o                         
   2   7   8       1259.69       1278.38        48.12 o                         
   3   7   8        765.85        765.04        33.37 o                         
   4   7   8        303.71        324.38        16.99 o                         
   5   7   8          7.87          4.60         6.38 o                         
   6   7   8        158.12        172.25        13.28 o                         
   7   7   8       3530.22       3502.79        89.90 o                         
   8   7   8       2205.88       2379.02        62.16 o                         
   9   7   8       1719.73       1658.93        73.64 o                         
  10   7   8        560.01        541.09        67.16 o                         
  11   7   8        711.46        974.81       140.61 o                         
  -7   8   8        367.03        342.66        76.69 o                         
  -6   8   8        928.60        950.03        96.52 o                         
  -5   8   8        291.11        391.24        58.61 o                         
  -4   8   8        730.97        686.82        76.43 o                         
  -3   8   8         84.44         98.17        16.99 o                         
  -2   8   8        153.94        160.12        13.67 o                         
  -1   8   8        327.62        323.50        32.30 o                         
   0   8   8        126.18        100.52        18.87 o                         
   1   8   8       1285.63       1347.24        57.21 o                         
   2   8   8       2325.89       2388.73        78.05 o                         
   3   8   8        880.26        926.05        40.00 o                         
   4   8   8        922.81        962.42        29.36 o                         
   5   8   8       1568.63       1583.27        45.58 o                         
   6   8   8       1643.62       1592.59        43.42 o                         
   7   8   8        280.85        281.28        20.17 o                         
   8   8   8        223.25        203.88        26.26 o                         
   9   8   8        335.06        338.06        34.40 o                         
  10   8   8         47.15         80.57        25.82 o                         
  11   8   8        135.56         97.29        49.59 o                         
  -7   9   8          7.12         14.82        26.55 o                         
  -6   9   8         69.80         40.78        40.13 o                         
  -5   9   8        412.74        466.43        55.76 o                         
  -4   9   8        138.52        152.18        38.32 o                         
  -3   9   8         71.10         65.55        18.25 o                         
  -2   9   8         46.56         28.97        20.08 o                         
  -1   9   8       1714.80       1851.21        70.88 o                         
   0   9   8       4284.97       4463.22       139.06 o                         
   1   9   8       3044.33       3066.04       138.08 o                         
   2   9   8        127.41         84.35        15.20 o                         
   3   9   8        649.30        669.63        37.74 o                         
   4   9   8        749.72        737.73        30.79 o                         
   5   9   8        861.72        863.51        27.50 o                         
   6   9   8       1164.10       1223.23        40.61 o                         
   7   9   8       1649.33       1496.96        62.31 o                         
   8   9   8        267.95        248.57        28.95 o                         
   9   9   8        168.84        168.31        31.86 o                         
  10   9   8        382.21        346.60        53.37 o                         
  11   9   8        919.77        772.27       119.03 o                         
  -6  10   8       1392.77       1126.45       148.67 o                         
  -5  10   8       2958.36       2916.52       244.77 o                         
  -4  10   8        305.68        358.43        59.04 o                         
  -3  10   8        193.09        115.91        36.07 o                         
  -2  10   8          2.64         -8.59        86.56 o                         
  -1  10   8        338.81        325.28        47.07 o                         
   0  10   8          7.11          8.37        11.89 o                         
   1  10   8        186.00        152.72        22.96 o                         
   2  10   8          5.01          3.40        12.94 o                         
   3  10   8         70.21         40.11        17.85 o                         
   4  10   8       2408.57       2444.96        65.94 o                         
   5  10   8       2226.51       2217.31        56.54 o                         
   6  10   8       2852.83       2909.61        73.19 o                         
   7  10   8        341.27        330.27        30.21 o                         
   8  10   8        191.01        237.07        29.22 o                         
   9  10   8          9.93        -18.94        18.94 o                         
  -4  11   8          6.15        114.26        38.28 o                         
  -3  11   8         14.54        -39.83        50.57 o                         
  -2  11   8        343.58        403.21        61.95 o                         
  -1  11   8       1285.79       1320.40       153.70 o                         
   0  11   8       1276.90       1465.36        73.12 o                         
   1  11   8        480.99        504.76        41.75 o                         
   2  11   8        256.07        289.66        28.29 o                         
   3  11   8          9.04         13.74        12.40 o                         
   4  11   8        209.01        204.47        23.32 o                         
   5  11   8        102.63        110.36        23.29 o                         
   6  11   8        332.91        341.51        29.09 o                         
   7  11   8        118.98        103.90        23.37 o                         
   8  11   8         85.03         57.74        16.76 o                         
   9  11   8        828.12        960.37       123.84 o                         
  -3  12   8       1106.32       1263.44       167.65 o                         
  -2  12   8       1096.03       1210.51       109.36 o                         
  -1  12   8        236.00        259.70        50.88 o                         
   0  12   8          5.46         16.31        19.06 o                         
   1  12   8          5.83         10.73        16.08 o                         
   2  12   8         51.75         39.06        20.70 o                         
   3  12   8         21.87         15.79        25.56 o                         
   4  12   8        580.41        543.06        45.20 o                         
   5  12   8        402.64        420.36        33.66 o                         
   6  12   8        173.85        120.51        24.11 o                         
   7  12   8       1367.87       1402.72        90.34 o                         
   8  12   8       1308.89       1376.74        89.93 o                         
   9  12   8        621.42        699.70       118.82 o                         
  -2  13   8         36.88        154.13        56.62 o                         
  -1  13   8        100.47         72.41        25.89 o                         
   0  13   8        164.88        202.67        58.24 o                         
   1  13   8        953.96        911.78        82.63 o                         
   2  13   8       1657.30       1820.67       117.76 o                         
   3  13   8       1029.05       1048.85        71.45 o                         
   4  13   8        149.57         39.40        74.58 o                         
   5  13   8        298.99        275.46        56.50 o                         
   6  13   8        120.53        142.60        32.47 o                         
   7  13   8         10.02         -1.49        57.84 o                         
   8  13   8         86.70        105.78        54.30 o                         
   0  14   8        160.70        247.64        65.60 o                         
   1  14   8        314.40        387.54        75.66 o                         
   2  14   8        498.58        598.24        89.94 o                         
   3 -10   9        781.80        660.76       111.24 o                         
   4 -10   9        895.64        935.65       129.36 o                         
  -3  -9   9          0.50         59.74        27.21 o                         
  -2  -9   9         28.72         10.91        16.71 o                         
  -1  -9   9          9.29          4.33        37.59 o                         
   0  -9   9        216.53        194.37        40.99 o                         
   1  -9   9        596.61        561.88        65.97 o                         
   2  -9   9        488.62        488.69        62.69 o                         
   3  -9   9        433.27        300.20        76.04 o                         
   4  -9   9         18.67        -34.66        70.31 o                         
   5  -9   9        137.59        158.24        31.26 o                         
  -7  -8   9         15.31         23.69        26.34 o                         
  -5  -8   9        674.80        669.99       118.63 o                         
  -4  -8   9       1669.03       1656.58       115.31 o                         
  -3  -8   9        976.84        922.12        86.18 o                         
  -2  -8   9        348.02        343.15        51.56 o                         
  -1  -8   9         94.24         61.85        49.75 o                         
   0  -8   9          1.29          5.06        16.55 o                         
   1  -8   9        513.92        422.27        54.51 o                         
   2  -8   9         33.16         17.00        25.99 o                         
   3  -8   9        379.99        333.64        64.71 o                         
   4  -8   9        244.50        231.05        30.11 o                         
   5  -8   9        472.72        477.25        50.50 o                         
   6  -8   9        715.43        603.97        78.76 o                         
  -8  -7   9        493.23        518.63        84.69 o                         
  -7  -7   9         12.18         25.03        23.69 o                         
  -6  -7   9        285.61        283.37        46.21 o                         
  -5  -7   9        418.75        485.55        91.37 o                         
  -4  -7   9        228.50        232.01        43.34 o                         
  -3  -7   9          1.41         -8.13        14.06 o                         
  -2  -7   9          2.33         -2.33         9.88 o                         
  -1  -7   9         48.62         -2.18        24.31 o                         
   0  -7   9        704.20        730.52        46.11 o                         
   1  -7   9       1972.73       2023.72        78.59 o                         
   2  -7   9        140.14        139.08        32.99 o                         
   3  -7   9       1034.95       1071.03       174.49 o                         
   4  -7   9          4.91        -10.79        14.71 o                         
   5  -7   9        143.68        131.52        25.46 o                         
   6  -7   9        122.48        110.19        35.09 o                         
   7  -7   9          0.12        -38.29        38.29 o                         
  -9  -6   9          1.98         10.38        24.07 o                         
  -8  -6   9         26.46        -17.25        39.48 o                         
  -7  -6   9         13.27        -21.84        21.84 o                         
  -6  -6   9         24.26         16.96        17.99 o                         
  -5  -6   9        285.61        253.24        37.52 o                         
  -4  -6   9        794.54        810.56        47.86 o                         
  -3  -6   9        661.66        709.74        44.58 o                         
  -2  -6   9       1608.68       1562.00        67.03 o                         
  -1  -6   9        526.65        587.24        39.98 o                         
   0  -6   9        269.87        286.25        28.11 o                         
   1  -6   9         87.83         51.54        13.61 o                         
   2  -6   9       1785.96       1784.36        69.26 o                         
   3  -6   9        716.58        705.41        65.84 o                         
   4  -6   9        363.51        363.04        40.71 o                         
   5  -6   9        300.92        287.14        32.87 o                         
   6  -6   9        283.00        228.58        29.95 o                         
   7  -6   9        314.72        386.86        62.78 o                         
  -9  -5   9        653.73        685.62        70.52 o                         
  -8  -5   9        591.72        687.98        69.31 o                         
  -7  -5   9       1645.47       1626.91       105.03 o                         
  -6  -5   9       1825.85       1871.69        84.79 o                         
  -5  -5   9        205.78        222.67        24.35 o                         
  -4  -5   9          2.20        -14.40        18.11 o                         
  -3  -5   9        157.87        172.94        17.69 o                         
  -2  -5   9        182.17        148.73        18.22 o                         
  -1  -5   9         74.30         76.29        13.86 o                         
   0  -5   9         36.40         25.71         9.93 o                         
   1  -5   9        764.35        731.45        46.66 o                         
   2  -5   9        609.55        654.44        35.11 o                         
   3  -5   9       2820.59       2829.47        95.61 o                         
   4  -5   9       2232.85       2232.27       100.26 o                         
   5  -5   9       1690.43       1623.55        84.86 o                         
   6  -5   9        200.84        192.64        27.40 o                         
   7  -5   9         35.67         -4.50        18.44 o                         
   8  -5   9          4.77         35.31        27.80 o                         
  -9  -4   9        135.88        208.16        38.45 o                         
  -8  -4   9        299.56        352.69        41.21 o                         
  -7  -4   9        239.37        253.65        32.40 o                         
  -6  -4   9          5.41         12.31        10.98 o                         
  -5  -4   9        489.42        432.89        30.38 o                         
  -4  -4   9        392.11        358.05        26.72 o                         
  -3  -4   9        140.83        109.87        15.70 o                         
  -2  -4   9       1283.96       1354.01        47.26 o                         
  -1  -4   9        587.08        576.53        30.27 o                         
   0  -4   9        221.47        246.48        23.01 o                         
   1  -4   9         86.79         80.79        14.25 o                         
   2  -4   9          5.33          6.83        10.55 o                         
   3  -4   9       1055.00       1015.15        73.71 o                         
   4  -4   9        134.85        128.28        15.34 o                         
   5  -4   9        626.05        625.70        50.21 o                         
   6  -4   9        666.79        601.40        40.17 o                         
   7  -4   9        651.05        657.84        60.27 o                         
   8  -4   9        489.21        420.37        59.25 o                         
  -9  -3   9          0.47         21.32        36.65 o                         
  -8  -3   9         97.49         64.07        17.04 o                         
  -7  -3   9       1927.43       2006.22        89.16 o                         
  -6  -3   9       1449.88       1424.95        62.83 o                         
  -5  -3   9       1132.01       1178.12        54.75 o                         
  -4  -3   9       1748.02       1681.01        64.54 o                         
  -3  -3   9       2769.26       2843.73        87.38 o                         
  -2  -3   9       1179.50       1221.48        47.67 o                         
  -1  -3   9        137.44        102.67        14.57 o                         
   0  -3   9          6.87         -1.46         9.89 o                         
   1  -3   9         97.33        100.93        13.99 o                         
   2  -3   9          1.56         10.06        16.28 o                         
   3  -3   9       2527.48       2694.86       177.12 o                         
   4  -3   9       4896.12       4863.54       117.30 o                         
   5  -3   9       4440.83       4298.44       121.92 o                         
   6  -3   9       1357.45       1409.93        64.76 o                         
   7  -3   9       1252.96       1162.33        61.13 o                         
   8  -3   9        648.47        673.70        63.93 o                         
 -10  -2   9        243.05        159.65        65.06 o                         
  -9  -2   9         58.43         52.18        49.79 o                         
  -8  -2   9        156.16        180.59        25.92 o                         
  -7  -2   9        210.22        175.11        26.38 o                         
  -6  -2   9        103.70         95.19        19.35 o                         
  -5  -2   9        879.41        873.28        45.96 o                         
  -4  -2   9       2979.89       2950.70       187.67 o                         
  -3  -2   9        132.94        103.49        20.13 o                         
  -2  -2   9       2728.09       2840.44        74.72 o                         
  -1  -2   9       3324.49       3464.45        78.13 o                         
   0  -2   9       1863.93       1947.58        51.37 o                         
   1  -2   9         32.14         46.71         9.58 o                         
   2  -2   9       2448.61       2559.83        68.68 o                         
   3  -2   9          5.38          3.95        10.50 o                         
   4  -2   9        894.83        869.10        55.60 o                         
   5  -2   9          8.53          4.67         9.74 o                         
   6  -2   9        240.84        232.26        25.30 o                         
   7  -2   9        226.35        190.77        21.91 o                         
   8  -2   9         60.99         44.28        21.67 o                         
   9  -2   9        759.11        857.35        72.07 o                         
  -9  -1   9         73.23         51.94        24.42 o                         
  -8  -1   9        905.20        876.21        54.45 o                         
  -7  -1   9        834.90        743.06        52.19 o                         
  -6  -1   9        409.57        367.74        35.27 o                         
  -5  -1   9        992.68       1086.36        76.06 o                         
  -4  -1   9       3190.73       3047.94        88.43 o                         
  -3  -1   9       3230.12       3138.18        98.77 o                         
  -2  -1   9       1386.66       1501.04        46.67 o                         
  -1  -1   9        160.92        129.08        16.54 o                         
   0  -1   9        892.16        915.32        32.36 o                         
   1  -1   9         95.16         94.50        11.58 o                         
   2  -1   9        132.81        116.78        13.57 o                         
   3  -1   9       3721.04       3925.70        87.71 o                         
   4  -1   9       4178.23       4217.92       159.58 o                         
   5  -1   9       3451.03       3484.34       103.66 o                         
   6  -1   9       1849.72       1860.06        53.46 o                         
   7  -1   9       2277.70       2229.57        72.76 o                         
   8  -1   9       1154.18       1009.61        73.71 o                         
   9  -1   9        220.72        227.70        37.91 o                         
  -9   0   9        669.28        675.07        76.99 o                         
  -8   0   9        659.11        660.89        47.84 o                         
  -7   0   9         57.56         89.53        20.08 o                         
  -6   0   9        580.95        551.13        42.47 o                         
  -5   0   9       1127.85       1084.44        83.31 o                         
  -4   0   9       1706.19       1650.21        74.96 o                         
  -3   0   9        520.43        523.37        28.61 o                         
  -2   0   9         44.49         26.73        11.58 o                         
  -1   0   9         81.59         89.83        14.17 o                         
   0   0   9        231.42        210.60        17.75 o                         
   1   0   9       2548.03       2538.00        56.20 o                         
   2   0   9       2011.41       1989.86        52.08 o                         
   3   0   9       1612.52       1657.60        47.53 o                         
   4   0   9        471.64        481.79        27.34 o                         
   5   0   9        768.19        795.35        48.09 o                         
   6   0   9          7.68         -2.99         7.11 o                         
   7   0   9          0.67         -0.91         6.34 o                         
   8   0   9        472.53        391.42        44.60 o                         
   9   0   9          3.06         34.77        42.91 o                         
  10   0   9          9.04         -6.65        18.82 o                         
  -9   1   9        187.16        125.95        50.57 o                         
  -8   1   9         74.35         56.54        48.38 o                         
  -7   1   9          1.63        -12.84        12.84 o                         
  -6   1   9         60.42         45.21        15.24 o                         
  -5   1   9       2381.29       2261.01        85.37 o                         
  -4   1   9       1675.96       1602.49        59.26 o                         
  -3   1   9       4696.55       4735.63       129.05 o                         
  -2   1   9         18.95         33.61        12.37 o                         
  -1   1   9         47.07         40.57        12.33 o                         
   0   1   9        804.62        936.49        59.00 o                         
   1   1   9        507.07        482.31        24.54 o                         
   2   1   9        222.20        290.84        21.08 o                         
   3   1   9         26.22         25.19         7.19 o                         
   4   1   9         41.48         56.50        10.39 o                         
   5   1   9       1072.55       1025.39        47.16 o                         
   6   1   9       9134.34       9044.99       162.53 o                         
   7   1   9       4811.25       4960.46        91.65 o                         
   8   1   9       1390.06       1417.57        55.62 o                         
   9   1   9        165.50        163.57        39.52 o                         
  10   1   9        154.42        219.01        37.05 o                         
  -9   2   9        256.06        213.73        64.95 o                         
  -8   2   9          1.17        -19.71        19.71 o                         
  -7   2   9         41.34         58.18        16.91 o                         
  -6   2   9       1438.69        543.09       524.40 o                         
  -5   2   9       1186.03       1104.98        57.45 o                         
  -4   2   9       2711.98       2666.28        88.02 o                         
  -3   2   9       1763.55       1861.00        90.40 o                         
  -2   2   9         47.66         37.12        12.46 o                         
  -1   2   9        371.18        361.63        31.00 o                         
   0   2   9       2081.19       2067.07        62.26 o                         
   1   2   9       1568.14       1546.05        51.98 o                         
   2   2   9       1897.53       1948.19        63.78 o                         
   3   2   9        506.13        507.62        27.06 o                         
   4   2   9       2700.04       2705.59        62.16 o                         
   5   2   9        865.02        845.93        34.65 o                         
   6   2   9       1584.93       1591.23        47.49 o                         
   7   2   9        669.30        689.69        29.95 o                         
   8   2   9          3.90          2.57         7.70 o                         
   9   2   9        562.07        464.50        49.20 o                         
  10   2   9          9.63        -11.46        17.36 o                         
  -8   3   9        154.27         89.49        45.00 o                         
  -7   3   9        316.91        346.83        38.93 o                         
  -6   3   9          7.50        -12.19        17.29 o                         
  -5   3   9          0.84         -9.55        10.02 o                         
  -4   3   9        719.94        669.66        40.53 o                         
  -3   3   9        346.21        327.01        21.23 o                         
  -2   3   9        264.26        277.74        28.74 o                         
  -1   3   9       1795.94       1827.50        87.03 o                         
   0   3   9       1808.59       1746.15        60.41 o                         
   1   3   9         20.74          8.59         7.94 o                         
   2   3   9         18.78         10.48         6.36 o                         
   3   3   9        627.03        641.06        22.54 o                         
   4   3   9        150.44        136.99        12.53 o                         
   5   3   9        288.07        265.21        19.15 o                         
   6   3   9        163.47        134.04        13.51 o                         
   7   3   9       1069.85       1052.71        41.39 o                         
   8   3   9        461.84        456.82        30.56 o                         
   9   3   9       2285.60       2363.93       112.09 o                         
  10   3   9        638.86        666.72        63.25 o                         
  -8   4   9        386.14        289.95        51.53 o                         
  -7   4   9        449.03        535.11        47.21 o                         
  -6   4   9        404.61        397.37        38.77 o                         
  -5   4   9       1078.79       1091.17        64.36 o                         
  -4   4   9        209.36        189.88        19.37 o                         
  -3   4   9       1675.22       1560.90        58.84 o                         
  -2   4   9       3078.64       3097.31       155.25 o                         
  -1   4   9       1855.29       1875.13        71.67 o                         
   0   4   9        239.04        188.21        16.16 o                         
   1   4   9        644.49        612.24        27.82 o                         
   2   4   9       2085.59       1952.14        46.56 o                         
   3   4   9       4366.95       4271.68        96.10 o                         
   4   4   9       5040.89       5243.85        86.77 o                         
   5   4   9       2304.82       2328.73        57.04 o                         
   6   4   9        586.26        592.07        26.67 o                         
   7   4   9        743.71        691.19        30.05 o                         
   8   4   9       1017.99        979.89        40.21 o                         
   9   4   9        743.92        776.68        51.37 o                         
  10   4   9        244.75        217.46        36.68 o                         
  11   4   9          0.30         17.00        34.99 o                         
  -7   5   9       1245.41       1394.36       124.52 o                         
  -6   5   9        331.79        271.27        48.18 o                         
  -5   5   9         18.28         16.79        11.10 o                         
  -4   5   9        410.33        382.19        35.79 o                         
  -3   5   9         83.69         85.68        17.90 o                         
  -2   5   9        355.03        339.64        20.73 o                         
  -1   5   9        143.90         89.97        14.95 o                         
   0   5   9        123.26        111.31        12.89 o                         
   1   5   9         13.77         -2.91         8.30 o                         
   2   5   9       1930.04       1912.96        45.74 o                         
   3   5   9       1033.07       1001.03        28.06 o                         
   4   5   9       1319.07       1317.30        35.03 o                         
   5   5   9         39.31         32.90         8.43 o                         
   6   5   9         44.19         18.64        13.20 o                         
   7   5   9        439.14        427.40        22.49 o                         
   8   5   9       1577.10       1542.58        68.29 o                         
   9   5   9       1036.71       1037.44        68.29 o                         
  10   5   9        471.42        425.19        67.01 o                         
  11   5   9         68.46         20.55        98.08 o                         
  -7   6   9         94.91        145.75        54.78 o                         
  -6   6   9        629.76        530.24        69.39 o                         
  -5   6   9       1181.51       1068.83        92.27 o                         
  -4   6   9       1834.92       1797.36        80.62 o                         
  -3   6   9       2079.12       2180.28        66.62 o                         
  -2   6   9       1447.06       1560.67        50.04 o                         
  -1   6   9       1059.27       1044.71        33.80 o                         
   0   6   9        183.96        176.60         8.12 o                         
   1   6   9          0.76          3.00        11.25 o                         
   2   6   9        233.40        253.15        27.21 o                         
   3   6   9       1609.27       1668.08        54.93 o                         
   4   6   9       3411.71       3443.85        81.99 o                         
   5   6   9       3723.97       3773.30       100.97 o                         
   6   6   9       1614.66       1690.76        48.06 o                         
   7   6   9       3462.35       3534.96        81.54 o                         
   8   6   9       1637.61       1660.65        51.60 o                         
   9   6   9        129.94        111.59        27.58 o                         
  10   6   9          0.26          3.69        24.13 o                         
  11   6   9         11.79         14.06        27.09 o                         
  -7   7   9       1157.08       1310.16       151.80 o                         
  -6   7   9        685.93        768.54        83.25 o                         
  -5   7   9       2077.92       2251.70       140.76 o                         
  -4   7   9        189.84        175.35        38.16 o                         
  -3   7   9          1.12         -3.47         7.83 o                         
  -2   7   9       1218.73       1197.02        42.96 o                         
  -1   7   9        373.53        413.21        32.37 o                         
   0   7   9        692.43        707.74        50.28 o                         
   1   7   9        578.61        588.62        34.99 o                         
   2   7   9        136.45        117.52        23.29 o                         
   3   7   9        278.14        260.49        21.83 o                         
   4   7   9         37.44         39.17         8.61 o                         
   5   7   9        292.69        302.03        18.67 o                         
   6   7   9       1894.81       1883.91        50.75 o                         
   7   7   9        269.75        276.75        20.21 o                         
   8   7   9         45.77         20.36        12.07 o                         
   9   7   9        696.63        637.32        55.52 o                         
  10   7   9        345.91        312.87        42.31 o                         
  11   7   9        651.40        505.28       105.89 o                         
  -7   8   9        172.23         55.00        39.80 o                         
  -6   8   9        351.62        287.39        74.25 o                         
  -5   8   9         16.80         53.02        27.75 o                         
  -4   8   9        354.85        453.10        62.87 o                         
  -3   8   9        798.55        810.84        81.33 o                         
  -2   8   9        469.41        479.80        24.00 o                         
  -1   8   9       1410.00       1411.32        67.78 o                         
   0   8   9       2962.20       2991.55       103.25 o                         
   1   8   9        531.92        471.59        37.19 o                         
   2   8   9        309.36        304.43        31.20 o                         
   3   8   9       6540.21       6477.70       170.19 o                         
   4   8   9        617.63        584.45        33.83 o                         
   5   8   9        672.92        687.48        27.68 o                         
   6   8   9       1483.47       1526.04        45.57 o                         
   7   8   9       1433.48       1430.53        58.61 o                         
   8   8   9        481.87        506.60        40.45 o                         
   9   8   9        384.11        342.66        41.93 o                         
  10   8   9        893.90        844.04        67.04 o                         
  11   8   9        504.93        580.18       110.22 o                         
  -6   9   9        930.30        965.45       137.58 o                         
  -5   9   9        351.47        415.56        91.67 o                         
  -4   9   9        562.24        654.07        77.22 o                         
  -3   9   9         72.66         59.77        25.41 o                         
  -2   9   9         42.02         40.37        17.62 o                         
  -1   9   9        441.83        400.30        37.82 o                         
   0   9   9         15.77         22.78        18.28 o                         
   1   9   9        611.58        639.61        46.78 o                         
   2   9   9       1498.18       1436.69        71.29 o                         
   3   9   9       1406.21       1505.02        63.99 o                         
   4   9   9         73.69         97.29        14.42 o                         
   5   9   9       1693.53       1726.40        62.13 o                         
   6   9   9       1265.82       1141.26        46.62 o                         
   7   9   9        469.70        438.04        37.56 o                         
   8   9   9          8.08         28.28        14.39 o                         
   9   9   9        132.62        113.71        32.36 o                         
  10   9   9          5.14         20.03        17.90 o                         
  11   9   9         71.35        151.16        61.81 o                         
  -5  10   9        283.52         63.06        42.56 o                         
  -4  10   9        122.12        125.36        57.22 o                         
  -3  10   9         23.38         -1.03        24.53 o                         
  -2  10   9         15.59         42.98        25.97 o                         
  -1  10   9        837.13        821.09        83.25 o                         
   0  10   9       1863.50       1997.47        91.38 o                         
   1  10   9        907.21        895.78        87.54 o                         
   2  10   9        708.95        705.06        60.95 o                         
   3  10   9        241.67        212.96        26.14 o                         
   4  10   9         12.49         -0.60         9.15 o                         
   5  10   9        389.75        366.14        25.71 o                         
   6  10   9       1972.33       1963.88        68.84 o                         
   7  10   9       1624.65       1673.94        76.07 o                         
   8  10   9        691.35        636.85        47.47 o                         
   9  10   9        210.41        203.60        32.80 o                         
  -3  11   9       1169.71       1408.91       171.87 o                         
  -2  11   9        760.46        766.04       105.46 o                         
  -1  11   9        109.31        148.01        44.32 o                         
   0  11   9        625.69        530.90        67.92 o                         
   1  11   9        620.30        615.74        70.31 o                         
   2  11   9         76.62         76.42        38.29 o                         
   3  11   9          1.79        -12.86        12.86 o                         
   4  11   9        606.38        598.46        46.86 o                         
   5  11   9       2048.12       2020.03        75.43 o                         
   6  11   9       1888.80       1894.14        83.10 o                         
   7  11   9       1102.25        924.24        68.25 o                         
   8  11   9       1182.01       1279.16        99.19 o                         
   9  11   9        604.12        538.54        91.83 o                         
  -1  12   9        268.80        285.38        74.09 o                         
   0  12   9       1416.52       1387.93       153.40 o                         
   1  12   9        161.44        133.36        36.52 o                         
   2  12   9        465.39        447.83        43.67 o                         
   3  12   9        583.38        557.29        48.13 o                         
   4  12   9        600.09        619.30        55.50 o                         
   5  12   9         28.12         18.38        32.73 o                         
   6  12   9         24.98         41.51        17.18 o                         
   7  12   9        109.46        112.54        52.59 o                         
   8  12   9         34.15         29.77        37.99 o                         
  -2  13   9       1224.01       1599.98       195.66 o                         
  -1  13   9        577.43        678.01       116.54 o                         
   0  13   9         84.15         34.72        30.34 o                         
   1  13   9          7.99        -28.55        28.55 o                         
   2  13   9         91.92        162.46        58.73 o                         
   3  13   9        307.62        336.27        66.19 o                         
   6  13   9        208.63        237.04        64.14 o                         
   7  13   9        744.50        700.18       102.75 o                         
   1  14   9         90.43        178.25        56.51 o                         
   2  14   9       1404.76       1271.76       137.74 o                         
   1  -9  10          4.28         -1.68        29.80 o                         
   2  -9  10        571.15        663.52       112.65 o                         
   3  -9  10       1434.02       1457.21       160.73 o                         
   4  -9  10        636.69        730.52        80.19 o                         
  -3  -8  10        615.72        634.30       117.79 o                         
  -2  -8  10        440.89        402.70        57.62 o                         
  -1  -8  10        312.05        409.59        56.73 o                         
   0  -8  10          0.91          7.06        19.39 o                         
   1  -8  10        339.31        461.97        60.31 o                         
   2  -8  10       1037.99       1052.95        90.12 o                         
   3  -8  10        796.00        773.90       114.71 o                         
   4  -8  10        295.54        367.15        76.63 o                         
   5  -8  10        509.37        385.92        58.29 o                         
   6  -8  10         26.50        -60.84        60.84 o                         
  -7  -7  10          0.06         77.23        35.31 o                         
  -5  -7  10        225.10        246.61        68.95 o                         
  -4  -7  10       1324.10       1373.36       128.44 o                         
  -3  -7  10       1251.43       1282.83       100.45 o                         
  -2  -7  10        258.18        231.28        45.91 o                         
  -1  -7  10        274.51        258.75        47.28 o                         
   0  -7  10          2.28         10.11        18.29 o                         
   1  -7  10        225.07        178.37        38.24 o                         
   2  -7  10        707.39        730.72        72.68 o                         
   3  -7  10         99.19        115.63        32.07 o                         
   4  -7  10        373.38        389.45        54.26 o                         
   5  -7  10        110.76         73.71        23.99 o                         
   6  -7  10        616.54        722.91        84.86 o                         
  -7  -6  10        389.13        492.49        59.06 o                         
  -6  -6  10        393.96        471.21        90.04 o                         
  -5  -6  10        798.55        819.08        59.87 o                         
  -4  -6  10        130.35         63.33        25.44 o                         
  -3  -6  10          3.87         -8.73        21.53 o                         
  -2  -6  10         16.80         -6.21        10.51 o                         
  -1  -6  10         57.25         61.21        17.69 o                         
   0  -6  10        744.05        889.37        61.58 o                         
   1  -6  10       2607.60       2553.72        91.06 o                         
   2  -6  10       1212.50       1163.07       141.66 o                         
   3  -6  10       1122.24       1064.09        86.14 o                         
   4  -6  10       1165.84       1065.83        85.22 o                         
   5  -6  10        707.88        701.04        59.54 o                         
   6  -6  10        280.82        276.90        38.39 o                         
   7  -6  10          6.34        -49.05        49.05 o                         
  -8  -5  10         59.18         65.33        38.45 o                         
  -7  -5  10         18.26         -6.18        40.72 o                         
  -6  -5  10         18.46         27.32        17.44 o                         
  -5  -5  10         92.56         32.91        28.20 o                         
  -4  -5  10          6.94         -9.28        10.31 o                         
  -3  -5  10        369.73        357.12        26.02 o                         
  -2  -5  10         96.24         79.95        16.26 o                         
  -1  -5  10       2073.71       2180.07        80.81 o                         
   0  -5  10       2894.04       2989.73       129.30 o                         
   1  -5  10        161.97        174.87        22.91 o                         
   2  -5  10          6.25         -2.43        18.07 o                         
   3  -5  10        522.56        458.24        54.27 o                         
   4  -5  10       1293.00       1263.34        89.96 o                         
   5  -5  10        117.90        121.72        25.20 o                         
   6  -5  10       1193.92       1115.79        65.19 o                         
   7  -5  10         96.94        104.63        66.09 o                         
  -9  -4  10         24.93        -19.14        25.20 o                         
  -8  -4  10        716.09        720.98       176.90 o                         
  -7  -4  10       1445.70       1513.81        98.12 o                         
  -6  -4  10       1513.17       1632.57        72.16 o                         
  -5  -4  10        675.11        653.41        43.66 o                         
  -4  -4  10         32.07         33.04        13.83 o                         
  -3  -4  10         91.89         80.14        17.00 o                         
  -2  -4  10          5.15         -2.51         8.12 o                         
  -1  -4  10          3.88         14.96        11.27 o                         
   0  -4  10        608.40        599.59        39.63 o                         
   1  -4  10        487.68        518.67        34.04 o                         
   2  -4  10       1699.12       1739.48        71.74 o                         
   3  -4  10       1103.26       1082.62        80.19 o                         
   4  -4  10       2775.86       2844.83       135.58 o                         
   5  -4  10       1387.80       1318.45        76.97 o                         
   6  -4  10       1016.74        970.41        65.96 o                         
   7  -4  10         88.51         60.86        69.84 o                         
   8  -4  10          0.81        -59.27        59.27 o                         
  -9  -3  10        120.63        166.37        48.65 o                         
  -8  -3  10        525.79        503.14        53.91 o                         
  -7  -3  10        300.56        313.59        46.79 o                         
  -6  -3  10        153.45        194.54        27.47 o                         
  -5  -3  10          2.28          2.16        11.94 o                         
  -4  -3  10         59.69         38.80        16.77 o                         
  -3  -3  10          4.34          9.57        12.67 o                         
  -2  -3  10        433.34        434.35        29.65 o                         
  -1  -3  10       1958.31       2072.53        60.60 o                         
   0  -3  10       1045.26       1068.10        53.02 o                         
   1  -3  10        742.12        755.33        43.23 o                         
   2  -3  10         61.23         46.98        19.06 o                         
   3  -3  10        309.98        321.24        50.70 o                         
   4  -3  10         69.40         45.43        16.90 o                         
   5  -3  10         12.86          9.83        14.07 o                         
   6  -3  10         44.24         45.50        17.05 o                         
   7  -3  10         98.19         75.58        18.39 o                         
   8  -3  10        405.99        480.90        54.36 o                         
  -9  -2  10          3.25         -4.53        31.26 o                         
  -8  -2  10         35.66        -26.58        26.58 o                         
  -7  -2  10        503.75        519.08        48.46 o                         
  -6  -2  10        495.93        498.96        42.56 o                         
  -5  -2  10        894.92        980.35        56.96 o                         
  -4  -2  10        231.74        208.07        39.18 o                         
  -3  -2  10        198.82        247.96        31.65 o                         
  -2  -2  10        551.45        511.54        30.45 o                         
  -1  -2  10        139.84        144.82        21.66 o                         
   0  -2  10       1186.81       1239.06        44.03 o                         
   1  -2  10        162.26        171.85        18.26 o                         
   2  -2  10       1085.65       1084.61        63.83 o                         
   3  -2  10        607.87        561.77        55.23 o                         
   4  -2  10        933.98        933.72        60.41 o                         
   5  -2  10        284.91        293.70        34.17 o                         
   6  -2  10       1867.42       1825.90        75.90 o                         
   7  -2  10       2343.74       2396.63        91.78 o                         
   8  -2  10       1006.18       1068.20        79.54 o                         
  -9  -1  10        447.17        483.64        65.59 o                         
  -8  -1  10        426.94        454.32        57.09 o                         
  -7  -1  10        298.20        273.78        32.97 o                         
  -6  -1  10         46.00         30.00        14.77 o                         
  -5  -1  10        185.91        133.13        32.16 o                         
  -4  -1  10        611.29        583.47        40.25 o                         
  -3  -1  10       1051.57       1091.23        81.85 o                         
  -2  -1  10        113.93        146.23        21.33 o                         
  -1  -1  10        570.77        569.12        29.88 o                         
   0  -1  10       2461.41       2485.40        78.14 o                         
   1  -1  10       4617.14       4834.95       115.30 o                         
   2  -1  10       5017.02       5252.30       120.79 o                         
   3  -1  10       1100.72       1173.99        79.29 o                         
   4  -1  10         18.87          3.11        11.46 o                         
   5  -1  10         29.50          8.98        12.05 o                         
   6  -1  10        681.39        620.45        30.84 o                         
   7  -1  10         99.64         61.93        16.41 o                         
   8  -1  10         32.95         15.35        30.98 o                         
   9  -1  10        277.96        333.37        44.70 o                         
  -9   0  10         88.81        118.44        45.64 o                         
  -8   0  10         13.99          1.53        52.89 o                         
  -7   0  10        173.46        118.53        26.97 o                         
  -6   0  10       1054.58        836.53        75.93 o                         
  -5   0  10        425.66        401.40        59.43 o                         
  -4   0  10       1968.17       1950.68        74.71 o                         
  -3   0  10          3.85        -21.57        21.57 o                         
  -2   0  10        191.84        188.61        22.33 o                         
  -1   0  10          0.98         -9.87         9.87 o                         
   0   0  10        292.26        272.61        18.50 o                         
   1   0  10         82.76         85.45        11.38 o                         
   2   0  10        462.35        465.69        28.50 o                         
   3   0  10       1807.04       1944.18        63.54 o                         
   4   0  10       1795.60       1911.85        70.26 o                         
   5   0  10        786.54        766.65        51.44 o                         
   6   0  10        777.34        760.58        39.02 o                         
   7   0  10       2318.36       2249.03        83.59 o                         
   8   0  10        249.43        245.39        36.83 o                         
   9   0  10        165.98        186.29        34.29 o                         
  -9   1  10        680.37        755.02       112.54 o                         
  -8   1  10        971.77       1007.98       143.69 o                         
  -7   1  10       1079.41       1046.03        87.15 o                         
  -6   1  10        824.22        819.56        76.33 o                         
  -5   1  10       1453.21       1454.04        66.38 o                         
  -4   1  10          2.53         -9.01         9.01 o                         
  -3   1  10        499.84        430.77        52.34 o                         
  -2   1  10        636.17        616.46        45.09 o                         
  -1   1  10         41.17         38.90        13.30 o                         
   0   1  10        255.89        249.45        22.42 o                         
   1   1  10       4372.14       4556.17       102.88 o                         
   2   1  10       5351.79       5636.78       264.44 o                         
   3   1  10       4113.51       4038.03       120.04 o                         
   4   1  10        777.85        805.85        43.08 o                         
   5   1  10       3560.70       3627.17       101.46 o                         
   6   1  10        281.74        310.77        26.22 o                         
   7   1  10          2.41         -1.32         8.43 o                         
   8   1  10        133.51         91.72        21.87 o                         
   9   1  10         80.77        105.59        27.59 o                         
  10   1  10          3.03         50.30        38.61 o                         
  -8   2  10        434.16        498.14       124.20 o                         
  -7   2  10        391.82        355.05        53.27 o                         
  -6   2  10          0.27         16.97        35.56 o                         
  -5   2  10        391.82        301.35        28.53 o                         
  -4   2  10       2433.25       2368.91        79.29 o                         
  -3   2  10       1538.49       1385.29        94.76 o                         
  -2   2  10        307.28        304.21        43.27 o                         
  -1   2  10        796.60        817.67        56.58 o                         
   0   2  10        463.59        496.86        37.92 o                         
   1   2  10          8.53         -9.97        20.93 o                         
   2   2  10        554.58        543.88        25.99 o                         
   3   2  10         91.13         78.69        11.22 o                         
   4   2  10        145.16        125.41        15.73 o                         
   5   2  10        274.34        237.02        23.65 o                         
   6   2  10       3497.28       3546.65        79.71 o                         
   7   2  10       1472.78       1489.80        52.07 o                         
   8   2  10        751.66        746.82        40.07 o                         
   9   2  10        803.71        776.69        65.79 o                         
  10   2  10        442.01        446.00        75.17 o                         
  -8   3  10        232.46        224.25        51.97 o                         
  -7   3  10        823.96        842.26        83.75 o                         
  -6   3  10        322.39        332.88        56.49 o                         
  -5   3  10       1024.97       1013.72        54.63 o                         
  -4   3  10        143.09        116.79        15.80 o                         
  -3   3  10       1272.13       1243.19        90.47 o                         
  -2   3  10       1070.55       1055.09        81.75 o                         
  -1   3  10         72.48         84.04        24.94 o                         
   0   3  10        522.95        495.79        37.87 o                         
   1   3  10       5683.78       5790.90       215.87 o                         
   2   3  10       3820.25       3953.22        79.98 o
[truncated: 105,139 more chars]
